# Supplementary material for: Predicting the host of influenza viruses based on the word vector
Source: PeerJ. 2017 Jul 18;5:e3579. doi: 10.7717/peerj.3579 (PMC5518728; doi:10.7717/peerj.3579)
Supplement: Supplemental Information 2 — Accession numbers for sequences used in this study, including those for the SwissProt dataset, influenza protein and DNA datasets. [file peerj-05-3579-s002.gz]

Archive with 3 entries (3 files):
- SwisProt_ID
- influenza_protein_ID
- influenza_DNA_ID
