# Supplementary material for: Predicting the host of influenza viruses based on the word vector
Source: PeerJ. 2017 Jul 18;5:e3579. doi: 10.7717/peerj.3579 (PMC5518728; doi:10.7717/peerj.3579)
Supplement: Supplemental Information 2 — Accession numbers for sequences used in this study, including those for the SwissProt dataset, influenza protein and DNA datasets. [file peerj-05-3579-s002.gz › SwisProt_ID]

Q6GZX4
Q197F7
Q6GZX1
Q197F5
Q6GZX0
Q91G88
Q91G85
Q6GZW5
Q197E7
Q6GZW4
Q6GZV7
Q6GZV6
Q6GZV1
Q197D5
Q197D2
Q91G65
Q6GZU2
Q6GZT7
Q6GZT5
Q6GZT4
Q6GZT1
P0C9K3
P0C9J7
P18560
P0C9G4
P0C9G6
P0C9G5
P18558
P0C9H2
P18557
P0C9H5
Q196U1
P0DJZ0
Q9XHP0
P13744
Q196T7
Q196T6
P32234
Q24902
P42648
P41932
Q8MM75
Q20655
Q7XTE8
P42650
Q6ZKC0
Q2R2W2
Q6EUP4
P48349
Q06967
P48348
Q96451
O49997
P68509
P68511
Q5F3W6
Q5RC20
O70456
P27348
Q52M98
P63102
O42766
O96436
P54632
Q7T356
Q6UFZ3
Q6NRY9
O55752
P16909
P05080
P16209
P30443
P01892
Q06429
Q10DK7
Q06402
P18485
Q43309
Q9SAR0
Q9M2Y8
P37821
B9MGI8
B9JJB7
Q89XR6
Q1BL32
A2RWH4
A1UVN3
Q3JLQ0
Q63KN7
A4JKV8
Q5KMX3
Q9ZHW3
B8IP05
A2SLW2
Q48KS9
Q87YW7
Q9V2L2
B2UGM5
Q98AM7
Q9WY68
Q5E9H2
Q96QU6
P18462
P30512
P30453
P30457
P01891
Q09160
P27752
Q83270
O40976
P20122
P06011
Q83264
P28726
P30379
P30381
P30460
P30462
P30466
P30685
P30475
P30479
P30481
P30493
Q31610
P30499
P30508
Q95604
O17433
Q91FX0
Q91FV9
Q91FV0
A9CB93
Q91FT8
Q91FT2
Q91FS6
Q91FS2
Q91FR8
Q91FQ1
Q15173
Q28653
Q9SV41
Q28654
Q8LF36
P54612
Q9UT08
Q7TNP2
Q4QQT4
Q38951
Q84JI6
P36872
Q6P1F6
P36876
Q00362
Q0E2P1
Q0D2F4
P56932
Q9Y2T4
Q96356
P81593
P04229
P0C783
P89679
P11887
Q5FTU6
Q2FZX9
Q99VF6
A8Z1H7
Q49W60
D3DJ42
P15457
P80351
P80352
P17333
P23110
P26986
P84576
P86783
Q89705
P0C9L3
Q91FM3
Q91FK7
Q91FI1
P9WIR8
P9WHP4
P0C9P3
Q65123
P0C9P6
P0C9Q1
P0C9Q3
P0C9Q5
P0C9Q9
Q65258
P0C9R5
P23168
P23166
P0C9M6
P0C9N1
P26711
P0C9N5
P0C9N8
P0C9P1
Q91FF0
Q91FD6
Q39371
P19871
P14060
Q64421
P22072
B8JBU6
C3LE50
B7JSE3
B7HEV9
Q63FD4
A7ZA84
P94378
O51383
B1JYM2
Q3ABT8
C3KTV2
Q5HAG4
Q2J868
Q1IHD8
A5IG48
Q5WY41
C1L1K0
A0AH42
Q0W5C8
P65413
B8ZRG8
Q1B7S1
P9WJP7
Q2Y9K4
Q3SSP2
Q1MCQ8
Q98DR6
Q2IW19
Q3J3U4
C4K2P9
Q68X22
Q2S2B5
A7X5V7
Q5HDL2
B9DLR4
Q4L8K2
Q9S208
Q31QG8
Q5N3S0
Q73G53
Q4UVR0
Q8SQI1
P29372
P23571
A7X3S2
C0HJD3
P25682
P01468
P01463
P01441
P01446
P60302
O73856
P01461
O73857
Q9W6W6
P60306
P60308
P80245
P60236
Q53B49
P81030
Q9PSN1
P80495
P79688
P01405
Q9PUB7
P62390
P0C547
P62377
Q91996
P0C553
P01402
P25677
P28375
P0DKR6
A7X3M3
K9MCX0
F5CPE2
Q2VBN3
A7X6J0
F5CPE3
Q2VBP1
Q9LCB9
Q91FA5
Q91F99
Q91F84
Q91F69
P84028
P14912
Q42982
Q9LU36
Q0DV32
P0C5B6
Q84P21
Q84P24
Q8GVF9
Q84P23
Q13542
Q794F9
Q93JW0
Q8KRR5
Q89869
P0C9V1
Q9ZR25
O42384
P49144
P35363
Q29005
P41595
Q8DFG4
P83071
P56379
A2YXS5
O51240
Q8K9N9
Q9PKK7
A7MIZ2
B7ULP0
B7NNI9
A1A909
B1LM58
B7LJZ2
O95336
P63339
P9WQP5
Q9EV79
B5F063
B5R752
C0PWX3
Q32EZ9
Q2NUK0
Q9X0N8
A1JS71
P18844
B3TKC8
D4AWM9
P33079
P40691
Q76RB8
P33836
P20989
Q9J555
P33838
P0DKL9
P20991
P20196
P20992
Q93118
D4AZY1
P68593
Q9Q8J2
P16712
P33842
Q568L5
P22324
P21350
P07361
P22325
P38031
Q00897
P20848
P50447
P12725
C0JAT9
C0JAS6
C0JAQ5
P0CE84
B2KKV8
C0JAS1
C0JAV3
C0JAY1
C0JAW7
C0JAV5
C0JAV6
C0JAX0
C0JAX1
Q5YD77
P0C2K0
Q5YD75
C0JAU6
C0JAX9
C0JAZ1
C0JAZ4
C0JAZ6
C0JAZ8
C0JB01
C0JB04
Q7M485
Q6QGT3
Q5SQ80
D4B3I5
D4B3R7
Q1KY80
P68615
C0JB13
P68616
P68617
P68618
P20983
D4ALI1
P33858
P21071
P21074
P20985
D4ATS1
P20199
Q3UD01
P0C2T2
P21160
Q50397
P0A4V5
P9WQN8
P9WQN9
Q00762
P47745
P34970
Q6TLI7
P28647
Q32ZE2
P63115
P22760
Q9FFE9
B7LHU9
B1XHL3
B1IQN8
B7NDL9
Q1R698
B5XSP8
C6DIM2
A9MNW9
B4TJT9
A1JRH9
Q8ZAU9
B2VGW0
E1SFM6
C6DIM1
B5FIU4
B4TJU0
C0PZR1
Q7CPM7
Q7UBE9
B1JKI1
Q5RET3
Q9LAP7
O49434
F1MH24
Q2M2I8
Q5BIS9
P80387
Q9QZH4
Q09138
Q2LL38
Q9UGI9
Q10343
Q32PA8
Q8R0P4
Q13685
D9J100
K9NBS6
Q92367
O59942
Q9FN04
O06005
Q5EG47
Q5RD00
P08521
O77682
Q811W1
Q84LM4
Q5XI97
Q9SMZ4
A8AP56
P9WQ90
Q9V0L2
P72173
Q56114
Q4J8X2
Q55128
Q9R9M8
P84887
P84888
Q3KLY4
Q9FKF2
Q9C8H1
Q9FWX8
Q944H2
Q10RX7
Q9C7F2
Q9LHD1
Q9M2V7
Q5ZJ01
Q7M759
Q6GL10
Q9C9W0
O04012
Q3EDJ0
Q84M24
Q94FB9
Q6DCV1
Q9M3B9
Q9XF19
Q9FUT3
Q8RY46
Q9FF46
Q84K47
Q42093
Q9ZUT0
Q7PC88
O81016
Q9ZUT8
Q7PC87
Q8GU92
Q9XIE2
Q7PC84
Q8H0V6
Q8GU86
Q8GU82
Q8GU84
O80725
Q8S628
A3BXL8
Q7GB25
Q8H8V7
P93236
Q949P1
Q0J185
P11190
P11191
Q694B5
Q9NRW3
Q694B7
Q9P5N0
Q8T5Z7
P41233
Q99758
Q8T6J2
Q8K448
Q7TNJ2
Q8IUA7
Q4W5N1
Q86UK0
Q8T9W4
Q54RU1
Q55DA7
Q61102
Q9NUT2
B2GUP8
Q9NP78
Q9NRK6
O95342
Q54JR2
Q8T6H3
Q54EK2
Q54P13
Q54NL1
O60706
Q54V86
Q54K24
P33897
Q2KJA2
Q9UG63
Q8K268
Q9NGP5
Q9UNQ0
Q86HQ2
Q9DBM0
P35020
Q1XDP6
Q5ZIN0
B4F753
Q8C1A9
P29556
P29555
A8AGJ9
B7MMS8
B7MUN0
A9MQY3
B7N4K1
Q9WV35
Q99J72
Q92455
B8NKA3
P42254
Q4WTB3
P44765
P77744
Q802V6
Q3T0A0
Q5RK23
P08910
Q91ZH7
Q9DBL9
Q9BV23
Q5REX5
Q6DRD9
Q8K4F5
Q7L211
Q9BUJ0
Q96IU4
Q80YU0
Q9NYB9
C7J2Z1
Q6NMC6
Q55G83
Q4JIM5
Q8K4G5
Q8BL65
P11681
P47146
P42256
Q5BA96
Q5AZC8
Q2U1X8
P38479
P33490
P15891
Q0PGP2
Q4KML4
Q8N0Z2
Q8I5D2
Q12979
Q5R9Y3
Q969K4
O08764
P0C6F9
P0C6G0
P0C6G3
Q88891
Q67621
Q9LY77
P39970
O81108
O22218
Q65X71
O64806
P11497
E9Q4Z2
Q0NXR6
Q8JZN5
P15650
P41367
P79273
P15651
P48818
P49748
Q975C8
Q9VIP7
O00400
A0FKI7
Q96GR2
Q5FVE4
P81624
P81625
P61867
Q9STX1
P45882
Q39315
P82934
P42281
P07108
Q8YJP3
B2S8T2
Q62J39
B1YSM6
Q7VRD0
B0CJD4
A5VSZ7
A7H4T6
A9AHN8
A3NB48
A7ZF35
A4JFC8
Q9A448
A1V5G6
B3PBR5
A1VYG1
B3EER8
Q9PI62
Q3B1I3
Q3KM97
A9N949
Q9RV16
Q83BJ8
A7ZHS5
B2VHY2
A0LYY6
Q0BNM6
Q17XQ8
B8F892
Q1CTX0
B6JLE0
Q74DB5
A9HL57
B0TXA0
A4IRQ6
B0UUD1
Q5X6W5
Q2Y814
B4RLH9
A6WXC3
A2C7S3
Q3SVN2
Q6LN40
A1B4I6
B7V7U9
Q46GP3
Q7V6D6
B4S4A3
A6V1E9
Q886M7
Q7V2E6
B1XUY6
Q88MG4
Q92ME2
Q6NCG4
Q3J5L4
B6IUW3
Q0T824
A5V3X0
Q2NRM3
Q325V5
Q9KPW8
B0U1N1
Q2P4C1
A7FFI5
A7MXZ9
B1JQH6
Q8PMM1
P24182
O04983
Q0RKW5
A4TL75
A7MS74
Q8ZH52
B1HX17
Q87I11
Q88YZ2
B2A865
B0V530
Q6FEE5
A0KLN6
A8L4H3
B9JXV8
Q0A9A0
B7GGS9
B4RUR0
Q3MGS5
C3PAJ0
Q197F2
Q6GZW6
Q197E9
Q6GZW3
Q6GZU9
Q6GZU8
Q91G67
Q197D0
Q6GZU5
Q6GZU4
Q91G63
Q6GZT0
Q6GZS9
Q6GZS8
Q6GZS7
Q91G50
Q6GZQ7
O55709
Q6GZQ6
Q6GZQ3
Q196Y7
Q196Y5
Q6GZP9
Q196Y3
Q196Y0
Q196X8
Q6GZN1
O55718
O55719
Q6GZM7
P0C9F0
P0C9F1
P0C9F6
P0C9G0
Q196V7
Q4U9M9
P15711
O55723
A9CBA2
O55724
O55725
P0C9J6
P0C9J8
P0C9K1
P0C9J3
P0C9G2
P0C9G7
P0C9G8
P0C9G9
P0C9H1
P0C9H3
P0C9H0
P0C9H6
P68744
P0C9H9
P0C9I3
P0C9I7
P0C9I5
P0C9I9
O55726
O55727
Q196U6
O55731
Q196U3
O55735
O55736
O55737
O55738
O55739
P80438
P21215
O55740
Q26540
P93206
Q8MUA4
P42649
Q01526
P85939
P93208
P42644
P42652
P42645
P93211
Q5QNB8
Q2R1D5
P93213
Q91FV3
Q91FN9
P19361
Q91FN1
P84001
O04375
Q15172
P38903
Q8RW96
Q60996
Q38950
P30154
Q9XGR4
Q8VZQ4
Q29090
Q39247
Q00005
Q30134
P20039
Q9GIY3
P47177
A6U025
Q6GB05
Q4L4T4
D3DJ41
P48391
P04403
P27740
B3EWN4
P0C9K6
P65638
A5U697
P0C9P4
P0C9P7
P0C9Q0
Q65126
P0C9Q2
P0C9Q7
P0C9S1
P0C9S2
P0C9M1
P0C9M9
P0C9N2
P0C9N4
P0C9N7
Q65121
Q91FF8
Q91FF1
Q91FD9
Q9ZWB4
Q9MBC1
P27365
P22071
Q61694
Q9H2F3
Q5IFP1
O57245
Q9V785
Q84SM8
F1CKI8
P85078
C7ZKL6
B0XZU3
P0CI63
A1D5T7
A6S694
C4YCH0
P05147
A3LYE4
A7F996
Q4PIL0
Q4WCF1
Q2UB88
Q0QFQ1
Q2HJD7
P86199
Q99L13
P29266
P01385
B2BRQ5
P01388
A8HDK8
Q53B55
P25667
F8J2D7
P25672
Q53B57
F8J2E1
P86522
P0C8R7
P34073
A7X4Q3
Q2VBP8
P15817
Q9Y9P1
Q2IHD7
Q39CW7
Q253J9
B3QKY6
A1BI83
Q9Z847
A7FTE3
A5I1A3
A7GCV4
A0PZK9
Q8XHA9
Q896H4
Q4JYA4
Q9RSQ0
Q5FG73
A7NBW2
Q0BM56
A9B1N9
Q88VP8
Q5ZX66
Q6AGC6
P58621
A3CTY6
C1ANW0
A1UH86
Q1CYD8
Q1QMA3
Q8ETG4
B4S4K5
Q48DL2
Q2K4W8
Q4ZN72
Q0SI65
A5IVC5
P65415
A8Z534
B1W1Y7
Q2JXG4
Q5GT31
Q3BSA6
A0S865
P0C603
C6JUP2
P29179
P29180
P29181
Q802B3
P01400
P60814
Q53B61
Q8JFX7
C0HJR1
P86423
P86424
Q7D5C1
P68418
P01431
P60774
P25497
A8HDJ5
P25675
P0CB06
Q9YGC7
F5CPE4
P62388
P25495
P82849
P59275
P60771
P80958
P0CAR3
Q9YGX1
Q9W7K2
P59073
Q9W7J9
Q9W7J6
P0DMV6
P79810
P0C5H4
P60304
P86538
O93472
Q9DGH9
P01440
Q98959
Q98960
P01459
P24780
O93473
Q9W6W9
P01443
P01457
Q9PS34
P01465
P86382
Q91124
P60305
P86541
P60309
Q91135
Q91136
P01471
P60235
P86419
P01411
P01407
P01414
C0HJT5
P0C554
P84716
P01415
Q9DEQ3
P86544
Q9YGI0
F5CPE6
B3EWF8
P0DKS3
Q53B50
C6JUP3
Q9PRQ4
A7X6I4
Q53B48
Q2VBP0
Q53B52
D5MP61
Q6Q7P4
P48193
Q91F75
Q91F87
P80173
Q54P77
Q9S725
Q80VV3
Q7YQK3
Q53005
P56653
B3D6W2
Q57B94
Q8YJ29
A0AZQ0
Q3JHA9
Q63NG7
Q1QU06
A1BBM5
Q9I476
D2AV87
Q7XB11
Q1PE49
Q65208
P0C9V4
P0C9S8
P0C740
P0C9T0
P68523
Q5HHU8
B7UFU9
B7LBE5
B7NNX0
C4ZVI4
Q0TFF5
P76491
C6DA49
Q57M23
B5R313
Q87R72
A4TM39
Q9ZR26
Q0EAB6
Q64264
P35404
Q0EAB5
P28222
P79748
Q29003
Q9N2D9
P35382
P50128
P28223
P28286
P30994
P08909
P23979
O95264
O70528
P97288
P35364
P31388
P32305
Q5ZID6
Q9H0P0
Q6AYP7
Q3V1L4
P52307
P22848
Q70AC7
P15255
P14790
P26690
Q6WUC1
P40433
Q9LI00
Q9FFR3
P37754
G5EBD7
Q9ZHD9
Q17761
P41570
Q9Z8I3
P41583
O60037
P41573
P00350
Q9CHU6
Q9DCD0
P41578
P37756
Q5HFR2
P63335
P21577
A2XI04
Q8LG70
B8D7I7
Q9A6N1
Q54CJ3
B7LB75
C4ZXT8
Q0TJT3
B6I7S1
P46016
A9MJH1
B4SZI8
Q0T6J2
P74618
Q9RMP7
A7FKN1
Q1CFQ1
P01165
Q54N73
P18271
D4AXK7
P13492
D4AY62
Q9J558
P20988
O57224
P33837
Q7ZYD9
Q76ZQ4
Q3UKZ7
P68718
A6QR56
Q571I9
Q676U5
O93122
P20994
Q63805
P25227
P38028
P38029
P38030
Q00896
P22922
P68710
C0JB08
Q1W695
P68712
B2KKW0
Q80DU8
Q8JTR0
Q7SIH1
Q5R4N8
P30800
A7E2S9
C0JB11
P68614
Q8I913
P33850
P68619
P24765
C0JB18
C0JB15
C0JB20
P24766
C0JB26
C0JB29
P26671
P26673
P43295
Q67BJ4
Q9JI93
Q10651
P86906
P05067
P21070
O46199
C0JB31
D4AQ27
Q9J563
P33833
D4AS41
P67807
D4ATR3
Q9VVW1
P0C2T1
Q05861
P58248
A1KJU9
Q49575
A0QU51
P9WQP0
P9WQP1
P0C6K8
O46201
Q05772
P33835
P11616
Q60612
P0DMS8
E3W9M2
Q0P5B7
Q7M370
P29275
P58742
Q4R8W8
P51912
P94968
P13246
P14198
Q44057
P19650
Q8ZPB6
P0A0C2
Q5HMP3
P23181
Q89VT8
Q9Z3R3
Q5R536
P25612
P29806
O80658
Q9LQS1
B7NLF9
C4ZSX9
Q0TCM4
P46482
A4WF55
Q6DAH5
Q5PJT8
B4TX73
Q0T047
Q1C1L2
Q1CDW6
P67663
C6C4L9
B7LHV0
A4WF56
A9MNW8
B5R1A9
A9N864
Q8XEK3
Q32B97
Q2NWN7
B2K438
A4THE8
Q9R0Z7
Q7YR70
Q5RCG7
A0P8X0
P37898
Q42400
Q9FF99
P45894
Q13131
P54646
Q9D2V5
Q4LEZ3
Q52402
P43463
B7UHQ4
B7NVY2
B1XDP2
Q8FEA6
B6I6W1
B7LNJ2
B5RDY6
A9N3H8
Q8Z406
A7FFD1
A9R2S1
Q667F1
P46643
P46645
Q5R691
Q55F21
P00506
O94320
F4IQG2
F4IJ77
Q9FN77
Q9FKM3
O94570
P44425
O58489
Q4UND3
P58661
Q972A2
O33822
Q9X0Y2
Q5L5E8
Q5L5E7
Q6PFT9
Q7Z5R6
Q9C8T1
Q9LZ98
Q9MAG3
Q9FNU2
Q0WML0
Q8LPQ6
Q94A18
Q8LPK2
Q9FIB4
Q8GZ52
Q8LQX2
Q7PC80
A2WSH0
Q9LFH0
Q9SW08
Q9SYI3
Q9SIT6
Q9STT6
Q9FNB5
Q9STT5
Q9LQK7
Q3E8H7
Q06811
Q9C826
Q6ZDE3
Q9LJK2
Q9SBB2
Q96AK3
Q694C4
Q9P7V2
Q8K440
Q8T6J5
O95477
Q8CF82
Q8T6J0
Q55BC0
Q704E8
Q8ST87
Q54VC1
Q9UBJ2
O14678
P61222
Q6P542
Q8T685
Q54HM0
Q8T674
Q55EH8
Q8T664
Q9TLX1
Q00830
Q4R766
Q6AYT7
Q4V7A8
B0W1V2
Q07961
Q18610
Q8X9W5
B1XDF5
P77674
Q5JKN2
Q5JMF2
Q9ZJ19
Q54IH6
P00520
O14639
Q00022
P00522
Q4X0A5
Q54ET6
Q6V289
Q9FGF8
B5SNZ6
P22620
Q5SSL4
Q5XIU1
Q7TQI7
Q91J24
Q54GC8
Q9D061
Q2KHW5
Q5ZKR7
Q2XU92
Q8RMD4
P12026
P31787
F4I1L3
C3L8X9
Q633J7
B9J0A0
A8EWE9
C1EUU4
A5G0K5
A4YKW6
P46316
Q0A7K0
A1UQX6
O67260
A9IZR9
B2IKU6
B4ED71
A9M9B7
A0RQM4
Q13X62
A7HZZ3
B0B7I1
B0BBP6
B2THL2
Q3ACZ7
A4SGK0
A6LSD1
Q485F2
A7GWR2
B2V3S7
B1WPW6
C4ZRS7
A1A7M9
Q1LPF3
Q24XY7
Q830B5
Q85G50
B5Z0G4
B7MP45
B6HZF9
B1IQF6
Q7NCW2
A1WWZ8
Q1RG04
Q9ZLS3
B0TI32
O25283
Q5NEV9
B8DHH5
Q2VZG7
Q7VPL3
Q14GB2
A6VUT8
Q0ADH1
A0AJ21
Q5ZXE6
Q6MC11
A6Q1S1
Q41008
Q82VP5
C6DAJ9
Q7N8N1
P51371
Q6D8C7
C3MHX3
A4VJT7
Q15WE7
Q1MB43
Q4ZWR2
B5ZSI8
Q3KH96
B5FJ32
Q3IIX1
B2U328
B4TK60
A6QHN4
A8Z2L5
B5XHX5
B4SQ06
Q3ALN0
Q30Q46
Q0I8N1
B1GZT6
Q8DJB6
Q8DBE5
Q8PAW9
Q5SHG3
Q7MIH6
B5YIK7
A5CXS3
Q87EY1
Q9PGU5
B7VIQ2
Q5NPY2
Q667K5
O34544
Q06862
A7N581
Q899N5
P43873
Q2J8V6
A8M4V8
A4SNT7
B0BNR1
B3EU20
A9CKT0
Q70XZ4
A8FG57
C0SP93
Q8S8W7
A4QK27
B2IF45
A9IL94
B2JQF1
B8H660
Q72ZD6
A4YJI4
B0CJK5
Q65G80
A9WBQ9
Q3ACZ8
B3EFW3
Q3ATW0
B5LMN4
Q97DB1
A8ADR3
A0PXC5
Q47HQ3
B1IXM6
B8FTK7
B3R112
A5FJY2
Q0TRG3
Q5FRN1
Q09MG9
Q0TFD0
Q24XY8
A9HE81
P0A9Q6
Q7NK73
Q4QJY5
C6XMV9
Q7VLH8
A2RM23
A6MMV3
C6XFZ0
Q92BE2
B0UU81
Q1GAF3
Q0ATK2
B4U8Q5
Q9CHF2
P9WQH9
A9VWE8
P0C2Y3
B6JCP4
P0C2Y4
B2IVE7
Q6MEK6
A1AN64
Q4FND1
Q6D2N9
A4QJU2
Q6EW70
Q03FV0
Q09FV2
O47039
Q09G37
A5D014
Q85X25
A6V2W2
Q4ZVW0
Q21CC1
Q4KEZ8
A4VKF5
Q88LD9
Q92TC7
B5EZQ0
B5ZV72
Q07UG9
Q2FXM6
Q7CQ41
Q2MI91
Q1AU96
Q6GG06
Q5M175
Q48RS6
C6SNX2
Q2JSX0
C6GN01
B1XKV6
Q57417
Q1C680
Q9M2C4
A6BM06
B2SVN4
Q08507
Q76NT9
P31239
Q43792
Q0WPW4
B5FFN5
Q668X1
A4TM62
Q57577
O27747
Q9C4Z3
P81332
A4JPX8
A2SI34
A3Q4B8
A1T2N5
A5W4E5
Q0SJD4
A1K6Y5
B4EFI8
B2JQV9
Q1LCQ9
A8M6W7
Q9S153
Q5YUH5
C1DF11
C1AVG3
Q0RXC4
B9JML7
Q739I5
A3NML3
Q3ACM1
Q46NW7
B8G186
B7L507
C4ZTB5
P77580
A4IT43
A6W1X2
Q7TTR4
Q743Q9
P9WQH3
Q120P0
Q49KG0
Q221U6
Q3Z555
A1WLL3
P63428
P9WQG1
P45954
Q4FZR5
P21192
O07718
O94198
Q6FPK7
A8NR45
P0A9G7
P28298
Q43097
P15479
Q9I0K4
P28240
A1TVC1
Q2IJI0
Q1BT42
A2S7Q4
A3NQT1
A3N530
Q146J2
Q1LS86
Q47BD0
A1AII6
B1IUN6
P11071
B7LKA4
A6TGR8
Q6LUQ1
B7UVK3
Q4KGH6
B1JCS1
Q21RR4
B5R7Q4
Q8Z1V8
A8GKF5
Q3BNH4
Q1CC34
A4TH34
Q5QJU3
Q86GC9
Q9DDE3
P07140
Q27677
P22303
P07692
Q9LEN0
Q9GLN7
P47129
P0C6F0
C4IYS8
Q754Q2
P48180
P23604
P15937
P32316
P48181
P04755
Q60S81
Q15822
P32297
Q5IS77
P09483
P20420
Q6GZX2
Q6GZW8
Q197F3
Q6GZW1
Q6GZW0
Q6GZV4
Q91G70
Q6GZU1
Q6GZT9
Q197C0
Q91G57
Q6GZT3
Q197B6
Q197B1
Q197A7
Q6GZS2
Q6GZS1
Q197A3
Q6GZR8
Q6GZR7
Q6GZR4
O55705
Q6GZR0
Q91G40
Q6GZQ5
O55710
Q6GZQ4
Q196Y8
Q6GZQ2
Q6GZQ1
Q6GZQ0
Q6GZP8
Q196X9
Q6GZP4
O55715
Q6GZN8
Q6GZN7
Q6GZN3
Q196W8
Q6GZM9
P0C9E9
Q65209
P0C9F3
P0C9F9
P0C9F7
O55722
Q196V8
Q196V2
Q43495
Q6V4H0
P0C9J4
P0C9J5
P0C9J2
P0C9J9
P0C9K0
P0C9G3
P0C9G1
P18559
P0C9H4
P0C9H8
P0C9I0
P0C9H7
P0C9I2
P0C9I4
P0C9I1
P0C9I6
P0C9I8
P0C9J0
P0C9J1
P13813
Q196V0
O55728
Q196U4
Q196U2
P19084
O55734
Q196T8
Q196T5
Q196T4
Q05349
O55741
O55744
P83011
P83010
O23878
P83004
O55746
P81928
P93207
Q9S9Z8
Q9U408
P85938
P93209
P46077
P93784
P93214
Q96450
Q43470
Q9CQV8
O49995
Q96453
P62261
P62258
P68510
P61982
P61983
Q0VC36
P31947
P68254
Q1HR36
P63103
P29310
P63104
Q39757
Q9SP07
P29307
Q41246
Q99002
Q6UFZ8
Q5PRD0
O55753
P0A5B8
B2SAT5
A9MC22
Q7CNS4
O55755
O55758
O55762
Q80HU0
Q06JG6
O55765
P50927
P29697
P0A3N4
Q52764
P16624
P46731
P12809
O55771
P30375
P16211
P30515
P16210
P04439
Q9LQ10
Q8GYY0
Q91FW4
Q8QZQ9
Q91FV5
P17407
P15256
Q91FT6
P80166
Q91FT0
Q91FR9
P23170
Q91FQ0
Q91FN7
P33405
P83072
O04376
Q9ZQY6
Q14738
Q28651
Q9LU89
Q09543
Q54QR9
P36179
P36875
P31383
P54613
Q5QIT3
Q38821
P63151
Q5E9Q7
A2X2K3
Q30167
Q95IE3
Q5Y7A7
P14850
Q01284
Q5HHG4
Q6GIG7
Q8NXG7
P01091
Q9XHP1
P15458
P80353
Q9FH31
Q39649
P19594
P0C9K5
P0C9L1
P0C9L6
Q91FL6
V5QPS4
Q91FH6
Q65125
P0C9P9
P0C9Q6
P0C9R4
P0C9R2
P0C9R9
P0C9R8
P0C9L9
P0C9M0
P0C9S3
Q65269
P0C9M2
P23165
P0C9M7
P26712
P0C9M8
P0C9N3
P0C9N9
P0C9N6
Q65137
P0C9P2
Q91FG3
Q91FE0
P24815
P26439
Q9EQC1
Q7L8J4
Q9Z131
P37046
Q0D131
A1D2R0
B8NXI4
Q4WZ01
Q59087
Q2U2Z2
C5M799
Q6BKA3
Q58HK4
Q0U9X3
Q86ZM3
C9SU87
A1C408
Q4WZC3
A0RD64
C1ERL1
B4EFS7
B2T2S5
Q59K86
P0CL86
Q46PT7
Q54S02
P46952
A1DB76
A6X798
A3LP72
B1KJM7
Q3BV37
Q8PAD0
Q6DIZ0
Q9AJS8
Q8NLB6
A9CH01
Q9SZE1
P32185
A9AKG8
Q53B54
P60615
P01393
P01380
P25674
P01391
A8HDK7
A8HDK4
F8J2F2
A1IVR9
P01395
P25669
Q53B53
A8MF35
P83490
Q91F88
Q91F63
Q33DV3
Q42524
P14913
Q9S777
Q6ZAC1
Q84P25
Q10S72
Q7F1X5
Q9M0X9
O24540
Q13541
B6VP39
P0C9V3
P0C9T2
P0C9T3
P0C9T9
P0C9U2
P0C9U5
P0C9U6
Q7W066
P66840
Q6GBA5
Q5HR07
A8ADU7
Q668Z7
Q84LG0
Q9SRE0
P0AC28
Q6XXX8
Q60484
Q61224
Q6VB83
P28566
P30939
P18599
P28285
P14842
Q02152
Q9JJ16
Q70Z44
Q13639
P30966
Q5IS65
P50407
P34969
Q91559
Q6TXD2
Q7ZWS2
Q6J163
A3KFX0
Q91YE9
Q5ZKF6
Q969T7
Q54XC1
P49902
Q9I767
O83142
D3Z9R8
Q2UXF7
Q88FY2
Q94KU1
Q2R480
P12013
P57208
Q7VMX4
D4GST8
P52209
P85968
Q8LEV7
B8D985
O84189
Q9VZ64
C6DCH7
P85971
A9MTJ8
Q8Z8A2
Q324C4
Q9XAB7
Q9PEG5
P27682
O22309
Q6WUC2
P13917
B3RFJ6
P36639
P20990
P0CK28
Q9J553
P33840
Q8IZ83
Q8C0J2
P16710
Q8V2N7
Q80DV6
P68713
P21352
P34955
P32759
P97277
Q63969
Q2KJF1
P04217
Q5YD48
C0JAT5
Q56JA9
C0JAS8
C0JAT3
C0JAQ8
C0JAR0
C0JAR8
C0JAS0
C0JAS2
C0JAS4
C0JAW6
C0JAV0
C0JAV1
C0JAY5
C0JAW9
C0JAY2
C0JAW2
C0JAW3
C0JAU8
C0JAU4
C0JAX3
C0JAX5
C0JAX2
Q63041
C0JB00
C0JAZ9
Q7Z1N0
P69502
D4B0M5
Q5TYW2
A0PJZ0
P33844
D4B1Z7
Q07032
Q8QMS5
Q98300
P16718
P33847
O46197
P20738
P68597
Q8I914
P24760
Q1KY79
C0JB12
O46227
P33852
Q29149
P21069
Q99PG0
Q5SF95
Q5SF96
Q8GWR1
P14196
P50858
P20092
Q4L605
Q7ATH7
Q89GR1
Q28BL6
P42884
Q07747
Q64602
Q01980
P17585
Q8W471
B7UJX3
Q8X9E5
B7M0V3
A8A550
B1LGK7
B7LRL6
B5F7M5
B5REW3
C0PZR0
A8GK45
Q83Q03
A9R1V9
Q665H1
B7NLF8
B7M0V2
A1AGD3
Q8FD51
P46481
Q8AV19
Q11T61
B7UJX4
B7NLG0
A1AGD5
B1IQN7
D0ZF88
Q1C1L3
Q1CDW5
Q3MKY2
Q6PD74
P0C1X8
Q9R078
O43741
Q9UGJ0
Q502H1
Q9H7C9
Q3SZK1
P92934
O80592
Q52812
Q09136
P54645
Q8BRK8
Q55687
Q32LK1
Q08B09
A7ZQU2
Q8X6J8
Q0TDZ6
P31119
B2VFS7
Q57KA7
Q5PEN7
Q1CAS8
P85906
P85951
P46644
P46248
Q2T9S8
Q7TSV6
P33097
P28734
Q54SF7
P17174
O42652
P12344
Q5REB0
P12345
Q01802
Q9LH82
Q9LJJ5
F4JPK8
P23034
Q60317
Q92JE7
Q9PK22
Q822F3
Q9Z6M7
Q9PK20
B0B7U3
O84379
Q9SGY1
Q9FWX7
Q9FLT8
Q7Z5M8
Q9C7F8
A2XCD4
Q08641
Q2HJ19
Q96GS6
Q6DCC5
Q7ZVZ7
Q6DD70
Q9M2V5
Q9LJX0
Q9C8G9
Q9LFG8
Q9LSJ2
Q93YS4
Q3E9B8
Q9LVM1
P81925
Q8LPJ4
Q8GU87
Q7PC86
Q0JLC5
Q7FMW4
Q9SYI2
Q9ZUU9
Q7PC83
Q7PC81
C7J6G6
Q9STT8
A7KVC2
B9GDE5
Q9STT7
B8ALI0
Q8LPT1
Q8LPK0
Q8LGU1
Q9FLT5
Q9M0M2
Q40412
P28288
Q7YR37
Q6MG08
Q99LE6
Q8T690
Q9H172
Q9H222
Q8T686
Q9H221
Q55DQ2
Q55GB1
Q8ST66
Q55DA0
Q54T02
Q92338
Q8N2K0
Q05007
B5Z0W0
B7LZ33
A1AB46
B1IS15
B7LR95
A9MYQ4
P60704
Q7SY73
Q5EA42
Q4R2Y9
Q9QXM0
Q5EA59
Q8WTS1
Q17QP1
Q96I13
Q5E9H9
Q9NUJ1
Q2TAP9
Q54H38
Q01593
Q01457
Q55FT9
Q5NB83
Q54P00
P03949
P00519
Q6KC51
Q69ZX8
P10447
Q9HFS9
Q0CS14
Q0CY27
P33489
A4IHJ3
P23746
P23745
P08874
P28590
A6QNS3
Q9RBG4
Q9ULW3
P0C6G5
Q9LIK7
Q37145
P40535
Q28559
P85438
P11029
A8WP91
Q9UKU7
Q60HI0
P51174
Q3SZB4
P11310
O65902
Q15027
Q6IVG4
A4YGN2
Q502L1
Q2KHT9
Q5R7P6
P07106
Q5T8D3
Q5RJK8
Q4R4P9
Q99PU5
A1L1K7
P61868
P57752
Q9TQX6
Q39779
P31824
Q9Y7Z3
A3N2D4
B7HRP0
B5EQR6
B0VV78
B7IJZ9
Q0VQE1
C1DST0
B7JA39
Q2KX40
Q7W860
Q6HCT2
Q8FY57
Q65G81
Q1BHN9
A7Z7K7
Q1LSU5
A3ML41
Q0BDV6
Q7WLK8
Q3JQT8
Q63ST0
Q11DU2
Q823M8
B8H2N7
B0T8G4
Q0TRG2
B8HSZ5
B5Z6S9
P43872
A5FNY7
A0Q808
Q5QZP1
C1D531
Q92BE3
A5IGC4
Q6B8M3
C1KVL9
B0UBU9
Q48F75
Q7VD49
Q1I642
Q1AU97
A1AVG1
Q21LR0
Q98FX7
Q16BI0
Q7TTY7
A3PGR9
B5F8U6
A9MPH6
Q5PD69
B4TYE5
B4SV14
A8GID0
Q3Z5H3
Q99TG3
A9F596
Q2FXM7
A5ITM3
Q2YTE1
Q1GS64
Q8NW60
C0Q6K8
Q6G8M7
C1CIS8
C0ME08
A8AYV4
B2ILX2
C1C5G4
Q7U5H1
B2FHN1
B1XK66
Q3AV54
Q0AVW1
B5F9W0
B2SR15
Q31G64
B2I6R7
B3H159
B7I8K1
A5UY57
A4QJK8
A8MLP1
P28252
B7IK00
A4QJC4
C1FNJ8
A9KFZ6
B1VKF0
B9LE80
B1YKB3
B2XWL4
A5UF50
Q0I3I5
Q5KWA9
Q2QD80
A6TC02
A0LYC3
Q0BWJ8
A5UBS0
Q0G9L0
C1KVM0
A0AJ22
Q2EEX4
A4IRQ7
B2GAH2
Q71Z94
B8D1K3
B3W9I9
Q38XF6
P12217
A8YXR2
Q5QUD9
B8DHH4
Q03ZC9
Q8Y6V8
Q1H0M3
P51198
Q7V1S1
A3PCJ3
A2C1M1
B4SEP9
Q187P6
A8G4G3
Q15VG1
Q3BAN3
Q9HZA7
Q1QDK1
Q1XDT9
Q98CN5
B5R347
Q57LY8
A6UEI3
Q7A557
P49158
B4TBN5
Q2FG37
Q5HNK4
Q2MIH8
Q1JA97
Q5XAE9
B2FNY8
C5WIT0
Q7U836
A3CQ51
Q3AIH7
A4W3M1
B9DN96
C0ME09
Q0I9G1
Q9KTA3
A5GSN7
C6GWM7
Q72HS7
Q111F1
A5F2T5
Q5E456
A7FGM3
P10967
P93821
Q04644
P05116
O65378
P31528
Q1CHM2
Q2P0U4
Q5R778
O29057
Q8TRZ4
Q49161
Q8TXF5
Q9C4Z4
Q8THW2
Q12XL7
O27743
E7FHP1
Q8PV85
Q8TXF4
P9WQG2
Q8TRZ8
P26693
O29871
A1K6L8
B2JLM7
Q1LNS3
A0PR19
A4XF36
B1J6Y6
A8M1N1
Q396N9
Q9RHN2
Q47GC7
A1TDB8
A5W4F9
Q0S9X0
C1ERL6
Q3JK54
Q63JB0
B8GBV4
B5Z2Q6
B7MPB8
B6HZX7
B0VXM6
Q2RHL2
C1AHZ3
A5U8K9
A5D522
Q9ZI57
B2UJF2
P52042
C3UVB0
Q58010
Q27459
Q6FJQ9
H8F3R6
O07717
Q6T267
Q8RQN6
P49296
Q6BRY4
P0A9G6
O50078
P46831
P28299
Q96WZ5
C8V9Y5
Q12031
A1K4K7
B1JZD3
Q0BBE2
Q62MX7
B2SWU4
Q2T1P5
A8ANB7
Q8KLU8
B7MIZ8
Q8X607
A8A7B3
B6I5M4
A4W5D0
Q6D012
Q124G2
A5W024
A4VMC4
Q13E74
B5QYG6
A9R541
Q568I2
Q8R4X1
Q9D099
Q867X3
P12820
P09470
Q6Q4G4
E3PJ90
A5F372
Q8L856
Q9JLB5
Q6BKW1
Q6CNR2
Q9UUJ9
P23605
O76554
Q9N587
P05377
P54248
P54251
P02708
P09484
P43679
Q8SPU6
P16005
P02712
P09628
Q04844
P05376
P84761
Q8XNW5
Q720R2
Q9KT07
Q8DAH8
Q92CN9
Q9K0X1
Q5DZD2
Q8D7K4
A9NFI4
B0BNS1
Q3MFX2
B8HF37
Q72Z96
Q641W9
Q95JK8
Q3ZPN4
Q18581
Q6NH63
Q937N8
A0QX20
Q9I3F5
Q4UK20
Q6GH55
Q9I2V5
P74582
Q32MW3
Q8WXI4
Q5R833
Q12618
O94523
Q9LMI7
O34591
Q0VCU1
Q90875
P27747
Q6YZX6
Q01059
P13516
Q9P7D4
Q32Q92
Q8VHK0
O65202
Q15067
O64894
Q99424
O15254
Q756A9
Q23534
O54439
P17650
P23235
Q5BLY5
Q8XE96
Q8FKC6
B1LJF2
P13798
Q7N0I2
B5FKQ8
B4T8P3
A9MX32
B5BDD0
B2U407
Q9PPY4
Q66DW7
P53665
Q94519
Q8XAN7
A1WAW0
Q8UGK4
B7GIY1
A1R8P6
C3PAT6
A0R8U9
C1EU95
B9J0N5
Q63GX2
A8FA63
Q6G461
C5BZZ8
Q0SPF4
B2S1J9
O69159
Q6GZX3
Q197F8
Q6GZW9
Q6GZW2
Q6GZV8
Q6GZV5
Q197D8
Q6GZV2
Q197D7
Q6GZU7
Q6GZU6
Q197C8
Q6GZU3
Q91G04
O55743
O55745
O23880
Q9XFM4
O55747
P48347
Q9C5W6
P42643
P49106
Q84J55
Q41418
Q01525
Q26537
Q43643
P85941
P85942
P93210
Q96300
P93212
P93342
P68251
P62260
Q04917
P61981
P68253
O77642
Q5ZMD1
Q6Q6X0
P68255
Q2F637
Q5ZKC9
P63101
P14009
Q2YKY9
A5VV34
A9WZ33
Q8FVU0
A6X5T5
O55760
O55761
E7CY70
P50928
Q84I68
Q1RGK9
Q9F9F2
P50930
P50931
P22882
P46730
P23599
Q9MB95
Q00379
Q9STR4
Q07262
Q01912
B9K206
A4YUJ5
B1YYR8
A0AXI7
Q390Z5
A9AQJ3
B2TBV3
Q0K1H0
Q7M523
B0UGM0
Q51813
Q9AHF0
Q9URX3
C5CQC9
A2AIG8
Q3UX83
P05534
P30450
P16189
P16190
P30456
P10316
Q96355
P03589
P28931
P89680
P30380
P30461
P30464
P03989
P30480
P30484
P30517
P30501
P04222
P30504
Q29963
P10321
Q07000
Q29865
B6DZD2
P0DMQ7
Q91FW0
Q5R4A2
P36877
Q6NY64
Q925E7
Q7ZX64
Q95LP0
P97888
P78759
P13760
Q29974
P0C9K4
P0C9K8
Q91FM4
Q91FL1
Q91FK2
Q91FJ9
Q91FH8
Q04959
P9WIR9
Q7NXD4
P0C9Q4
Q65127
P0C9R1
P0C9Q8
P0C9R3
P23164
P23167
Q91FE9
Q91FD5
Q9LR73
Q60555
P26149
P14893
Q67477
P9WQP6
Q9N119
Q89187
P55194
P78314
Q5R9X9
C7ASI9
F1CKI9
B8NIM4
B0XVP0
Q0D1U6
P0CL87
A4REV8
Q78JT3
B2AAJ5
Q5LSJ4
Q4P2Q7
Q2P320
Q6P7I0
Q46ZL2
Q3S4B7
Q9C991
Q54CX6
P31937
F8J2B3
P60616
A6MFK4
P01396
Q8UW29
P01389
P25668
A8HDK9
Q2VBP5
P0DKW9
A3FM53
A1IVR7
P25671
F8J2E5
C0HJD7
O42257
D2N116
P13495
Q7T2I3
P85140
A7X4R0
Q9W7J5
P15816
O12962
Q8AY55
P01398
P05100
P04395
C3P1N9
Q73CV5
C1EZP2
Q0SN86
Q89LR7
Q11IE7
Q3APM2
Q97EY6
A6LPI2
C1FKZ0
B1KZY0
Q0SPY0
Q8FUA2
Q24R48
Q2GHI5
Q833H5
Q14IG1
Q5NH09
Q7NHP4
Q1G7S0
B8DEK7
A1KJA4
O05678
P9WJP6
Q3JEY0
Q18C13
Q6A5L3
Q02SH7
Q87VV5
Q6N6M8
C3PN66
Q1RJJ3
Q9ZDH7
Q2FVS1
A6QJI5
Q6G6X6
Q5HLQ3
Q49ZR8
Q0ID97
B3CM56
B0RRX4
A7X3S0
Q04551
Q6Z9C3
O34499
B7M6D0
Q8FJR2
P52697
Q57039
O25730
A6T6J6
Q49700
P63336
Q7N6R1
Q989A3
B5QX56
Q8ZQR4
A8GBC1
B2K8S8
Q66D69
P0DJY9
A5A6J6
Q4WYG3
P20806
P13368
P18269
P20194
P68717
Q19124
Q5RAC9
Q6KAU8
P0CK19
Q9J539
P33851
Q01232
P24762
P33853
A0A4Z3
C0JB19
C0JB16
C0JB22
P21064
P33854
C0JB17
P33855
O57248
O57249
P33857
Q9N290
Q9NPC4
Q60495
P29216
Q5IS80
Q95241
P29192
P67806
P05623
Q9J560
P49892
Q5RF57
P46616
P11617
Q1LZD0
Q8JG70
P63116
O42717
O82567
Q6LA53
P46116
Q91ZF7
Q0IXP9
Q9BTE6
A2VCW9
A7MR36
B5Z4F4
A1AF47
B7N768
P46646
P58350
Q8NHS2
Q22067
P00504
P37833
P00503
Q9VM95
Q9NY61
F4KID5
O67781
Q59228
P9WQ91
O86459
Q68XV9
P36692
O93744
Q56232
Q822F4
B0BC06
Q255I0
P0C8R4
P0C8R5
Q822F2
Q9Z6M8
Q8H1R4
Q7FB56
Q5XIJ5
Q9LSJ6
Q6AY17
Q6DEY3
Q5ZJX1
Q5ZL23
Q7XA72
Q9LK50
Q9FT51
Q9LZB8
Q6NLC1
Q8GU89
Q8GU88
Q9M0D0
Q9M9E1
Q8GU83
Q7PC82
Q6YW62
Q6EQ60
Q2QV81
Q7DM58
Q9CAF5
Q9ZU35
Q9FLX5
Q9SZR9
Q96375
Q09J78
Q9FH76
B7U179
O65934
Q9UH17
Q7YR25
Q7YR23
Q54BT5
Q8R420
O35600
Q8WWZ7
Q8T6J1
Q8K441
Q8IZY2
Q54W24
B5X0E4
Q08D64
O75027
Q9CXJ4
Q9QYJ4
Q9JI39
Q9QY30
Q54VJ0
Q09429
P70170
Q54U44
Q9NSE7
P48410
Q8T6B7
Q8SRV5
Q5R9Z5
Q8T6B4
Q4GZT4
Q7TMS5
Q8T689
Q54TV1
P58428
P51241
Q08DW9
Q0P651
O76762
Q26430
A7ZLN7
P09087
Q0THX6
C6DD82
Q5PHV8
Q694B4
Q6GLL2
Q96SE0
Q24093
Q0VC00
Q8WU67
Q6AX59
Q5I0K5
Q8NFV4
Q5ZJL8
Q6IRP4
Q922Q6
Q5R816
Q6MG55
Q5XIL6
Q8CBW3
Q48726
Q8S8M5
Q6I588
P18024
Q54TR5
P42684
Q6H8Q1
O94929
P00521
B8NDL1
A2QT85
B8N803
A1DHW8
B8NMD3
A1DKY5
P13689
O04011
P84994
Q06930
Q6TGV7
B5X8A5
Q8AVG0
Q9RBG5
Q99LJ2
P0C6G2
Q9YPS1
P36283
P38612
P27271
Q9SZR1
Q2QY12
Q9LU41
Q9TTS3
Q13085
O00763
P78820
Q00955
Q9H845
P79274
Q22347
A5A6I0
Q3ZBF6
Q07417
P45953
Q5ZK62
Q15057
Q96P50
Q6AYY8
Q641E3
A8G3P9
B4SG04
A2BQ15
A2C0Z2
Q02RB1
A9BEF8
Q31C00
Q9HXZ2
B2U9Q0
B3PPF4
A9N0T5
Q1XDB6
Q07VD3
Q5LME7
A4WVF3
B5R424
B5R5I8
A7X3C7
Q57T23
P0ABD7
A6U2G6
Q2J2R7
Q6GG07
C0M857
Q8CS67
Q1JFE3
A2RCY0
A3CQ50
Q4L741
B5E1P0
Q1JKF0
Q5M174
Q5M5R1
B1I9M1
Q04M48
A6QC95
Q73Q55
C5BR01
Q72HS8
Q5E3F5
Q4USP4
Q3BVM0
Q3SL76
A9R380
A7NIE9
Q87MP2
A5UQC0
B9N843
A4X7V1
A3M8N1
B0VRF9
Q85FL3
C1EUU5
C3L8Y0
Q5WEF4
Q9K841
A9VJR3
B7HRP1
A7GTP6
C0RFZ1
Q6HCT1
P48937
A4QKK1
Q492H4
A5VT60
Q7VRV0
B2S9A2
Q1BM67
A4QKB4
A5E8A2
A9AMA4
Q8KC71
Q1QY40
B1A944
B8G381
A0A344
A5I7W9
P56293
C3KWE8
A7FPN5
Q9TLW3
Q06GY8
A7M907
A8LKN7
Q47XK5
P31562
B2VJ00
A9L9A5
B1ZLY6
Q9MTL3
Q33C25
B1LSQ7
Q09X08
Q8EPD4
Q68RZ7
C6XT67
Q00761
A9BAP6
B3PVV4
Q6NDN4
C3MBA1
A1XGP7
Q2J2G6
Q32DM0
B4SZN8
Q8XFJ5
A8GH40
B5BCI0
Q13EQ0
A5ITM4
Q9M3L7
B4SQU5
Q99YE0
A9N478
Q8CS66
P0CC08
Q6G8M6
A8Z2L6
Q2YTE0
Q8NW59
Q7CRB7
Q1J592
Q31HH2
Q8DB33
C5VZW3
B1H0E3
A9R7U5
Q94A78
Q9ZUN4
A2Z1W9
Q39705
P54847
Q08508
Q8S932
Q9MB94
P24157
Q6JQN1
Q8P7S1
B2K8H3
Q80XL6
Q8TXF7
Q08368
Q8TJC6
P45867
Q8TJC4
O34421
O29870
Q49162
O30273
Q8TXF6
Q50539
Q9C4Z0
Q8TXF1
B4EK77
Q0K3S6
B1MH39
A1UM81
Q5Z2N3
Q4F8I0
C0ZPX0
A5V6T7
Q13VU2
A8LEP9
A0R4S7
A1UQA0
Q5YV94
A4XDT7
C0ZU49
C1DN56
A1TFQ6
A5VGU5
Q479G9
Q479E6
C1AYB3
A1W2K2
A0RD69
C0ZDU5
B2T2S1
Q2T7T0
B9LCM0
Q8X5J9
A7ZWZ8
B7N8Q8
B5XQJ3
Q3IEN6
Q8XRG0
A4XAK8
A8H4F0
Q0PHY0
Q53WH9
P70584
Q9P8W3
Q59RR0
Q5RFN1
Q9NDG8
P9WKK6
P45457
Q9K9H0
P20014
O13439
P93110
Q9SE26
Q4HYR2
Q86ZF1
Q9C124
Q9P6J1
A7HB82
Q7WDP2
B1YNR4
Q39CF3
A1V827
B2JKI4
A4JIA9
A7MPD7
A7ZUN0
B7N2L5
C5A0V3
Q0TA53
B1LPH3
Q5QWZ3
C6DFQ3
A6V8H8
Q9I3W8
B0KS44
Q8Y2Q7
B5F1J4
B4T1M4
Q8PFZ0
A7FDG2
Q9VLJ6
Q92035
Q7LZG1
P37136
P04058
P38441
Q9C540
Q9I8C7
Q9GZZ6
Q54K91
P91766
Q27218
Q8JFN7
Q91X60
P18845
Q8R4G9
P43681
Q15825
P36544
Q05941
P12391
P30926
P25109
P09691
Q9X4M1
Q9JTM0
Q9K815
Q633F8
P37877
Q660Q0
B2S0W8
C0QWN8
A7I2H6
Q9PPL8
O05278
Q7NXU5
A6LSL7
B1II90
P0CL98
C1D087
C6BYL8
B8DMG5
A5EVU0
P0A6A4
Q5B3G6
Q1MRP0
Q6F273
Q46BI1
P0CW04
B0JMT8
Q49113
A4T166
Q6MTX5
Q98QX2
A0QQK1
P9WQH0
Q7SH17
Q8EPB9
P57866
Q18B36
B2RK02
B7UYA0
Q9X449
A8GM71
Q9ZE38
P63412
A8GH24
A3D600
A6WPT9
A3QFL1
A4Y819
Q2FXL5
Q931P6
Q8NW53
Q9L298
P0CZ46
Q8P2X6
Q1JJ12
B5XJD9
C0MEF7
B9DT06
B1L9M9
B2S371
Q8D320
B2K830
A9R6M9
Q668Z0
Q9GLX0
Q95LF2
Q95LG5
Q95LF7
O09027
P11613
P35350
Q924I3
P86173
Q9Y615
Q53JY8
O80526
Q9FGX1
Q54YA0
P53396
P16395
Q5R949
Q9N2A3
Q9ERZ3
P30544
Q920H4
Q0II68
Q8I948
Q42560
P21147
Q4WBR0
Q54XS2
P37032
P16276
P19414
O55137
P49753
Q3I5F7
O14734
Q3SWX2
Q9Y305
O65201
Q9QXD1
P0CZ23
Q6FY63
Q619N4
P02902
P07854
P52413
Q9SW21
Q6ZNF0
B7UJM7
B7NJ98
B1J045
B6HZK4
A4W777
P47529
P19205
B5QTF2
Q8XEZ8
Q8ZC31
O80800
P52505
P9WQF3
P32463
A6TVL0
A7HCT8
Q5PAZ6
O66995
C0RI01
P57344
A0K5W3
A4XIB7
Q11JT0
Q3AU14
Q9PKT6
B0B9K8
Q7NWB8
Q97LR5
A5N379
A9KLF9
Q8FMW0
A7MH03
Q11T75
C1D023
B1I1U5
B8DPF0
B7M8H6
B2VEA7
B1YF32
B5EI15
B3E694
A4IJT3
B8D0V9
Q1CT62
A9B2B6
Q28V25
B3WAR1
A8YXI2
A5VI50
Q6AD33
B1XZM3
B8ZR72
Q6KHG5
A3Q2R0
Q1D4A0
B9L9S0
P0A0Q5
Q1QL52
Q3SRB1
Q04DI0
C6DBM7
B4SFE8
Q7N1X9
B1XTL7
Q6A6U0
A9WMF1
Q985A8
Q21XM1
Q3J5W3
A8GP44
Q92H90
Q5LNK3
B5FRC1
B4TE11
B5BAT4
P63466
B8EBP8
A9L5P0
A8H1D1
A0KZM8
Q0HSJ5
Q31XS4
Q3YYV3
Q1GT99
Q9ZAH6
A6QIR6
Q6G7N8
Q4L7V6
Q3JZK4
C0M6I4
Q8DSF3
Q5XAA3
Q1JK99
Q1J544
Q48RM7
B5XI22
C0MEB8
Q5LY70
B5YJG8
Q73LF7
B1AJ32
A5F5H4
B5FAG6
C0R3N6
B2KA43
Q667V4
Q8ZLE2
Q8UF02
Q92P51
B0CE03
P80916
B7JC10
A6VQU9
Q0VQN0
O67611
A8HVH0
B7JJT7
C3L777
A5EIA1
A9M8Y2
B8D9D7
A3MM52
A3NBT9
A7ZF37
B5Y7W4
Q1LKM2
B2VDK4
B5E8U3
C6E345
Q5FPB9
P29189
P43709
Q2SK49
B6JLE2
P56464
Q74IP1
B0SDK7
C1KWA5
Q65RC8
Q9RA32
B9L7V8
A9M3G2
P63442
Q8ER06
B6JGN3
Q6D687
A9BJZ0
Q126J2
A3PF99
Q318D3
Q7V4J6
Q15TZ9
Q1ICY6
B0KF56
B5FKB1
C0Q798
P0A6B1
Q2FHK6
P0A001
B9DPJ1
P0A2W0
A6QC97
O83786
Q83NH7
Q7MLZ9
Q9EZI1
Q2P7B5
Q1C6N1
A4TLS0
Q6F7B8
Q10SX6
P78704
O49285
Q9ZPQ8
P45963
P0AE06
Q4WQG9
G3KIM8
P24177
P10323
P08001
P0AAX1
Q6FLU2
Q750T7
Q9Y7B5
Q9FSC1
P0CW87
Q0VSR6
Q6G1W0
A9IYZ3
Q2YLH5
A9M849
A2RYW5
Q3JH62
Q2T3N9
Q9A2I0
A8AN29
Q8FAY8
C1AA44
Q17WR1
O25686
Q9NR19
Q8EYG2
B7KPN8
A9W5V0
B1ZB59
P9WQD0
Q0AFF1
A6WXV8
Q9F7R5
Q885K7
A4WJG1
B3PS41
O68040
A1S7C8
Q12MK0
A3QD52
A0KY83
Q0HTY6
Q82EL5
Q55404
Q3SLF4
Q7MGU3
Q2NXE2
Q66FM8
P37719
Q07341
Q17QJ1
Q4R4Z9
Q8YVU4
Q58DN7
Q6GLK6
Q9VLL0
A5EQ73
A2CDU0
Q7V1M1
Q132P2
P30173
P92182
P53468
P85911
Q96482
P12715
P10992
Q553U6
P46105
P22132
Q8ILW9
Q7RPB4
Q25379
Q6GZU0
Q197C3
Q6GZT6
Q91G56
Q91G55
Q6GZN9
Q91G54
Q197B5
Q6GZS6
Q6GZS5
Q6GZS4
Q6GZS3
Q197A6
Q67475
Q6GZR9
O55703
Q6GZR6
O55704
Q196Z8
O55706
Q196Z6
Q6GZR1
Q6GZQ9
Q6GZP7
Q6GZP6
O55713
O55714
Q6GZP1
Q6GZT2
Q196X1
Q6GZN6
Q6GZN2
O55717
Q196W5
Q6GZN0
Q6GZM8
P0C9F2
P0C9F4
P0C9F5
Q65210
P0C9F8
P0C9K2
Q92AT0
Q8GBW6
Q96299
Q5ZLQ6
Q4R572
P31946
P42654
Q5XGC8
O49996
Q5ZMT0
P92177
P62259
O49998
P68252
Q3SZI4
Q5RFJ2
P29306
Q5R651
P29361
P23279
P13746
Q00257
Q42881
P29535
Q37001
Q9T065
A1TVP2
A5EJ46
B1K774
B4EJA6
Q0B569
A3ME84
Q62CE3
A3P669
A3NKK4
Q2T6A1
Q13ME5
Q5PWZ8
Q4ZVH4
Q00740
Q93AG0
Q6J256
Q9W698
P30455
P30459
P03588
Q66121
Q83943
P30516
P13751
P30382
P01889
P18463
Q95365
Q04826
P30483
P30485
P30487
P18464
P30492
P30495
P18465
Q29940
Q29836
Q31612
P30383
P30686
P30385
P30386
P30387
Q9TNN7
P30505
P30510
Q84PN8
B6DZC8
Q70AT7
B6DXP5
P30388
Q8MIS5
Q91FU5
P22283
Q91FT7
Q91FT4
Q91FT1
Q91FS3
Q91FR7
Q8QZQ8
Q28647
A4FV68
Q61151
Q13362
Q32PI5
Q76MZ3
Q9SLI8
B6VA23
Q4R8L3
Q6ZWR4
P50410
Q10428
P01912
Q9TQE0
P01911
Q12723
Q9I4V0
P84782
P0C8Y8
P80208
P15460
P0C9K7
P0C9L0
V5QRX7
Q91FJ2
Q2J7H0
P9WHP5
Q65122
P0C9P5
P0C9P8
Q65141
P0C9R0
P23163
Q65211
P0C9R7
P0C9S0
P0C9L8
P0C9M3
P0C9M5
P0C9M4
P0C9N0
Q65133
P23162
P0C9P0
Q91FF6
O35296
Q62878
P33794
Q5U584
A4IH82
Q91Y80
Q75CP6
A2R8S7
Q0VCA8
Q19341
Q1E5I0
Q1LCS4
Q5U3F8
Q28SE8
A5E0Z9
A7RIT9
Q7SDX3
A5DLW3
Q83V26
P46953
B0RUZ7
Q5H043
Q6CFX1
P47096
Q9XTI0
Q9V8M5
Q5R5E7
P25670
A1IVR8
P01394
P01390
P01384
Q2VBP4
C5ILC5
A8S6B0
A6MFK5
Q2VBP3
Q53B58
P25673
P82662
Q7T3J2
Q9W729
P15815
P44321
B4UIZ5
A0RAB9
B7HXM9
B9IRB4
Q65DF9
Q5WGN4
Q6MGX6
B7J1Z1
Q1BTJ3
A0KAJ8
Q13NQ1
B2THZ1
B1IJE7
Q0TM75
A4QAA8
Q1IXS9
A4J510
Q93FQ6
Q2A3P9
A4IY77
Q0BR48
Q04CJ7
Q38Y85
Q721N6
B3DVC8
Q3K692
Q7UG12
Q214R5
A8GX84
Q4UM12
A8GRR0
Q4LBY8
Q2FEF3
Q8P8C7
A7X3V0
Q8AY51
C0HJW9
Q8AY49
Q6IZ95
O42255
O42256
Q70WS8
P15818
P81783
Q9YGH0
A7X3M9
C0HJR2
P86099
Q06401
A9KM56
P30871
Q7T2I1
C0HJI9
P32879
A8HDJ7
P01417
P01418
P25494
P68415
Q9YGC2
K9MCH1
P68417
P68419
P01426
P19959
P01433
Q5UFR7
P01422
A8HDJ6
Q9YGC4
P01432
C1IC47
P62389
Q9YGJ6
O57326
P0CG02
P14613
P25496
P10459
P60770
P10458
P0CAR1
P0CAR5
Q7T2I5
Q9W7K1
A8HDK1
Q98957
Q98958
P0CH80
P01447
Q9PST3
P01442
P86539
Q98962
P60301
P01458
P01452
P85092
P81031
P01410
P01408
P43445
P82464
Q8AY53
Q8AY52
P18329
P01404
P01474
P62375
Q91137
Q9W716
P14534
P25678
P60237
P83302
P86421
C0HJB0
A8HDK2
F5CPD3
A7X4S7
Q2VBP2
F5CPE0
Q2VBN9
P0CAR7
Q8RS40
P17212
Q9N179
P12264
Q9V8R9
P11171
P19617
P31686
P31687
Q6ETN3
Q67W82
Q9LQ12
Q3E6Y4
O60516
Q9EST3
P08195
B9J8G8
A9AQW9
A3M4A9
B2S7L7
Q8FYS0
Q0B9R9
Q2T3J4
B9R4E3
Q9Z431
P70994
P0C9V5
P0C9S5
Q65128
Q89642
Q89768
Q89777
P0C9T8
P0C9U1
P0C9U3
Q89740
P0C9U8
P68522
P59935
P66841
Q8NXN2
Q8CTG7
Q6PQJ9
B5YXT1
B7MXX0
B1X903
A1ADE0
B1IXQ1
B7N5Q3
B1LLP5
A4WCS0
Q9CMR5
Q6D2R1
Q6LNX0
A9MJ94
B4TBJ9
C0Q034
Q8EEA3
Q0T2J6
Q9KQM0
Q7MMF9
Q1C6A6
Q8ZDK3
Q63003
Q84LF0
P44905
O70212
P35365
P50406
Q16951
Q8W1W9
Q9ZUJ5
Q9BXI3
Q9W197
O46411
Q6DKB0
P29240
P44569
Q9XZ43
Q61503
P0A3T0
P25019
Q70XE6
Q76FP5
P86491
P53319
P70718
P52207
P80859
O13287
Q9PKX7
O84066
P41574
P43774
P41576
P96789
P41577
P14062
P00349
Q6GGI7
Q5HP42
O83351
Q9LMX8
Q6Z4H0
Q69NG5
Q492W6
Q2TBQ8
Q8X926
A7ZY23
Q1REG3
P63337
Q9X2N2
Q9Z3S1
P20993
Q8QQ34
Q6RZG4
O57227
Q9JF82
Q9DHK3
Q3SZR3
P02764
P22599
Q9DCQ7
O00394
P38027
P01009
Q5R9H4
C0JAT4
P0CE79
P0CE81
Q4UJ75
Q9J541
P68548
P60671
P68633
P60672
P28800
P23541
P68595
Q89183
O96566
P21068
Q9N289
Q28053
P79307
P08592
P24756
P0CK24
O41107
O46200
D4ATM6
Q96GX2
Q802W2
P30542
Q6W3F4
P30543
Q28309
O02667
Q60613
Q9NRG9
P0A5N1
P0A255
Q01515
Q54441
Q44245
Q9RBW7
P0A0C0
Q7ATH9
P29808
Q89VT6
Q5ZLG0
Q9JMI1
P47182
P0AE04
Q9C8D4
Q8H151
F4KBF3
Q9FFE6
A7MJB1
B5YSW7
B7N0M6
A1AGD4
Q8FD50
B6I1V9
B2VGW1
Q57JA3
B5R1A8
A9N863
Q8XF83
Q32B98
A7FDT5
B1JKI2
C6C4L7
Q8X9E6
C4ZSX8
B6I1V8
C5BC09
D8MXN7
D4GCB2
C6DIM3
B5F7M4
B5FIU2
B5REW2
C0PZQ9
Q8ZLP5
Q32B99
Q83JE2
A7FDT6
Q8ZAU8
Q665H2
Q148E0
Q9D1A0
A7MJB3
Q8X9E0
B7M0V4
Q0TCM3
B7NDM0
B7LRL7
B5F7M6
Q57JA2
B5REW4
Q5PJT7
B4TX74
A8GK46
Q0T046
A1JRI1
Q8ZAV0
A1IGV8
Q655X8
F1SPM8
Q5R801
P80386
P58108
O54950
P80385
Q5R4S0
Q9MYP4
P12904
B6SU46
Q38967
Q8GUM3
Q5RDH5
Q95ZQ4
Q28948
Q52813
D5SGZ8
Q08DJ7
Q9Y312
P32357
Q54I71
Q338C0
B7MLI2
Q1R7H5
A6TDH2
C6DE43
B5FUB9
B4T503
B5BFH6
Q0T128
Q3YY21
Q74RZ6
P28011
P39643
P12343
O87320
Q5ZIM6
P85310
P00508
P26563
Q4R559
P05202
P00507
Q8GW96
Q9FN78
Q9FN75
O14192
P63499
Q1RGV0
Q9ZE56
Q60013
P14909
Q255H9
B0BC08
Q9MAH4
Q8RXN0
Q9C8K2
Q9C6W5
Q9LSJ8
A5PKD9
Q6PCB6
Q9LSJ5
Q9LID6
P15450
B6IAI9
Q8ZPC9
Q83R90
Q9EQP0
P47855
Q3SYR3
Q9Y235
Q6AXX9
Q2U790
Q5BA89
Q2UIM2
B8NIX4
Q0D1I6
P77357
P46133
Q8BYZ1
Q48725
Q9AXA6
Q6LYX3
Q4WYX7
Q8N961
P0C6G1
Q640U0
Q66JD7
Q8N6N7
Q924N5
Q7ZYC4
Q8RIS8
Q9SM23
Q20507
Q8RWD9
P07107
Q5FXM5
P0C8L7
P31786
B9FK36
B7GZY9
B0BR78
A6VNE6
B2HTI7
Q3MA36
A0RJJ7
Q9LD43
B7JRX3
A8IHS4
Q493B6
A7GTP5
Q5WEF5
Q8U9U5
B3R4D3
A9KF93
Q47HT1
Q0TLE8
B7LW64
A5EXQ5
B7N852
C5B7S4
A7ZWD1
B2SEQ7
B1YKB2
C1A6B8
Q0I3D3
Q2NB51
A4IXL3
Q39WC1
B2UTS1
A5UA82
Q4FNA6
Q8D2H6
Q87MF3
P49787
A1JP64
Q1CFG3
Q7M9W3
Q1CAL8
Q8X9B6
P84546
P37798
B9HBA8
A5F624
B7GWQ6
Q88WG0
A3MZZ7
A9NFE8
Q0VPJ1
P56765
Q81KY8
B7JRX4
A6VP44
B2THL1
A6MMD1
A6LSD0
Q11KL2
Q7YIX5
A7MH52
B1IH48
B8I941
B1X927
C6X3B5
Q8RGA0
P30064
A4QL28
B5EAK5
Q1R996
Q1KXV0
A7Y3E9
A5VK70
Q04AU0
Q036L2
A4QLK3
Q65TC9
Q03RW0
Q332W9
A4QLB5
A1U0X1
Q604P5
P9WQH8
Q030J0
B9E7A6
Q1QS35
A6VWY7
Q7N2B5
Q3IF41
B1J539
Q4FUL1
A5WDG8
B4EZF5
Q87YI2
Q7UHX0
Q2KE80
C6B119
Q1MND4
A9MJ59
B3Q607
B5RCJ1
B4TQA2
Q31YE2
Q5PCV4
Q2VEG8
A6U2G7
Q0T2G9
Q4L742
A2RCX9
Q2JIG8
Q49YD0
Q0AVW0
Q8NZN5
Q03M46
A5GKV9
Q54776
P12219
B2V5V9
Q3AYR8
Q5N041
Q7MIU0
B1JGI4
Q00985
P07920
Q9ZQZ1
Q9FR99
P32104
O80963
O64587
Q709F0
Q8LPS2
O30274
Q8U3D6
P26692
Q8TRZ6
P72021
Q9V2Z4
P45857
Q50538
Q58DD0
Q56NL1
Q5EGZ1
Q7TZA8
P28467
P28297
P25248
D4GTL3
Q44576
L7HUY5
Q6Z6M4
P51066
G9NNY7
Q3IKY9
A4SQ71
A0KAZ7
A3MNH1
Q3JWQ8
Q63Y16
Q487A4
B2AG85
B7LAV8
B5Z0A8
B1XC15
Q8FB61
B7NFV2
A2SL82
A1VJF1
Q88EA1
Q2J2X6
Q57H42
C0Q489
B2TWJ8
Q328N5
Q8P4D0
Q1CNT1
Q9NUN7
P36196
Q29499
Q6I681
P9WIZ8
Q9LSW6
Q9LTH7
A8WQK3
Q68RJ7
Q5IS52
Q07263
P04757
O70174
Q5IS51
P49581
P43143
P22770
Q866A2
P43144
P54250
P14144
Q05901
Q92BD4
A7GTR9
C4L493
A5FE24
B3EB76
Q7NLW9
A5UIW8
Q0I3R3
B0TGV2
B2GKK6
Q9F1X7
Q65TV4
Q8TK19
B8EIS2
P38502
Q2RJY3
A0QLU8
B2J068
A4VIM1
B3QA57
Q68XX8
P63411
Q8ED55
Q0HK48
Q2FG27
Q2YTC9
A6QHP5
Q6GFZ6
B9DN93
Q4L752
Q8E7I7
C0M6X6
B1W052
P63415
Q9NPB9
C8V3W6
Q9S7X6
Q99MR0
P36184
P0A6B3
P36185
P0A199
Q9RMX9
B7L637
B7MPG5
P25154
B5EWT7
O69475
Q0MQC3
A9NHV3
B8HCG9
C3LK79
Q81JG3
A7GKE4
Q6HPE3
A9VQF0
Q6G084
Q492D3
O51043
Q7VWV9
Q2YN04
B0CKY5
P59475
B1YVM8
A3MM38
A1V6B3
A3NBS5
Q2SXT0
B8IZX1
Q72AT2
B7MIP8
B7NRL6
A8A373
A6W5X5
Q1IHY2
Q04C46
Q74LB3
Q88Z44
Q04U76
Q72U18
B8DG74
Q2W515
B7L2A4
B1LTR5
A1KLL9
Q9ZB79
P75480
A1UJA6
P9WQD3
B4RQ92
A1KVH5
B3CQ27
Q6D222
B4RCU9
B5ZW71
Q7UQA5
Q214J8
A4WVP7
Q1RHU1
Q9ZCX5
B0BYC4
A5US51
Q1GDH3
B5QTU4
B4T1F4
A9N1T5
P63467
G2TRL9
A3QBT1
A8FSE0
B2TXX6
Q0T1U2
Q2NS17
A5VD51
Q2YUI2
P63469
B9DMJ0
P63472
B4U177
P0CZ50
Q1JA49
B1I756
P0A2W7
Q5M2S6
Q5SII1
Q3SKU1
O83800
C5CSF9
A7MZA4
Q7MHP2
Q5GTK4
Q1C5D9
P23153
P63450
Q02054
B5EJD2
B3GZ71
B2UQS2
A8EWF1
A1K5Y8
B7HDX3
Q732M0
Q6HEW5
Q5WFM5
Q8A2E6
A9VT88
A9IRV7
Q7VR21
Q7WD23
B7J0F1
P07088
C0ZFP2
P63437
B8D7N9
Q39I83
A1V6C7
Q2SXU4
A7HZZ5
Q9A7P3
B8G2S8
B3EED1
A1BJA4
B0B7F2
O84239
Q0TPN4
P80919
Q8RGX5
Q74CR8
A5UAZ7
Q17XQ6
Q9ZLS1
Q1IHZ5
Q71YL0
P80920
A1U1S9
Q606L6
B1ZK55
B1LTE7
C5CAR8
B4RR62
A1KRQ3
P80922
A1B2X1
Q9CJS5
C0QUD3
Q9R6Z3
A1VRU2
P51280
A8G7B4
A2BTJ0
B1J4Z1
A4VMS0
Q1MJ06
Q7UYY2
C1A196
Q135N5
B9KQD1
Q1RKB8
Q164P2
Q57QG1
A9N5L0
Q8EDH4
Q3Z323
A6U151
P0A002
P0CZ49
Q7M9W1
P63447
P63448
Q669L4
Q9LZ23
Q336V5
P48182
Q93149
Q9LX29
P0AE07
Q6AY33
A2Q9L8
Q96QF7
P24181
P10626
P48038
Q9GL10
P0AAW9
Q758X0
O60011
Q01574
Q9NUB1
Q59167
A0KNI2
Q8UBV5
Q0AAW0
Q6FYL4
B2IB12
A4YK73
C0RF62
A9WWT6
Q39EK2
A3P2K7
Q63NC4
A7MPJ7
B3R1X2
Q54Z60
P27550
Q1CUA3
B0S8X7
B0SRX5
A0L576
P27095
Q1H0J2
B8EPJ0
Q9QXG4
Q82SI5
A4VKA0
A1SZA2
B2U6V1
Q98ET8
C3MAS0
Q07VK4
Q8Z1R0
Q8ZKF6
A6WM52
Q084J4
A8H5P1
Q0HHN4
A6UED8
Q2LW77
Q72J95
Q87KU7
Q4UP35
Q9PB89
A7FNG1
Q8D1G8
Q8DJ05
Q5R9G9
P51277
Q7V3Y9
A2BR98
I0HUK7
Q7U6Y8
Q0IAL0
Q9JID6
P33121
Q5R668
Q9QUJ7
Q5REV5
Q7TN78
Q6AYT9
Q9H6R3
P30171
Q554S6
P0CJ46
P23343
P68556
P35432
P46258
P02580
P16544
P18603
Q25380
P53478
P10981
Q96293
P33379
P53472
Q7ZVF9
Q0PGG4
P60712
P60706
P24005
Q711N9
P60709
P04751
P63259
P34974
Q64326
P17304
P53463
P12431
Q7TPR4
Q08043
P57780
P05095
Q55DU3
P0DN66
P0DL55
P0DN67
P61914
P0C1H2
P0DMX2
Q5I4B8
Q5I2B1
C5A160
Q8FAZ0
B7NG10
Q1C0M8
Q8ZJ73
Q1CE35
B1JNK6
P68140
P68138
P68264
P68137
Q8TDG2
Q92192
P80709
O65315
O17320
P48465
P11426
P53502
P51775
P49871
P78711
P24902
O65314
Q9P4D1
Q65G33
Q8NW34
C5GF27
B0XVV1
Q2GSA4
Q5AW62
Q0U7C8
A7EAG1
C4JFE4
Q3J6K8
P36896
Q5RAN0
Q28041
P19787
P25464
Q01757
A8KB34
Q60HH2
Q5R9E0
Q9R1T5
Q91XE4
P56376
P00821
P00820
A5G1Y9
Q0VPA8
Q3M4K7
A8I5S8
A3MGM0
Q13J37
Q8KG42
Q0TNY8
Q8FP19
A9KH12
Q1LIH0
Q3Z7Q6
Q72CU1
A7HMJ7
Q74ID8
Q38VU9
Q5ZUC1
Q03VF5
Q1QLD8
Q5YS19
Q8ELH4
A3MU96
A4FMH0
Q2S0V7
A8GCM9
Q31YN1
A6UH73
A9FGA8
Q2YY14
Q99U83
Q7A0X1
Q97ZL0
Q9R1V4
Q9QYV0
O77636
Q9Y3Q7
Q9H013
Q9WU25
P35348
P97714
O19014
O77721
O19054
P30545
Q01338
Q32NG0
Q95JV3
Q4V831
P42653
P68250
A4K2U9
P35213
Q96452
P93343
P62262
Q91896
Q6P4Z5
P52908
Q8SW28
O65352
P93259
Q25538
P46266
P84972
P29308
P29309
Q6UFZ9
Q5XHK2
Q8AVQ3
Q6PC29
Q6UFZ2
Q6PCG0
O55751
P16536
P0C8N0
O55757
Q06JG5
Q06JG4
Q6YKB1
O55764
P50929
P0A3N5
Q7PA29
P46729
P46732
O55769
P30376
P30377
P13748
P30378
P13749
Q9S9U6
A2XLL2
P27486
P31531
P30297
Q8U4R3
O57809
Q8XS35
Q4AC99
P30447
P16188
P10314
P0DJY0
Q00020
P17769
Q9DUT3
P13750
P30486
P30488
P30490
P30491
P10319
P30498
Q29718
Q29960
P16215
Q84LA1
B6DZD1
D2IGW7
B6DZD0
O23507
Q91FU6
Q91FU4
P22282
Q91FS5
P14592
Q91FP0
Q91FN5
Q23911
Q6PD03
Q16537
Q93YV6
Q9LVE2
Q38845
P30153
P53031
Q4R7Z4
Q5Z8Z7
P63150
Q12702
P54614
Q00006
A1L3L9
Q5ZIY5
Q66LE6
Q6DIY3
Q8BG02
P13761
Q66125
Q8UYT3
O04529
Q06ZW0
Q9YGI2
P29182
Q9W7I3
Q802B2
P01399
A2CKF7
P82935
P58370
Q9YGH9
O12963
Q9YGJ0
Q04616
P45267
P01419
P34075
P19958
P86422
Q9PSN6
P19960
P01421
F5CPD5
F5CPD7
P60772
P86425
Q9YGJ5
O57327
Q9PTT0
P10455
P59276
P0C555
P59072
Q98956
P85429
P01455
P01467
P01464
P25517
O73858
P01466
O73859
P01454
P60311
P60307
P0C944
P83345
P24776
Q2VBN5
Q53B46
P0C1Y9
Q9PS08
P60234
P17696
P22947
P83346
P0CAR2
Q800Y3
Q9PRI1
P24778
P01473
Q91126
P14541
P19003
P0C552
P01413
P81946
P82463
C6JUP1
Q91FC5
Q91FA3
Q91F68
Q54DU8
Q7BI34
P38945
A6WW16
A6WXX7
A9CKB4
Q2YLF3
A9M832
A9WWR5
C5ZMD2
Q7NU77
A5VZY6
A3PPJ8
A3QFI1
Q9LEL5
Q8RQD2
Q9RHM8
P49172
Q65114
Q8KD41
Q5UQH3
Q6GIR7
A7MH33
B7MG55
B2VIV0
A6TBX7
B4SZ04
A9N4B8
B4TQ66
Q8ZNE0
Q32DP8
Q3YZR9
B7VHZ1
A1JLF1
Q1CHP8
Q84LF2
P0AC29
A0R3H2
B2NID7
Q6XXX9
Q9N298
Q6XXY0
O08892
P28334
Q5IS66
Q7SYN4
Q9KQ30
P0A3T1
B4TC39
B5BC39
O74455
Q83LP7
O83490
Q1C949
A4TNQ8
A0A096SRM5
P12961
O22308
O24529
Q8RVH5
Q54U65
P18270
D3UAG5
P16376
P83062
P53368
P20195
Q6NRD0
P0CK27
Q9J554
Q76ZQ3
Q9J552
P38026
Q03044
Q64118
P39091
P39092
P0CE78
C0JAU1
C0JAU2
C0JAT8
P0CE80
P0CE82
C0JAR2
C0JAR7
B2KKV6
C0JAV2
C0JAY8
C0JAV8
C0JAV9
C0JAY3
C0JAU9
Q7Z1Y7
C0JAU3
C0JAX7
C0JAZ3
C0JB03
P0C2L0
Q8NF67
P68709
Q9J548
C0JB06
P0CK20
Q96IX9
Q89489
P68558
Q9Q8W2
Q61247
Q6GQT1
A8K2U0
C0JB10
C0JB09
P33849
P24761
Q89485
Q9V3R1
P21063
C0JB14
P33856
P26672
Q9N291
Q9UNA3
Q28280
P14599
P53601
P12023
Q28757
P33832
Q01219
D4AMW3
C0JB32
D4AQH0
Q85320
P28190
P25099
P29274
Q0VC81
Q8JG69
P15802
Q9NS82
Q60614
P39906
P14195
P9WQG8
P9WQG9
P10051
Q15BH7
Q9R381
Q52S23
P0A0C1
P29807
Q08361
P43547
P0AE05
Q9LK39
Q9SS01
A8AQD5
B2K437
A4THE9
D2C1Z6
B7UJX2
B7LHU8
B7N112
A8A549
Q0TCM5
B1IQN9
B7NDL8
Q1R699
D5CDA0
B7LRL5
Q6DAH4
D0KEK2
A9MNX0
B5R1A7
B4T774
Q5PJT9
B5BGR8
Q8Z3D8
Q31WA8
Q0T048
Q3YX07
Q1C1L1
A9R1V8
A4THF0
Q9ZUU2
P67664
P67662
B7MC03
C4ZSY0
Q8FD49
P46478
Q31WA9
Q3YX05
Q09137
Q54765
Q6DEJ5
Q3THG9
Q99K67
B7LF13
C4ZZY9
A8A3X0
B1IU08
B1LR34
B5XUP2
Q7N7A9
B5QWU2
B4TUM9
B2TYQ5
A1JPF0
A4TLD3
P53001
Q9P5N2
Q06191
P08906
Q4R5L1
P05201
P23542
Q9JKX4
Q9LP11
Q9LH84
Q9LJJ7
Q8RY66
Q54K00
P52069
B0B7U1
Q9PK21
Q3KLY3
O84378
Q5L5E6
Q255I1
Q3KLY0
Q9FLT4
Q9LYS2
Q8LEF6
Q9C8H0
Q9SKX0
Q9C8J8
Q9LZJ5
Q8RWI9
Q99JW1
Q5VST6
O80946
Q8R5A3
Q9M1Q9
Q9M0G9
Q84TH5
Q7PC85
Q1PEH6
Q9LK64
Q8GU85
Q5Z9S8
Q9M1H3
B9G300
Q9LV93
Q8VZZ4
Q9FHF1
Q9LK62
Q9LHK4
Q9ZS97
Q9M1C7
O81360
Q09J79
O81077
Q694C1
Q694B8
Q694B6
Q694C0
Q1WBT4
Q9ESR9
Q555Z5
P78363
Q8N139
Q91V24
Q8WWZ4
Q5SSE9
Q9DC29
Q8T6H8
P82451
Q63563
Q9QY44
B1LFH3
C0Q4N4
Q32FQ5
Q3Z1H6
Q9TUI7
Q694B3
P38483
Q8WW27
P14164
B8N7I7
Q8NK89
U6BLZ9
B0XQB2
Q46130
P76052
Q48724
Q5F2F2
Q9QZC8
Q8TB40
Q6QA69
Q8R2Y0
Q5I0C4
Q6DGG1
Q4R8P0
Q5R6S0
Q9H3Z7
Q8IZP0
A0MES8
Q8PYC8
B0XTS5
A1CN18
A5AAG2
Q0CRJ6
Q5B8T6
P33487
Q27906
Q9USY4
Q06931
Q3ZBN0
Q9P1F3
P11140
Q8BUZ1
Q8K4K7
Q06077
P75747
Q06076
Q24174
Q4KLM5
P0DJX3
P0C6G4
P0C2W9
P27272
Q9QDJ8
Q9M2L4
Q2QMX9
Q6ATV4
Q8RUN1
Q54J08
A8XNF0
Q9VSA3
Q8HXY8
P45952
Q5RAS0
Q8HXY7
P50544
A5PK26
Q8K2H4
Q6ZQK5
A5WV69
Q8NC06
Q5XG73
Q9BR61
Q4V869
Q3SZF0
Q9D258
Q8RMD1
O01805
Q9STP8
Q9MA55
Q9PRL8
O22643
P45883
O04066
Q2R712
Q8S6N5
C3PAI9
Q81KY9
B9JBU0
B7GGT0
B7HFB4
Q817F2
Q7VX94
A8MLP2
A5ETC9
Q9K842
O34847
Q8KG09
Q9PKC9
Q5L6A8
Q97DB2
B3EL67
B8I942
B6IYZ2
A8ALA3
A7MEM7
Q8XLG5
Q473D1
B6J4K5
Q0STU1
B7MBG6
B7UJ86
A4W6T0
P0ABD6
A7N9Y7
Q2A5B4
B1LGY7
B8FTK8
B7M1Y8
B7LGP7
Q8RG99
Q8Y6V9
A6T4Y7
Q5KWB0
Q4QND7
Q65UI5
A1TZ44
B5Y1I6
Q9CNX9
Q607F6
A1KTZ4
A9LZ61
A4SX64
C3LPP8
Q9KDS9
C4Z3C6
C6VLJ0
C4Z8P1
B2JZ18
O52058
C4Z630
B1HNE3
C6VQ34
A4F5Q5
B0C728
A7NN57
B9JG45
B2HYI9
B9J0A1
Q31796
Q633J6
A8HQ90
B7HFB5
C6AB58
A0RJJ8
Q6G581
Q817F1
Q2YQW8
A7Z7K8
Q9A2L5
Q89WE3
Q3B5Y0
A1BI17
Q8YE58
A9M9T9
B3PFP1
A8SEB2
A4SD85
B0T695
Q0STU2
B1KU65
A7GJJ0
Q8D2P4
Q5SHG2
Q9C5K7
Q43383
Q9FIJ6
Q9XWZ2
B3DMA2
Q57616
Q57620
O29868
Q7U0Y2
Q8TJC2
O29164
Q12XL6
Q8PV87
Q57576
C1DMT1
Q83VZ4
Q47HL9
B2HGH0
Q1B2X0
A1SH78
C1B7L1
C1DRI9
A4JW24
Q0K3N1
B1MJT8
Q1B0P7
A1SIM4
B1J6Y2
Q390P5
Q47B12
Q0S816
Q39LH7
Q0S4F9
Q0S005
Q0RWM7
Q0A5T6
Q764S1
A3P826
B2AIJ6
A7ZI98
B7M2Z9
A6TAC5
A0QAG8
A4T7U3
O85978
A1VUV2
Q9KWS1
Q52060
A5UWE5
B1KJL0
A2TC44
A7IDU5
P46703
Q5EAD4
Q9DBL1
P38433
Q56H28
Q9BYF1
H8EVV4
Q8VJU4
Q9P8Q7
Q96TP5
P42449
Q9HFN2
P17069
Q8NJ72
P0CT06
P9WKK7
P41554
P49297
P41555
D4GTL2
A1WCB1
Q5P801
Q7W2P4
A9AE52
Q477B5
Q15XV2
A4XT90
B2UDV1
B3Q986
B4TDG1
B4TQM3
P51067
Q4UPY1
Q8ZAR7
Q664W4
Q8TDN7
Q8VD53
Q6FPF3
P09478
P23414
P80034
P17644
P25162
P22456
P54249
P04756
P02711
Q9ERK7
P12392
P49579
P02713
P04760
P13908
P54247
Q9JIX8
Q5U2X5
Q6HCP0
O51567
B5RMH1
Q89AS8
Q8R9V4
A0RP54
A7H4D5
Q5HV92
Q3AC47
B3QV27
A5CPD5
C3L0F7
B2TJ17
A7GG48
A0Q0Z5
O52594
Q8FMB7
Q4JXQ4
B1YKC5
B0S1N0
C1A9T6
Q749N5
Q4QL95
B8CWV8
Q9ZKU5
B2GB54
P47599
B2HPZ3
P75245
A3PTW3
P9WQH1
Q8YU00
A6LHA9
C6DA54
B3QZW9
B4EZD9
A8F3X9
Q02HZ4
A2AKE7
Q9P7W3
Q9Z2N8
Q9Y614
Q2QZ86
Q2QNG7
Q93VT8
Q32PF2
P16638
P11229
P41985
P06199
Q9U7D5
P20309
P32211
P08912
P0C2T5
Q54LN9
Q8TDX5
P70920
Q9RTN7
O08451
Q1RKD5
Q68VV0
P99148
Q5HPJ0
Q9ZL64
Q8EJW3
Q5FVR5
Q8VHQ9
Q8WYK0
Q8N1Q8
Q9SIB9
P11356
O02767
O74935
Q9EPL9
O74936
Q96329
P08790
Q9NUZ1
Q6BRD5
P11829
P52412
O52658
P25702
Q5B2K4
B5Z2W0
Q0TKN7
B7N8V6
B7LMI3
B5Y0Y9
Q6D857
A9MM59
Q325J7
A7FLF7
Q7PC63
Q54E22
P61156
A0R0B3
Q10217
A5FVX4
B6EKM5
B4RXM9
B9KIC8
A8ERC0
A1K608
B7IU30
B2II98
A1A005
Q7WH64
A1QYG3
B2SAD7
P63464
Q8K9R3
Q057R6
B1JYB7
Q8R857
A7GY16
Q9PMP8
Q3AEB5
Q9A807
Q5L623
B3EGP9
B3QR46
B9LIY4
B0BB87
A8AD21
B2TQY6
A0PY92
A4QGP6
Q0K8N7
A5FS12
C6BV78
A8LLD7
Q0TES5
Q1R8H0
Q2GG91
Q2NCF7
Q2JFD8
B9M2U0
Q74C71
Q5FPZ9
Q17XL2
O25488
Q5R110
A6TCH7
Q034T8
Q030B5
Q38V63
B0SM94
B1MX05
C1L1F5
A0AH03
Q0APC3
A9W511
B1Z872
Q2RGI1
Q7NB74
Q6MT35
A0R1H6
A5U5M1
A9M273
Q0AF73
A1SF35
Q6YQD4
A1AZ41
Q8DC72
B3CL63
A1JKK7
A9R406
Q5NLS7
P37623
P0A2W4
Q02570
Q05363
Q93HC3
Q6FDT7
A5FYQ3
P80917
P20803
A1R7F3
C1DRH0
Q81WI7
B9IVD9
Q9PI64
B3PEV2
Q3AQ12
B3QRN4
Q3KMC6
Q1QX53
Q482J9
B3R210
P48078
A5FQ52
B8FJ70
B7LX28
A7ZZ51
Q1RD62
C4L5Z4
Q5L0Q4
A5GF63
Q0BPZ5
Q4QP33
Q0I0V3
Q7VI80
Q1CTW7
B4U7T6
B2GFZ6
B0SM36
P63439
A0L8T8
B7L0F0
A9W067
A2SDG2
B8ESH4
B2A2M9
P63441
Q3SRZ3
P58553
Q6YPI8
Q6MAF8
C6DKT2
B4RAG3
B1V902
B1XTK9
A2C556
Q7V9R0
A4XSS7
Q2KA89
Q984T3
A3PIR9
A5URZ0
P11830
B5BAH9
Q31ZE9
P0A2W1
Q73NX6
Q8D3A9
P63446
A7IK19
A7FH28
Q1CI22
Q3C257
Q9LNA5
Q8NEB7
A1CIK0
Q0CT23
Q876Q0
P0AAX0
Q6BQF2
Q68CK6
Q8NJN3
Q96VC7
Q88EH6
Q88DW6
A4SJM6
B9JV43
A1UR36
P39062
B2S7N5
A1UWN5
B2JD61
A8FNJ7
Q8KBY0
A8PDE3
Q1LL27
Q46Z41
B8FIN2
Q9VP61
B6JKX8
Q04P35
Q72LY9
A1U2S9
A0B8F1
A0R5G1
P16929
A7HSR8
Q7MBA6
Q3IFM6
Q4FVA1
O93730
Q2K2T1
Q92KX2
Q21LV0
P78773
B0TPY4
A1RIK1
Q9X928
Q8DKH2
Q9KV59
Q7M9Y2
Q8P3L1
Q87C00
A4TS06
P72584
Q499N5
Q7NFA1
A3PD22
Q6N9J7
Q63151
Q8JZR0
Q9UKU0
Q08AH1
Q53FZ2
P0C7M7
Q8BGA8
Q5REB8
B9DGD6
P10982
P49128
P69002
P26197
P46106
P10984
P27130
Q25472
P53469
P86288
Q96483
P55805
P93374
Q25010
P0CJ47
P41340
Q10AZ4
P93373
Q6P8G3
P84183
P02574
P81228
P83968
P0C542
P83750
P79818
Q5R6G0
P60713
Q964E1
P06022
P68032
Q6P640
Q9UVW9
Q5ZMQ2
P20359
Q6P378
Q9Z1S9
Q01718
P63267
Q8TC94
Q00214
Q3B7N2
P12814
P20111
Q0III9
P35609
Q5RCS6
A5HII1
P18091
P58689
Q86FQ0
P81662
P58690
Q9Y1U9
Q90X97
P53479
P68134
Q4R821
Q8TDY3
P61164
P90689
P86700
P53477
P39065
Q3J6K9
D4AL61
C5FP02
A2QFG8
B2W978
Q8K348
Q61288
Q90ZK6
Q8RM03
Q6AYS7
Q99JW2
P45381
A0QWG5
P07032
Q8Y2W3
A5GM25
Q47S76
A1RZ22
Q97CT1
Q87P91
Q3BX12
Q8PC73
Q10743
Q9PSZ3
Q9VAC5
P78536
P18130
Q91175
P22086
Q9P7J7
P19220
O05703
P00813
Q5BJQ0
Q566J8
Q3MIX3
Q5VUY2
Q6TAS3
Q9VW60
Q8NFM4
P21932
P26770
O95622
P40144
P97490
P23670
Q9RPK1
Q8XR10
P51829
Q03343
A8FBR1
P40145
A5N628
B1IEN0
A3DH19
Q24WW8
Q5L263
B0TDI0
Q5FJX0
Q04AN7
Q9CJI9
B2G532
B8DF44
Q2RL77
Q9QYC0
Q2FIA8
Q04AN8
A2RH76
Q18AP0
Q6GIC2
Q8NXF0
Q3K1I5
Q9A0H4
Q1JCJ9
Q1J7E5
Q5LY79
Q67MD4
Q7LKY2
B2S1Z3
C3L357
B1IHX4
B7M0H9
Q1RBH5
B8ZUW8
Q73UD0
A5U7Y8
Q6D4X4
B5F6I4
B5RAJ6
A1S1P1
A6WUH7
A3QJD9
Q0HD92
Q0T4F4
A4YXM5
Q2KDR5
Q1GRK2
P46589
Q9FVI2
Q2V2Q1
Q9ZNT3
Q7XSN9
Q570Y6
P28469
P14139
O97959
P80222
P48814
Q70UP5
P48587
P07160
A4ISB9
Q9P4C2
Q4R1E8
O13309
Q24857
P42328
P49384
P08319
Q6XQ67
P41681
P25377
Q9F282
Q7U1B9
P0CH36
P9WQB8
P0A9Q8
P72324
Q8VZ49
P80175
O46650
P28486
O30009
Q6LZE3
Q3ZC42
P19854
P93629
P80360
P12711
P14940
Q00669
Q9NG42
P51551
Q00672
P37473
Q6LCE4
P81786
P9WQC3
Q2FJ31
Q5HI63
Q8NXU1
Q4J781
P39462
P14941
P60063
P60065
P60064
Q2EMW0
Q8R400
A1A5X5
Q5T7M4
Q15848
A5LHG2
P61312
D4B1G0
O74522
A5IR97
Q89554
Q61767
O35048
O46516
P9WQP7
P21097
P26670
Q9Y3L3
Q06649
Q0V8K7
Q99LH9
O60239
Q6MYX3
C7Z622
A1CPW7
B9WC12
A4QYU7
B6H4C6
A5DAY6
B2WGR9
B6Q3C6
P13475
B0Y9Z9
A1C874
Q739J0
Q39LI1
Q60W34
Q2HD63
Q8PM31
Q4UT95
Q9F131
Q9SUC0
Q8UAN8
Q81UJ9
B7IJ32
A7GLP0
Q81HD0
Q6HMV4
A9VGI8
Q661J6
B2JS24
A8YWM6
Q5X6N6
Q92D89
Q9EUU9
Q740F6
A5U346
B2A7A8
Q5YYA5
B7V8A3
Q9HX17
Q1QEF7
Q92TT1
Q137C7
Q92IE0
B0BX67
Q1AWF5
A6U471
Q2YYZ2
P65414
Q6GE90
P65416
Q8CRC1
Q829C5
Q2JI31
Q113S1
Q8PJT1
A0S864
Q8AY50
Q9YGI4
Q9YGI1
Q2VBN2
C1IC49
A2CKF6
P25679
P25680
P01401
O93422
P85520
Q9PW19
A7X3R6
P86096
P86098
P71864
Q8UW27
P01434
P10808
A8HDJ9
P01437
Q5UFR8
P80548
P01424
P01427
P60773
Q45Z11
F8J2G3
A8HDJ8
P62376
P10457
P01423
P01420
Q9YGW8
C1IC48
F5CPD8
P01451
O93471
P60310
P24779
Q98965
P01445
P49123
P01460
P86540
B3EWR3
P24777
Q2VBN7
Q2VBN8
P0C1Z0
Q2VBN1
Q8QGR0
Q7ZT13
P01406
Q9PS09
P19004
Q8UUK0
P49122
P62394
P82462
Q9PRQ2
Q9PRQ3
A5X2W8
Q53B47
A7X4T2
P24742
Q4VRI0
P86094
P0DJB0
Q91FC1
Q91FA2
P18305
Q91F72
Q91F66
P31684
O24145
Q54P78
Q6YYZ2
Q69RG7
P41636
Q9SMT7
Q62622
Q04416
D5SQS4
Q4KGU2
Q2KD13
Q3IWG2
D7A0Y3
Q7XB10
Q01468
Q9ZI54
P0C9V0
Q65259
P0C9S4
P0C9S6
P0C9S7
P0C9T1
P0C9T5
P0C9T7
P0C9U9
Q7WQA0
B1JGL0
Q84LF1
O65323
Q40577
Q8L539
O42385
Q9N296
P19327
P79250
Q9N2B7
P79399
P28564
P28221
P49145
O08890
Q02284
P20905
Q75Z89
P50129
Q8UUG8
P28335
P35563
Q8WXA8
A5X5Y0
Q62758
P31387
Q9R1C8
P32304
Q16950
Q25190
Q3UFY7
Q5EBF1
P21588
P27091
Q9FWA3
Q9SH69
P38720
P41575
P78812
P63334
Q75IV7
Q9FIN1
Q84WW2
Q89AK3
Q9Z8U5
A7ZJE2
B5YRG5
B1X797
B1IXL9
B7NA10
B2VBU3
Q9ZKB1
B5XZA0
Q9CQ60
Q57RH2
Q5PG56
B4TQT0
B2TVG3
Q3Z422
Q87EG7
Q8ZGX4
B1JSS6
I1L3T1
P05408
P83073
P16375
D4AV98
P53369
Q80HV8
Q80HV7
D4AYS6
Q80HV6
P33839
Q3T1L0
Q09406
Q8NAA4
Q77TI4
P68592
P68594
Q8QMT5
Q9J550
P33827
Q6TUQ9
Q6AZW2
P02763
O54763
P26595
Q5RCW5
P39090
P85980
Q9EPH1
Q9NQ94
P20995
C0JB07
C0JB05
P68711
D4B1P2
P21114
P24758
P33816
P29816
Q8JL88
P68549
P68632
P20197
P08697
P01023
P06238
Q80HU3
P21060
Q76QZ9
P21061
P24763
P0C2L1
Q89186
C0JB23
C0JB24
D4AIS9
C0JB21
C0JB25
C0JB28
P20198
D4AK94
P21066
P31037
O73683
A4USB4
Q01220
D4AR77
O46341
O18417
C0JB30
D4AUX6
A1KQD8
P9WQP2
P9WQP3
P31951
A5U3Q3
O52972
Q05862
P16548
O57222
P35342
E3W9M3
P21133
Q9QZH8
Q5SF94
Q5SF93
P29276
O19105
Q49157
P08988
P29810
P30180
Q7CWR3
A3QK15
Q86V21
P01011
Q8N5Z0
Q9SEY5
A7ZSD5
B7MC02
B5FIU3
B4T775
B5BGR9
Q7CPM8
Q3YX06
A8AQD4
A7ZSD4
B7MC01
B5YSW6
B1LGK6
E0T8U0
E8XWL7
Q57JA4
B4TJT8
A9N862
B4TX72
B2U1U5
A1JRH8
B2K436
Q1CDW7
B1JKI3
Q7RTV5
A8AQD6
B7N114
B1XHL4
Q1R697
B5XSP7
Q6DAH6
B4T776
B5BGS0
Q8RQS4
A7FDT4
A9R1W0
Q665H0
P86830
Q8R2R3
Q02066
Q3UHJ0
Q9Y478
Q6PAM0
P54619
Q91WG5
Q8BGM7
D9J0Z8
Q988D4
D9J0Z7
Q39134
Q40784
Q52814
O82568
Q09305
Q5R5N9
P86434
Q7ZYJ9
A8E657
Q9UDR5
A4WE11
Q6D107
B5F4V4
B4TGR5
C0PXJ8
Q8ZMA4
Q83JV7
B2JZ75
B1JQC1
O07587
Q02635
A5A6K8
P13221
Q9QYW0
P08907
P00505
Q28F67
Q9LH83
F4J0B7
F4J0C0
Q147F9
F4KFX5
Q86AG8
Q9Y7S6
P00509
Q9Z6M6
Q8VCV1
Q9M2V6
Q9ZRA4
Q9M3D6
Q9ZR72
Q9FJH6
P81463
A2Z212
Q9LRH7
Q8SQI5
Q92337
Q10185
P31941
Q694C5
Q694C2
Q7YR24
Q694B9
Q6NTF7
P41234
O94911
Q8K449
Q07698
Q54BU4
O70595
Q56A55
Q5RFQ9
Q5RKI8
Q9JJ59
Q9N0V3
O70127
Q54LE6
Q09427
Q09428
Q96J66
Q54W19
Q8T8P3
Q54W20
P55096
Q767L0
Q66H39
D4AYW0
Q64343
Q5MB13
Q80W57
Q54TV2
Q99PE8
Q54CG0
P48255
P15856
B7URJ0
B7L6F9
C4ZVI3
A8A002
Q8FHK7
A4WAR9
Q1RBX3
Q8Z747
Q0T431
P41238
Q8WP22
G5EGC4
P33293
G5EC68
Q02486
A2Q7E0
Q9C4B1
Q4WL66
A2R511
O74288
A2QQ94
Q5BDV3
Q6UXT9
Q5EE05
Q4R584
Q8R0P8
Q6PE15
Q1LV46
A7YY28
Q8VCR7
Q9Z1Q2
P62484
Q9M3A3
Q8PYC9
A1CLG4
A1D5W1
B0YDT3
Q4W930
Q5AUM3
P84179
Q27905
P49777
P33491
P33488
P84979
Q498C5
A4II46
Q148M8
Q96705
Q08588
Q2RAS0
Q9LF79
Q5SWU9
Q51796
Q54IM8
Q9D7B6
P28330
P08503
P16219
P81592
Q5FVC7
Q60WT2
O45145
Q99J27
Q9ZAE9
Q6DGF9
Q5ZHQ6
Q5R7V3
A2VDR2
Q7VI82
Q5WYB5
B8ID69
Q1QQX0
B4RG38
A1UUE5
Q57AF3
Q1LTA5
C0Z7W5
Q6G1D3
A6MM45
Q8FXY7
B4EFK3
B3QL38
B9DY13
A9ND23
B1WNK3
Q8XLG6
A5N4F0
Q83D51
B2V3S6
A4QKU0
A6MML6
A7ZPD1
A4J6X2
A6GWG2
A8A2I5
A0ZZ44
P0A9Q5
A1ADG5
Q830B4
Q0BQJ1
Q2SJC9
B0TI33
Q2N9M9
Q1WUR6
Q8FFH5
B2G7K3
B8IPW2
B1MX91
P63406
B7KSK6
Q9BBS1
B3DWQ9
P0C2Y2
C6D8C0
A4QLU2
Q9CN12
B0UKV1
Q3SWM0
Q2G8S9
A1XFW4
B1ZVD6
Q04DN6
P18823
Q3A6L1
Q06GQ1
Q8YUI2
Q7V839
A2BQS1
B4RCL2
Q14FE8
A4GYS0
A2BW45
Q6LNU6
Q1ICS2
Q3KF15
A7X3C8
Q3YZP5
P0CZ44
Q8PJ30
Q73Q54
Q84MB3
Q8K370
Q0ZJ11
A1JL77
Q8PZ11
Q8TZY8
O27745
P9WQG3
Q8TXF2
Q8TRZ5
Q8TJC5
O27744
Q8PZ09
Q8TH44
O27748
Q397R0
Q143P8
A8LAA2
A0QZU1
A2SL36
B2HI26
A3Q6N0
A0PUX3
Q52039
C1B8H9
Q13QH7
C1BAJ3
Q79AF6
C1BE29
Q8L7U7
A9W9U2
B7NK04
B1J0S8
B1LIN6
B1Y2E6
B8ESV1
A1KPM0
P9WQH2
Q6D797
A7NLU3
B0TTT0
B9L2J1
B1VRH6
P9WQG0
Q54RR5
Q5RF40
Q06319
Q5EE38
Q8R0I0
P0A5H4
P20699
Q6BZP5
P56161
P23795
Q86GC8
O62763
P21836
W4VSJ0
Q7XMK3
Q10714
Q50JE5
P12822
P0CK95
Q67ZF6
P9WIZ9
Q9LTH8
P83773
Q6C3Z9
G5EG88
P54244
Q23022
Q9U298
P12389
P09482
Q19AE6
P26152
P30532
Q5IS76
P54131
P49582
P02709
P09688
P02710
P19370
P17787
P26153
Q8R493
P11230
P02718
P49580
P09692
P18916
P18257
H2IFX0
Q17R13
Q07912
Q5E6L4
Q8XJN2
Q8Y7V1
Q9KMT5
A3N011
C4Z917
B7GGR2
B6YQE9
Q5LI41
Q65G65
A7FW24
A5I4N7
A5N802
Q895N2
Q6NF47
P77845
B8HVB6
B7K4D0
Q9RR92
B8FRT2
A4J6A8
B2VIP6
A7HL30
Q0BPA5
Q5KW66
C5D683
A5UCQ6
B8F420
Q17WE3
B2UU54
Q03CP2
Q6AGY7
Q7NAZ6
Q73T33
A1UAA8
B2A8I5
Q5YNP4
Q6MBG3
Q6D2Q6
B1V924
A4XYH6
Q6N143
A8H356
A0KVG7
A1RIH0
Q2NSJ4
A6U2H8
A5ITN4
Q5HF63
Q99TF2
A8Z2M7
Q8CS60
Q8E231
B4U063
Q8DS57
B5E2W4
C1CA89
Q1JNW6
B1I9A0
P63413
P63414
Q03IL2
C1CTV0
Q67L76
Q2JLQ2
Q8DGH7
A6LMG9
Q9WYB1
O83489
A7MVE1
Q8ZDJ6
Q95LF3
O89039
Q5JWF8
O93988
Q1MTN8
O96019
Q9QY83
O22718
Q7M181
Q2TCH3
P12657
Q09388
Q9N2A7
P49578
P11483
P41986
P08173
P56490
Q5IS98
Q8T8B9
Q8R519
Q8FTA8
Q8NQ98
Q2A1K3
O53166
Q5HG69
Q6G9K9
Q8CPC2
Q5SMF6
P56418
Q8ZRS8
Q6NH62
Q4JVM3
A2AKK5
Q8ISS3
O44390
Q9DBK0
Q9CQJ0
O31404
Q92038
O00767
Q4WLN1
P20004
P49609
Q99KI0
O31551
Q86TX2
O55171
Q8BWN8
Q9Z1N0
Q5RC19
P07872
P97562
Q5RAU0
P27748
Q9Y7B1
P74334
P10352
P52411
Q8Y0J1
P25701
P32887
Q8XPI1
O04652
Q44643
A7ZIF6
B7M3P3
P9WQF2
Q0MQC1
A9MA33
P63465
Q39I69
Q62LS6
B2SZV1
A4JCR5
A0RPF9
A8FN84
A1W123
Q254H8
Q3B672
Q9Z8M5
Q3KMS0
O84102
B0RD39
A6M302
Q46Z22
Q3Z9B0
A9BNJ1
C4XGU1
A1VCV8
B7LDF6
C4ZYI6
B1IVR4
B6I5D7
C5B8X8
Q5HBI7
B7LV01
Q0RRN3
Q39UG1
C5D4D1
A1WT13
B6JM38
B4U7U7
A6SXR7
B2GJ30
Q03T07
B2GA64
A2RLV5
B2G5M8
B0SE17
Q03V72
Q8Y8L2
A0L8S4
A2SDH7
P0A4W9
B2HPL7
P0A0Q6
Q2Y864
A6Q3W1
Q8ESK9
A5CDM0
Q6MAG4
C3M8S2
Q07M73
A3PGF6
A8EYA8
B5F1F7
A5IUL7
P63468
A8Z4X4
Q5HME4
Q49Z25
O86785
B5E746
A4W3N6
A4VXE0
Q03IX7
C1CM35
A6Q7U5
Q2LTJ7
B0KD52
Q9PQ97
A5CWJ8
C3LR00
Q93HD3
B3ETI4
A0JXS7
C3P5Q1
Q5LIS0
A8FD57
P80643
Q6G442
C5C4T3
Q660G8
Q7W5I7
O34163
Q057L2
A9ADE8
Q3JQ68
Q8R9W1
B9KF13
Q11HG4
Q823D5
Q9PKF8
Q9Z8P3
Q0SSA1
Q0K8M2
B1WRM4
P27060
Q3ZYI8
Q9RT27
C0QKX5
B8FRS2
B8DJF9
B7UPB0
B7MTM4
P0A6A9
B1LI51
B1YIN3
B9M0W2
B2UTR8
B0UUZ3
Q0C089
Q28RW8
A6T7F4
Q053L5
P63440
Q3K8L1
B4T328
P0A6B2
Q32EV4
Q2NU39
A5ISB7
Q6G9Y1
Q5HPV9
P63443
Q5M183
Q31QV1
B1XJG7
A5GI58
P20804
Q9WZD0
Q5SL79
B2S447
Q9KQH8
B0RYI4
B2SNN4
B0U3X4
Q5NN07
Q9FZ47
Q3C256
Q9SGA0
B0Y4N5
Q6BS00
Q8DI68
Q4G176
A4YNQ1
A2BWG6
Q1XDK9
P53465
P30162
A2XLF2
Q4Z1L3
Q8I4X0
P43239
P10990
P12432
Q55EU6
Q54L54
Q96292
P53466
P30163
A3C6D7
P85937
P53471
P69004
P84184
P45886
P0DM42
Q96484
P93585
Q8RYC2
P30168
P30169
Q4R317
Q8BXF8
P42025
P61163
Q8KP10
O65316
Q39596
A5DQP9
Q26065
P60011
O00937
P53476
Q9UVF3
P60010
Q5LS56
C5JT39
A1C602
Q2UMM2
Q7RUA4
P70539
P80203
P80201
P27743
P27742
P46446
B1PK17
Q28C61
Q96HD9
Q5BJ91
P56544
Q211P4
Q1AXW6
A5VFP2
A6QGV5
Q6GH04
Q2LTM9
P18825
Q01337
Q8P1N2
P0A2U6
Q86TW2
B1K259
Q38ZU0
A2RZY1
B2T319
Q63PC7
Q9DGG6
Q8C0T9
Q0TV46
A7FPG0
B2UX57
B1YKM8
Q03NA7
B2GEY4
A2RH77
Q1WRS0
Q929A9
B1HN90
Q04GY7
A5IRE5
Q6GIC1
A8Z073
B9DIS2
Q49WA6
Q8E061
B5E4P5
Q1JHM1
B8ZQ32
B2IPX3
C0MGY6
Q97GV2
B8I2Y3
Q8XPE3
B1YKM7
Q038V6
A8YVK1
A5VHK1
Q03W48
Q8Y510
B1HN89
B2A611
A5D1P4
Q05764
A5IRE4
Q99VC4
A8Z072
Q8CPU0
B4U2H0
Q8P1J3
Q1JHM2
Q97QQ0
C0MGY7
B9DRU9
B0K212
Q9QYB5
B9DZX5
Q8XHH8
B7M9X6
Q8X661
C4ZY85
B1IQD2
B6IB57
A4W9X4
B5XWQ7
A1KP00
A3PVY4
A1T5H1
B4EVZ1
B8EDT7
A9KWZ3
B0TT81
A8H819
Q8E8D4
P63910
Q8DTN8
Q5M4W6
A5F4Q2
Q9KNI7
B5FFC4
B7VQ44
A1JML4
B1JKL9
Q3AE90
Q28VK7
Q2K5M6
Q5WD17
Q38V07
A7Z463
Q0SLI9
Q578E4
Q11JE6
B2V525
B1KTS4
A5FR71
Q24R88
Q72EX7
Q7A9L5
Q1R4R6
Q5KY53
Q1WTM3
A0AJJ5
A7I8N1
Q58854
B8IB34
O26952
A6LG60
Q98NF9
B9KND1
Q1GCT5
Q329F0
A3DLI4
Q6FCU0
B9JYP8
Q2TZN9
Q7WBG5
C1DGB0
Q9A3M3
B3EL75
A5G460
B3R3T1
Q2SLW3
B0KLE3
Q4ZYP1
Q1QDL4
Q9P6I7
Q2QLT8
Q9RDE5
P46251
P05552
P82965
Q8SAG3
O13854
P07327
Q5R1W2
P25406
P00326
P41747
P85440
P23991
P23236
P22246
Q64415
P05336
Q9P6C8
P12886
P41680
O00097
P14673
P80338
P00330
P80467
Q50L96
P28483
Q09009
P23277
Q9GN94
P51550
P17648
Q99W07
Q6GBM4
Q8VC66
Q9NRN7
Q01976
Q6GCE6
Q99ZI6
P0DN70
A7YY53
Q5UQA6
P83736
P9WID5
P0AAP2
P0AAP1
P34971
Q8K4Z4
O70431
P07550
O02662
P13945
Q95252
Q94177
A1L5A6
Q6P877
P08165
Q61578
Q8SV19
Q9SID2
Q4R8M0
Q60534
Q26365
P13216
P46656
Q07732
Q640N1
Q6PDY2
Q8VZF1
O34508
P37127
Q63191
Q5REE2
C5DCN9
B5VPJ0
P32493
Q86M31
Q37976
P02592
P09165
A0A073CEA3
Q8NIL3
Q8XD38
C4ZUT0
A1A8E2
B1LJN4
P63002
P97783
P0CM09
Q4PFI5
Q47037
P36953
Q9LPW7
Q7YQM1
P51827
Q920A7
Q8JZQ2
Q9UW95
P41765
B3EWE8
Q94F39
P80961
B3EWI7
B6GXZ8
Q8LAW2
P18394
P54741
Q9S0Y6
Q8NTW4
P9WN03
O53582
P9WMZ7
Q6ULP2
P0CW95
B8MWJ5
A2QL72
B0Y224
A2QEJ9
Q2UJ97
A7XZT2
B0YEK2
Q0CVX4
O34645
Q42656
P06720
Q9X4Y0
Q5VW22
Q9FNP9
Q9FVJ3
Q9M354
Q9FIQ0
P40529
Q4KLH5
P46005
P33889
Q7ZW00
Q5RED7
Q38841
O64703
P29383
D4GU74
Q9FJK3
Q38876
Q7X9H9
O86960
Q9AGA6
D4GUA0
Q9Z3R7
D4GYH5
D4GYH0
O29309
P56526
P29064
Q92442
D0KQM8
P0CD66
P43473
P57750
Q9P4V2
O95394
A6QL29
P24850
A8Y986
Q10F39
Q852N2
Q9H9G7
Q9SJK3
Q9YE60
Q9HCK5
P29305
P05078
O05413
Q2FIF3
A6QFD2
P84529
P01090
P30233
P15459
P15461
P09893
P24565
P17718
P01089
P0C9K9
Q91FL2
Q91FK9
P84027
A9CB92
Q91FI4
Q7M3V1
P83064
P26150
P27364
O35469
F1CKI6
B0XQT1
Q59Z17
P05195
D1ZR99
P0CI61
Q2UHT9
Q5EXK1
Q949M8
A8S6A8
P0C8R6
P01379
P01383
P01382
P01387
A8HDK6
P34074
B2BRQ6
A8N285
P01397
P01381
P01386
F8J2E6
Q53B59
Q8UW28
P07526
P80156
Q53B56
P80965
F8J2E2
P0C8R8
P14612
P0CJ35
Q2VBP6
O12961
Q8AY56
Q8GSN8
P37878
A7HIL2
B2TCB2
Q5L6N0
Q824B4
Q3B622
B3EN08
A4SD50
Q8KBD5
B2UXQ2
Q8NU33
Q11UN5
Q3YR73
Q5FMR0
Q74LU5
Q39147
Q04841
Q5XF51
P81782
A0R4S9
A3DIJ8
Q82UI9
P01412
Q69CJ8
A8S6A4
A6MFK6
P01416
P01425
P68416
P68413
P68412
P86420
P86095
P34076
A8HDK0
A8HDJ4
P0CAR4
Q8UW26
Q9YGW9
F8J2G5
P86097
A7X4R5
Q9YGX0
A7X4S0
F5CPD6
F5CPD9
P10460
P10456
P60775
Q90VW1
Q9W7K0
Q9W7J7
Q02454
P01448
P01456
Q9PST4
P01462
P01469
P01470
P60303
Q98961
P01453
P07525
B3EWH9
Q2VBN4
Q69CK0
P25681
P07046
P25518
P18328
Q2VBN0
P80494
P01409
P25684
P25683
Q9W717
Q9YGI8
P25676
Q9W727
A8N286
Q91FB6
P40629
P11434
Q91F58
P17814
P31685
O24146
Q54P79
Q336M7
Q8RU95
Q84P26
Q7XXL2
Q98TT6
Q0P5A7
Q60876
P70445
Q9NRA8
P10852
B9JHU6
B0VB44
B9JQV3
A5VSD5
B4EHE6
A0NXQ7
Q1QBF3
Q92WS1
Q5LKW3
D2QN44
Q8P833
Q8GWW6
P0C9V2
Q65124
Q89702
P0C9S9
Q65129
P0C9T4
P0C9T6
P0C9U0
Q89925
P0C9U4
P0C9U7
Q7WC96
Q97JQ5
A7ZPA5
Q8XCV3
B7M5X0
A8A2G0
Q8FFJ5
B6I7L3
Q1R9C4
B5XNU9
Q7N2I4
Q8GLH5
B5EZL4
B5FPH3
B5RCF7
Q3V7K9
B5BCL4
Q8Z524
B2TW72
Q83QS4
Q8DG35
A7FGQ0
B2K824
A9R6M4
Q9ZR27
Q9N297
P08908
Q98998
P46636
Q588Y6
P60020
P56496
P11614
P79400
P28565
Q9N2B6
P30940
O46635
Q5R4Q6
P97267
Q60F97
P34968
P46098
Q9JHJ5
Q29006
P47898
Q17239
Q25414
Q9LJB4
Q2TAG6
Q96P26
Q9D020
Q09315
Q5ZIZ4
Q5RA22
Q05927
P21589
Q24735
P56378
Q9LEL6
Q12471
Q94KU2
Q89AX5
P41581
P41582
Q8TA03
P41572
C8VP36
P14332
P41579
P41580
Q931R3
Q6G954
Q8CP47
P52208
P31072
A2YNH4
A2Z3C4
P70715
D4B0N9
Q7VR81
P57380
O18229
A8AJ27
B7MGM4
B7MPQ2
A4W8A9
P9WQP4
Q6D7C2
B5FP52
Q6RZG6
P33841
Q9J551
D4B093
Q8JL96
Q9Q8X0
P20534
Q9J549
P68714
P23035
Q60590
P19652
P07758
Q00898
P01010
P17475
Q19LI2
Q923K9
C0JAT6
Q4VDB5
C0JAS7
P14046
P0CE83
C0JAQ9
C0JAR3
C0JAR9
B2KKV7
C0JAS3
Q4ZFU1
C0JAV4
C0JAY4
C0JAW8
C0JAY9
C0JAZ0
C0JAW4
C0JAW5
C0JAW0
C0JAV7
C0JAU7
Q4ZFU2
C0JAU5
C0JAX4
C0JAY0
C0JAZ2
C0JAZ5
C0JAZ7
C0JB02
P0C2K2
Q5VUR7
P33843
P20996
D4B1Y1
P07608
P20535
P11258
P68557
Q8V4U9
Q9DHJ5
D4B3C8
Q9U968
P83168
P02750
P20737
P68596
P21096
P33848
O46203
Q02084
P21057
D4B5D3
P21058
O96570
P18487
Q3V1N9
C0JB27
P21065
D4AK18
Q98514
P21067
P33876
Q5T5F5
Q28748
O93279
P29191
Q89181
Q01230
D4APE0
P91927
O46202
D4ATA2
P20200
O52956
O06052
Q9KH57
Q06947
Q7ZVB2
P20987
Q61618
Q9Z6L3
O13076
Q95JC7
Q15758
Q52424
P14197
Q43899
P0A256
P29809
Q89GR3
A9CHM9
Q9N0E1
Q9D2R0
P29958
Q02895
Q5E9N4
Q9WVM8
Q01752
Q9SS00
F4HUK6
Q52815
P22702
Q4R7D0
O84377
P20945
Q05JG2
Q8IUX4
Q9HC16
Q19Q52
Q8K442
Q9BZC7
Q54DT1
Q54R52
Q552P3
Q86UQ4
Q54BT3
Q8T9W2
Q2M3G0
Q9NP58
Q61285
P16970
O89016
P61221
Q8NE71
Q9NUQ8
Q55DW4
P45844
Q8MIB3
Q99P81
Q99PE7
Q8T683
Q55DR1
Q556W2
Q8T675
Q8T673
Q54QY9
Q02856
O78474
P72477
Q08C93
Q99LR1
P29552
Q57P61
Q6D6Y7
A8GHZ8
P51908
P60705
Q497M3
P26375
Q96X54
Q8NK90
Q0CTV2
U6A629
A1CGD1
P42255
Q0CEE5
A1CQC3
Q05AK6
Q8VD66
Q5RBI4
Q1LZ86
Q5XI64
Q3SZ73
Q0V9K2
Q32LS6
Q80UX8
Q1JPD2
O95870
P39758
Q9QZM5
Q9P2A4
Q9SJN0
Q9FHY1
Q6LYX4
B0XZW5
Q2U8C6
Q2UI74
Q9QYL7
Q4V8X4
Q8WN94
P11030
Q38970
B7I6A3
B6EJW4
Q5P2J0
B0CF67
A3M2B3
B0V5P9
B3H2H3
Q57AM5
A1K3X7
A0K8K0
Q39EZ0
C0RFS3
B1JUK6
B2JIR9
Q5HW21
B9KF15
A2SAY0
B2SXP7
A8FKN0
A3NWX6
Q1R017
Q7NT71
Q3ATN9
Q253Y8
Q9Z8C9
O84267
B3QQR6
A1BD29
O19903
B7JZP4
Q0KCA7
Q8FL03
B1XD54
B7NIE7
P0ABD5
A6GX95
C5D664
Q28V72
A7HTW0
Q5F8F5
Q8EPD5
B6JAC0
Q71Z95
Q3A585
Q9JUF0
B2J1L9
Q8YLL3
Q9JRV8
A3PBQ8
A2BVJ6
C3K6H2
Q2K3L0
Q8Y075
Q4KHG0
P0A1C4
Q32JS4
B5BAP2
P0A1C3
A6UCL8
Q2FG38
Q7A558
Q5HF74
Q49YC9
B9DN95
Q5HNK5
Q1JA98
Q1J593
Q03M45
B4U1C2
B8ZLJ3
C1CCJ2
Q8DR13
Q9FBB7
B9DVD9
C1CPT7
Q5N625
A5GJG7
P74638
Q54766
Q5H1F6
B0RW82
C4L848
B8GQ68
Q117H3
A7ICM4
Q0G9V3
B1LLS1
Q49KY9
C4L481
B2LMK2
B1I3G7
A1WY04
C5D665
A4WCV0
Q2L915
A9B536
P43778
Q28WD5
Q3C1J3
C5ASN5
C7CMU4
B8ESN3
B0JI13
A6WX31
P52769
B4S459
A2CAG3
Q46LE5
Q7VC83
Q02PS5
Q31B93
Q48L24
A5W6X9
B0KF95
A4XVV4
B2TW98
A6QHN5
Q99TG2
B5FPL0
A9G853
Q83KA2
Q5HF73
Q2NSI3
Q1JKE9
Q1JFE2
Q2S3F0
B4U1C1
B5XHX6
Q5M5R2
P0CZ45
C0M856
Q7MAM0
Q3BRL8
Q9LSW7
Q09052
Q08506
O48882
P31237
P19464
Q06588
A7IFZ8
Q5ZHT1
Q9PTS8
Q98880
P14143
P25108
P12390
P04758
P09690
Q07001
P20782
Q9CE35
Q817C0
Q5WED5
A6KXS0
Q1LT88
A1R050
Q8K9W6
B9MJT3
A7ZDP4
P71104
B2V4D1
C1FSN0
B8I447
B5Y7W0
A4QHF4
A7MH28
B7KGG9
Q1J2C9
Q30WB0
Q6AQT5
A1VAA0
B8E191
P0A6A3
Q8RED7
Q39WV0
Q7VLI5
P44406
Q7VGL3
B0UTZ5
Q88V41
B9E7B7
P0CW05
C5C8D9
P63410
Q1BEM5
A1T2Y9
Q1QPW6
Q6YR57
Q7N2I1
Q7MVI0
A6VAE3
P58382
B8EEJ1
A9L605
Q5XE86
A2RC62
Q48VQ0
C1CGX4
Q30UJ4
A0LIB0
B0K9Y6
Q73P66
A7FGP4
A4TM44
B1JGK4
Q95LF9
Q16570
Q95LF4
O08707
P25106
O13907
A4FUX8
Q32KZ2
Q9QY84
P81730
Q18007
P56489
P08482
P30372
Q9ERZ4
P41984
Q9N2A4
P08483
P17200
P08485
Q5IS53
P27746
P76518
Q42669
P28271
Q6P7B9
Q95MI7
O02858
Q4WJ90
Q54GQ6
Q8HYL8
O74934
B3EWE7
B7MD62
B1XEZ2
P75378
Q57SG0
B4SWP4
B4TZH7
Q32JF8
A1JNT5
Q9FGJ4
Q0MQC2
O14561
Q3A5V3
Q4FLS7
A1VRS8
Q8Y0H7
Q1MJ56
B6IN03
Q6N6C3
A8M4B5
C0PYH1
A8GI21
B0TIW1
B8CQJ1
A1RMC3
Q32CV8
A6U7A6
A6U3F7
Q8CNK6
P63471
Q82DL2
Q04J73
P63474
B8ZMG2
P0CZ51
C1CFR8
Q30SB4
Q9WZF6
Q72IV9
Q5E318
Q8D303
A7IM60
Q8ZCP5
A4TKX4
Q8X5U4
Q98L53
Q819V7
Q9KA04
Q6MLJ8
Q2KW22
A9III0
C0QYL1
Q2YMG5
A5VP30
Q8K9J4
Q1BXV1
Q62LT9
A0RQM2
Q5HW23
B0BBL7
Q97IA5
A7MFR6
O19921
Q11V97
Q1J195
B1I2D2
C4XNY7
A1VEK3
A7ZKJ7
B7NKI6
B1XA04
C5B8G9
A5FKU7
B3E2J4
A0M6S7
Q7VKH6
B8F7C3
A1WWE5
B0TGW1
A2RM31
Q8EXX4
A0AJR1
P80923
B3PUU1
P19372
Q21XP1
Q6N5A8
Q3J3L2
C3PLP2
Q4UK61
B0BV67
Q1GHT1
B5QXE0
Q8D8G9
Q9FSC0
Q9FSC2
Q9I558
Q57B76
A5VSF3
Q8FYQ3
Q62AD1
A1W1D6
Q7NSY7
B5Z6E9
A4G3L8
C1D6V9
Q93LL2
Q9CMW1
Q01576
Q48G09
Q4ZQG8
Q1QEB6
Q8XY11
B5ZV36
P59872
Q1AXQ5
A8G8G7
Q554Z5
Q8YX57
Q8VCW8
Q8YRZ2
Q5RG49
Q80WC9
Q85FX6
Q5MZZ2
Q9CZW4
P53496
P18600
P53460
P27131
P53503
P30164
P10988
Q7RME1
Q9Y702
P53504
Q9Y701
Q54HF0
P45885
P23344
P02572
P14883
O18500
P93586
Q9Y707
P12433
P20399
P04829
P07829
A2XNS1
P30167
Q96481
P84185
P93371
P15986
P0C540
P53506
P02576
Q7ZVI7
P83751
Q5R1X3
Q91ZK5
P60707
P92179
O17503
P53461
P12716
P68035
A2BDB0
Q8HYN8
Q97B19
Q9H568
P53464
Q3ZC55
O88990
Q9QXQ0
P00785
Q7PKQ5
P18281
Q5R231
Q93109
B9W5G6
P37167
A8AN31
B7UPN5
B7LB16
B7NSM7
B1XCV3
B1LPN2
B2VKE4
Q7NA72
B5FRF0
B4T1W9
Q31TS7
A1JIK1
P0C1F8
Q5XIK1
Q9BYD9
P41341
Q8R5C5
P38673
Q75D00
Q9UVZ8
P30161
Q92193
P53500
P17126
P45520
O16808
O74258
P81085
P50138
Q11212
Q6GFX3
Q28FK7
A1WDC8
A0KKF3
A7H8A3
A1R3U5
A8FAY5
Q0SL54
Q7W2L1
Q89JL8
Q8U414
Q985C8
Q07L15
Q2RQZ4
Q2FYM9
Q4L6A9
Q4J8X9
Q82JU5
Q0IBG0
Q5JDG7
Q72L64
Q3SKG9
A5F8G9
Q8PNV0
Q5GWQ4
Q1CGL9
P18924
Q9R158
Q10741
O77633
Q8JIY1
Q95194
P11615
P97717
Q9TTM9
O42596
Q9R1V7
Q9UKQ2
Q9UKF5
O77700
O77723
O77830
O19091
P35405
P08913
Q9BZ11
Q8NCV1
Q0VC13
Q6DHV7
Q63202
Q3TTE0
Q63180
P78325
Q9NPF8
O45218
P97275
O00116
Q4R7N3
Q28FE8
Q5RIV4
Q6P6J0
Q96EY9
Q5ZKP6
Q54KF3
Q98AN6
Q98FS9
Q63ZU0
P0DF59
Q8CWN2
Q6GP70
Q920P6
Q8NI60
Q29450
Q62EK3
B4EG09
B2UIG7
A8MJ41
B7GM51
A7GM37
O60503
Q866F4
Q9X7T2
Q836J8
Q038V7
Q74JA6
A5VHK2
B1MZM2
Q8Y511
Q8ERW5
Q18AN9
A7X0I2
A7FR61
A5HYX0
A0PY66
Q0SWW7
A3DH20
Q24WW7
Q5L264
Q03NA6
B2G531
B8DF43
Q04GY8
A7X0I1
Q2YWU2
Q7A6H5
B9DIT7
Q49WA5
B8ZQ31
B5XKR3
A4VUD1
B1ZYW1
O83085
A7FSN7
A5I0I2
Q0SQ45
B7URW2
B7L5H5
B5Z457
B1XF88
Q0THK5
B1LER3
Q839J4
Q9CIR9
A4TEW1
B2HDU8
C6DH28
A1RDZ6
Q3K2D4
A4YQV7
Q38ZJ0
Q1MDE8
Q7CUX4
Q2K4Q9
Q1M901
O29999
Q1J1B1
B8FLT9
B8FPU4
A7ZTM0
B5YX72
B1X998
A1AHK5
B7NEX9
B5XP95
C5CI63
Q03YC9
Q8TNH5
A3CVR8
Q2NER8
Q8CUS7
A9BIU9
Q3IZ66
B0TMM7
Q3YWE3
A0LFB5
P71073
Q13V90
Q7WMY6
Q6FP78
Q0KCW5
Q4IMJ1
Q02UT0
B1JFB0
Q889J2
Q20YN2
Q2RWC5
Q337A5
P53909
Q9AY76
P30174
P27581
P37686
P42327
P49383
P28032
F8DVL8
P07754
Q64563
P10127
Q5XI95
Q04894
P40394
O31186
C0SPA5
P0CH37
P9WQB9
P0A9Q7
Q9SK87
Q9FH04
P81747
O46649
P25143
P26620
P91615
Q0DWH1
P79896
P25139
P22245
P48585
P51549
Q9NG40
P10807
P00334
Q24641
Q8CGZ2
B2RYJ4
P54570
Q6DJH2
P83844
P54922
Q8P0X2
Q9SF85
P97297
Q91081
Q28998
Q28927
O42574
P18090
P54833
P04274
P18762
Q9XT57
A8WZU4
Q98SH3
Q54KG7
P22570
Q12184
Q9LVZ3
Q9FPD5
Q5ZIV9
Q9Y6U3
P02722
P04709
Q8SQH5
P12857
P51881
Q000K2
Q41630
O49447
Q9H0C2
P27080
P02723
Q6CIJ2
P15228
C5DDT8
A6ZMZ8
P22136
Q37979
P09230
P09166
P09167
A7J2C6
B4SWY4
B5BD42
Q0T7A9
O42470
O54826
F7EL49
Q17R10
Q5DTU0
Q4WPM8
P42568
Q9QZQ1
P43652
Q8VH46
Q9LW29
B4JQ42
B4KFE1
B4MUE1
Q9ESC8
Q00278
Q12062
Q6UEF1
P83140
P86920
P83142
Q9LMX5
P86796
P85102
D0EXD3
P33304
Q92KZ3
Q84LB2
P54742
P25941
Q59Z29
Q08957
Q5BKT4
P55868
Q9URZ0
Q9UPQ3
Q8CGU4
Q5VTM2
P07883
A8W969
A9ZPJ7
Q8L7A4
D4B0X3
Q9FL69
A1CNK4
P83672
D4GU70
Q03489
Q2EMT4
Q9Z3R6
B9KBQ2
Q12558
Q653V7
O04893
O00906
Q6ZDQ1
P29369
A8R3T0
Q6EU14
O77503
Q9ZVD5
Q5JI79
Q9STQ3
O82337
Q6Z232
A6ZTG5
Q9M373
Q9SQT9
P38090
Q8LD43
Q9X4Y1
P19926
Q90Y05
O88312
S4X0Q8
Q8IWK6
Q5HMY2
Q97MW3
Q725B6
Q725C6
Q5X986
Q6MSR8
Q48Q55
A4XP44
Q5KR05
A3D798
Q0HYZ3
B1IB89
Q8DQ68
A7FEY8
Q93XI4
Q01540
P29260
P35430
H2IFE7
Q9SXL4
Q8LPN5
Q9LTA2
Q8VYJ2
O82166
Q6DBQ1
Q9SB31
P0CJ63
Q8VPD5
Q7X3T2
Q7B8C3
C6L862
P93243
P38013
Q9SAZ5
Q9SSC9
P0AE10
P0AE08
P9WQB7
Q5HIR5
P0A0B6
Q4L376
B8J9Z2
A8HQP5
Q9ANL0
Q8YCF2
C3PGV9
A9N917
A9H8D2
B0UAJ8
B2HD59
A5U5C5
P9WQB5
Q82IC5
Q5HRY2
Q75NT5
Q8R4S4
P0A3J5
Q8R4S7
P03875
O21045
A9RAH6
Q0H8Y1
Q9ZPY8
Q6PB19
Q4R8C7
Q8C4Q6
P52923
Q75D07
Q6FQN0
C8Z891
P53109
P23180
B3LSV8
B5VKC6
A6ZTA4
C7GUS4
C8ZAV4
Q5AP87
Q6CQX5
Q59YU1
Q6FL71
C4R8C9
B5VL46
C8ZB86
P47015
C4Y7Q2
C8V7C7
B8MDC1
B3LQG6
Q6FLQ5
Q5XQP3
B3LLK7
Q6CFD4
B5VPC6
Q03673
Q6FJ31
C4QWY8
C5DQ08
A6ZNF7
Q6BMF7
B3LN45
Q6FLK5
A6ZP58
Q75BX3
B5VT12
C7GRM1
C5DII3
Q6CQ63
Q6FPJ5
A5DVL3
A7TRX9
C7GRR3
Q9VUR3
Q32PX2
Q16352
Q7SIF4
Q8RXD3
Q9ZSP6
Q61XD3
Q9ZSP5
B7UFR4
Q8XDZ8
B7MXD4
Q57M58
B4SYW8
C0Q072
B4TPH9
Q8ZNF4
Q0IIY7
P22327
Q96IF1
P82809
Q6AYQ2
Q8VCX1
P27725
Q54DK4
Q04795
Q9P0M2
O08715
Q9Y2D5
Q5JQC9
Q5VK71
P24588
Q9DBR0
Q5T2L2
Q8K023
A4VFY3
P35807
B3EWM7
P44505
P61856
Q9P2G1
Q99LF1
Q25C79
Q0PCD7
Q12802
P0CS67
P09479
Q8BMN3
P09689
P35903
P04759
P02716
P02715
P09660
P02714
P18691
Q07622
Q8Y6V0
Q9JYM1
Q87MZ4
Q9CE36
Q9JT07
Q2NIR6
Q81KV0
A7Z7M2
Q8A1G8
A9VKE9
B7J2I0
B5RPW7
P57272
Q057V8
A4XL40
A7GYC8
A8FLB9
A1VZ44
B9KFY4
Q2HAJ4
B0RIG4
B1KWP9
A9KNV3
C3PJJ2
P0CL99
B8J374
Q24U35
Q726S6
B5YDP7
P0A6A5
Q833H0
Q9I5A4
Q4UNB0
A1S5P6
Q080J4
Q0HWE9
B1KJX4
Q022T0
A7X3E0
Q6G8L6
Q5HNJ4
Q49YE2
Q3K3K1
Q82JD1
A8AZH2
Q04IC8
Q1JE09
Q1J8W0
B8ZPA4
P0CZ47
A4VSL6
C1CMZ0
A6QBT0
Q2JRF6
Q0AYW5
P73162
B7IDH3
A5IKE7
Q59331
B1GZX0
Q1C6A1
Q1CHP3
Q863H8
Q9QUI6
Q95LF5
O00590
P56485
Q8X097
Q03771
Q4R333
O94805
Q9CIT4
Q8R5M5
P09339
P25516
Q92G90
Q8ZP52
P63434
Q59938
P36683
Q8FTA6
Q8NQ97
Q8BGG9
Q6US81
Q9ZQP2
Q9CQR4
P27745
A9X6P9
O31550
Q59695
Q63270
P07308
Q9TT94
Q5B6D6
D4AT77
P82611
C8VG90
Q99798
Q9ER34
P28614
O88267
Q9QYR9
Q8N9L9
P58137
Q9R0X4
Q00468
P93092
P08817
Q8XSU8
P15543
P52414
P08971
A5D6U8
Q8BX37
Q97HJ4
A7ZX55
P13676
Q5PFT4
Q7CR41
Q83SG7
P0A4W7
P11943
B9MDP1
B5EQL7
B9JC71
A8MJ27
Q2IHZ3
Q2GK71
A0JZ20
Q73ET8
B7H4P0
Q81IT7
Q9KFG1
Q5WJW1
A1US34
Q1LTI6
Q7VRR2
B7J0U9
Q7W9J6
C0ZK19
B8D7F3
Q1BXT7
A2S9Z9
B2JFK6
B9MKY6
A7I379
Q5HT08
B8H624
A9WE63
Q820E7
A4SCZ9
B8I3U1
Q0TUE3
Q890W8
Q8NMS4
B3R1Z5
Q47EF3
Q30ZQ5
A4J8G9
A7ZQ07
B7MYJ4
Q8FF19
B7N6F1
Q5FHL6
A4WDD4
B0S2M4
Q7NE72
B5Z7H0
A4G6R4
B5XNH4
Q5FMB3
Q1WV15
Q92DD0
B0UE20
C5CC21
Q2SS83
Q73XH8
P9WQD2
Q5F6P2
Q03DZ1
Q6LMS5
A4SVW6
B3PUN6
Q92R49
Q136W1
B9KSA5
A8F257
A8GSU8
A7NPN5
A1AWQ3
Q57LD4
Q5PIJ4
A3D1W0
Q12KI5
Q8EH77
Q0HGA2
B1KI61
Q83K24
Q01RT7
A7X4P8
C1C8T7
Q1JF93
A2RCT2
P0A2W6
A3CLD6
B9DVI4
C1CSW0
Q67K77
B0K5Y6
Q31HN9
B2S466
A1WKY6
Q9KPB6
B7VK75
Q7M803
A7FFU3
Q1CKE0
B1JRD1
Q8Z259
P63451
P43677
A1TLE0
B7I7A7
B9MDQ6
A3N3B5
B9JUU8
A7HDZ1
Q2NIG9
C1EP74
B7IUK9
Q65JQ6
A6KZ78
Q1LT40
Q7VW32
A4YT81
C0RHG7
B0CKE3
P59449
B1JYA3
A3NXM6
A7GWR1
A1VYF9
P80918
Q46Z08
B7KL68
Q3Z708
A9BNK3
Q30YL9
Q24U44
Q72CS8
A5EXE0
B7LG27
C4ZS34
B1IUH1
P0A6A8
Q39V90
A9HRD8
Q6B8U3
A5UFV8
B5Z6T1
A4G6S9
A6SXQ2
A6WDC0
B5XXH6
Q5FJI8
C1DCE5
B1XZN7
Q0AQC8
Q1H165
B0UNZ6
P80921
Q5F604
Q1QKV3
Q2G8P0
A0T0F8
B3R0P8
B2RLH9
A9BD51
B4ETD0
Q46IK3
Q88LL5
A1STW4
Q9RG22
C3M9B6
B6IN76
Q2IX87
B3Q9T1
Q92GD8
Q9ZCH9
Q21K87
B4TFH1
P0A1A0
Q1GWG9
Q2YXI4
Q6GHK3
Q49X16
P0CZ48
B2V6T8
A0LNX9
Q7U9V9
Q8DHS3
B0K9X7
C4L8E4
P0A2W2
Q4URQ3
B2I798
P63449
Q8ZFT4
Q3C258
Q3C255
F4JWR0
A6TP80
Q8NQC8
Q8LJW3
Q8LJW1
Q3V140
P31224
P29293
P0ACT1
P0AAX2
P9WMK0
P9WMK1
Q08AH3
Q99NB1
Q27549
P31638
Q9RRL7
Q8X5T5
P16928
Q2G512
P36333
Q6LLZ1
Q15YI8
A3D3E8
A9KY56
Q8EDK3
A4Y7Y7
A8FUF1
Q2NR28
A0LG91
Q5SIW6
Q8DCZ9
Q8PF09
A7IFD4
A1JIK3
Q1C0N0
Q1CE37
P37718
Q07340
Q46389
P74134
Q9TLR8
A8G4Z1
A9BAI8
Q2ISZ6
Q31LY2
A5GU20
O95573
Q9ULC5
O70490
Q3UNX5
Q6NUN0
Q6P461
Q84ZW8
P30170
P30172
P07828
P10987
P22131
P41112
O18499
P53470
P93587
P02581
Q05214
Q54HF1
Q54HE7
P07837
P92176
P27132
P02583
P53501
P04752
P53494
P10986
P53458
P53459
P83967
P93738
P08023
P62736
Q8BFZ3
P84336
O18840
P60710
Q4L0Y2
Q6NVA9
Q964E0
Q3ZC07
Q964D9
Q07903
P24263
P18499
P63258
P63261
P70115
Q28928
Q5E9B5
P63269
Q2T9W4
Q8CG27
O15998
P30833
P0C1H1
P0DKQ8
A7ZUU1
B5Z1C8
B7MSH6
Q1R3J9
B7LMN9
C6D930
B5QZ97
Q5PJ05
B4TRK2
B2TXA0
Q3YUR7
B2K137
A4TS08
A6UEL7
P10994
Q5R9Q5
P68135
A4IFE3
P42023
P85515
P60009
P10365
P64375
Q56195
A6R213
E4UP58
Q4WHD1
A6SP81
C7YM38
C1G966
D1ZRZ5
D4D2Y6
P80202
P37172
Q6PTT0
P37111
Q6DHQ3
A0JMS7
P9WMB5
P24540
P07033
Q9VF36
P00819
P35745
A7Z2E2
Q2KTJ9
O50977
Q1BJL9
Q63IA7
A4JK94
A9WAI7
Q97FB0
Q46WU4
Q3ZXY7
Q30YK6
A1A9N7
P0AB65
Q2J6Z2
Q74ES0
Q2SDN9
Q5V2Y4
Q7VJW4
Q03RM5
Q88WR7
A5ID38
Q72ML5
Q92BX4
A1TZV5
Q60AX4
Q2RJ59
Q73VM2
A1UED9
Q3IPI5
Q9CNN1
Q3A2F4
Q9I504
Q2K7M8
Q21YG7
Q135C2
Q21FZ9
Q5PGB8
Q7CQS9
Q8EEW0
Q83LL9
Q01Q91
Q2FH34
Q9ZBQ3
Q90WY6
Q923W9
Q5SUE7
Q295P6
Q80SY6
Q99965
Q28483
Q5BK84
Q28475
O35227
Q13443
Q9JK15
Q5ZI16
Q9V3R6
Q0P4H0
Q6PAT0
P56658
P06134
Q89CN4
P43141
P0DF58
Q7XRA1
Q54HT7
Q5M7P6
Q6NSR3
Q96D53
Q5VUY0
Q04I02
Q8LPN3
Q80TL1
Q08462
O60266
P30804
A5FVT7
B1YXQ0
B7HGP9
Q96PN6
Q97GV3
Q0SWW4
B1I493
Q2YWW4
Q7A6H4
Q8CPT9
Q8E5T9
Q9A0H3
Q8P1J2
A2RFA8
Q97QP9
A4W0M7
Q5M2T7
B9DRV0
B0K213
B7JDU3
Q63EM3
A8FBR0
Q8RCZ1
B2THC7
A7GAI7
Q0TV47
B1I494
A4J4E2
A4IKW6
Q5FJW9
B2GEY3
Q9CJJ0
Q38X70
Q03D70
Q5R5V7
Q2FIA9
Q5HHB8
Q8E5U0
Q8DT75
Q5XCW7
Q1JMH6
P0CZ55
Q8DPR7
Q03IZ7
B0KDB8
Q62847
P53984
Q97EV1
C1FVJ1
A7GC28
Q0TME7
B7MVA0
A1ABG8
P22333
A6T9W8
A0QKJ4
Q3IF68
B5QUG0
B4T5A0
Q8Z6R2
A3CYL9
A0L2R5
Q83RC0
B4U295
C0MHB1
Q03L81
C3LSH8
Q8D6Q8
A7FHX5
Q7CXF0
Q04HC1
Q89H53
Q1MCF8
Q9KF46
Q6MJY0
O50821
Q8FW12
Q97KN0
B2TJH6
Q8XKX4
C1CZZ4
Q317F9
A1VGE5
B7NQW3
A8A6C8
B1IYS4
B1LKZ0
A6TBK1
B1MY57
Q8Y6E5
Q466H2
Q8TX47
B0UDG6
A6X5D7
A4WP35
Q5LM18
B9J6V8
Q2KWR7
B2T672
Q3B2Q0
Q59ZB1
A6VWL7
A6UXT7
Q1IFE4
C3K8W2
Q6CM42
A4VQI5
Q87GM3
Q07750
Q07749
Q9ZSK4
Q10P87
Q0DLA3
Q8H2P8
P30175
Q9P7E7
G3UZ78
P25405
P00325
P00327
P00328
Q17334
Q70UN9
P25141
Q03505
P13603
Q07264
P20368
P10847
P04707
Q0ITW7
P14674
P00331
P10848
P14675
P07246
P49385
Q9QYY9
O57380
P9WQC7
P9WQC4
P33744
P81600
Q9SK86
Q8LEB2
P39451
P28485
Q07586
Q09008
O16091
Q9HSB8
A4FYB3
O26679
Q17335
P81431
P80572
Q15847
Q6GN67
Q7TNK8
Q60813
D4DCV9
P47143
Q9C9W9
Q49379
Q9JKL8
Q8RY29
Q54MB5
Q8VDL4
O93919
Q5HIW9
P67343
P55262
Q66JJ3
A5U4N0
Q9C7X0
Q8BQS5
Q9TT96
O70430
P10608
P76261
Q6NZ09
Q7K2G1
Q9JKV1
Q54H71
Q949X0
O22342
P12235
Q05962
P27081
P18238
Q5M828
P40634
Q05B51
Q9CPW2
P10109
P25613
A2RUV9
Q6ZN18
Q9LPK6
Q8A861
Q9WXM1
P83465
Q6UXC1
Q9CZI9
B3LMH0
Q6CIF3
P40638
B7MDZ8
B7MQJ1
B1IZB8
P23872
P63003
Q5M971
Q59LC9
P53516
P27756
Q6NRL1
Q8VHH5
Q8RXE7
Q9SMX5
O80925
B8MZ41
P46006
Q38836
Q39295
Q38847
O80807
Q1PFA4
Q7XJK6
Q9ZUI9
Q4PSU4
Q1PFC2
Q9FIM0
D4GU73
Q42429
Q9C6V4
Q42464
O33830
Q9X2F4
Q9Z3R5
D4GYG3
D4GYG8
Q3Z7F6
P38628
Q6M0G7
Q74MX2
Q9UZY0
Q9FVE0
Q8LCN5
Q9FK16
Q94F57
Q9ZT17
P83184
Q6DJ58
Q86SQ6
Q7TT36
Q8XM19
Q8CGM1
O60242
P61649
Q80T32
Q5Y4N8
Q2Q421
Q9UHX3
E9Q4J9
Q8IZF5
Q8IZF2
Q8IZP9
Q86Y34
O97827
Q80TS3
Q9ESC1
O00253
Q940M2
Q5RFA3
Q64565
Q9WV26
P33396
O77590
Q9Z0Z6
P50052
P29089
B0Y2K1
Q4WW45
Q8RPX2
Q2SRJ6
Q6LG16
Q02UC5
C3K5U8
Q87UB2
Q43585
O02219
Q6PAL7
Q8N157
Q8L7L5
A1L4X7
Q9LZX7
Q8GWQ2
Q9SZ70
Q4V3E0
B9JPK6
Q1M813
Q9L8R8
Q9ZNV9
Q9ZNV8
Q8L9T7
P0A252
Q2FJN4
Q2YVK2
P99074
Q5HRY1
C1F4K1
B2IHZ4
A5ENR3
A9WZ04
Q9A268
A9KBI4
A8L1J2
Q0BXT2
P0A5N5
Q73ZL4
A6X5N3
C0ZYQ9
B1W2G7
P0A156
P19480
P99118
Q95LD9
Q8N9S3
Q9KWN0
Q71EW5
O21044
Q0H8X8
Q9C5Q2
Q9M7Q4
Q03155
Q10499
A5PJM4
Q9BRQ8
Q9D8B1
Q1PFE1
B9WD58
Q6BYM1
A5E5Y6
C4R7Q4
A7TQD5
B3LRL2
C5DQU6
C5M5S1
Q6CIY2
A5DE11
B3LHL3
Q6FW60
C7GRM0
P38884
Q8N1P7
Q9ZPI6
P40451
Q6BWB9
B9WED1
Q6CN45
C7GPZ8
C5GW39
Q59L25
C5M9N0
C5DE09
C4QXH2
A6ZQ37
C5DYJ0
P36154
P39721
Q6CXH7
A5DK49
C7GS66
A6ZM17
Q04689
C5DEP0
C8ZEK9
Q759J5
B9WAT8
Q6CPX6
B5VPS9
Q6CVX2
C4QXX8
B3LJN9
Q6FK06
B3LMW8
Q75E59
C5DD45
Q12156
A3GFJ4
A6ZR36
C5DTI7
O54873
Q12904
O13728
Q924K1
Q9JLG9
Q7YRC1
O00170
B7MG19
B7NNT1
Q5U2Z2
Q5R5D5
P51635
O60218
Q95JH7
Q95JH5
Q1XAA8
Q9TV64
H9JTG9
O23653
P08660
O35817
Q86UN6
Q7TN79
O88987
Q60662
Q9WVC7
Q28628
Q4R802
P24587
P18829
O81852
P57290
B3A0D3
B0M3E1
B3A0H0
Q9DCJ7
B1AXD8
Q7Z8U2
Q7XT99
O80944
Q9M338
P58967
Q6IP76
Q9Y243
Q7ZYX1
Q4R5E1
A7RRG3
Q5FVH4
B4KMF8
B4HT57
B3NK72
B4GD81
B4LPP8
Q498F8
P31748
Q9ZCI7
P10869
Q5FVK8
P27463
Q8HYE4
Q8MI17
P51977
Q9I8W8
P47895
Q66HF8
O75891
P28037
Q9SU63
Q60I27
P64551
Q54MJ7
P24298
Q9LDV4
Q28DB5
O57734
Q8Q0A4
Q5AFG1
A5E748
A7THW2
P47019
Q8LKI3
P10593
P60848
O28323
P71011
Q4J973
P71010
P71006
C0HJC5
A2V9Z4
A6YF56
P07724
P49065
P02770
B0YBR5
P21228
Q6VMN7
Q2YUN1
Q6GEV3
Q5HMA0
Q2G1J0
Q6GKD8
Q5HLA3
Q8JH70
P77880
Q5R1X4
Q8CNI3
Q01517
Q40359
Q5HL21
B8AMA8
Q7F2Z1
B8ADZ3
P57526
Q8K9B2
Q89AB6
A1VYV7
Q56815
P0C147
Q6CEA5
Q9XEE9
Q08B22
P53954
Q8VDB2
P0CN89
Q5I0K7
D4AZD1
Q9BT22
O94738
Q2U6A4
P0CN92
Q92685
A3LTB7
P38179
A2EK20
Q9DB25
Q5NVS8
Q759R3
Q52463
Q9P7Q9
P23747
P51585
Q88NC4
Q887Q2
P70805
Q88NC9
Q88ND2
Q51393
P96956
Q9ZNB7
P59786
B0KGQ9
Q67YS6
Q8L8W0
P9WJW2
P0CB42
Q6P6J4
Q9NXW9
Q3TSG4
Q9SA98
Q9WWW2
Q8H1S4
P93824
P31238
Q0J1C1
Q41931
Q4UWC9
Q9S7D9
Q9LY50
Q5GXR7
B0RR87
Q0WDC3
O28341
O29165
E7FI45
Q49163
Q57617
Q9C4Z1
Q8PRQ5
P72020
Q49164
Q2KXU8
Q2VLC6
Q96AP0
Q96WN6
O14258
P45456
Q3IHD9
A0KMM4
B7UPG7
B7M7S1
Q1R3T1
B5XYC7
Q7MZA0
Q02JM4
Q1I6M7
Q3KGE4
Q6NCX0
B5FQM6
A9N0M7
Q31TY7
B0RWU0
A1JRX0
Q869C3
Q867X2
O42275
Q92081
A3A9H6
Q10751
Q10715
P12821
P47820
Q9SWS1
P35904
Q03383
P09480
P09481
Q8SPU7
Q2MKA5
Q9R0W9
Q9UGM1
Q5IS75
P02717
P25110
P13536
P07510
P58154
Q9UKV3
O54967
Q6LNF6
Q7MJM8
Q71Z86
Q6LLD4
Q87IJ5
Q7MEL2
B0CB11
B3H169
A6TRU6
A0JZZ4
Q64Z48
Q4R6Q3
Q32L91
Q4QR76
Q9SGY2
Q9C522
P83855
P53585
Q91V92
P04761
Q08981
P08172
P10980
Q9N2A2
P08911
A2RHZ5
P83662
Q8I6R7
Q4JVM4
Q9ZCF4
P63433
Q99NB7
Q9NPJ3
Q94A28
Q23500
P49608
Q54X73
P21399
O04916
P13011
Q64420
O62849
P39533
P34455
O13966
Q9QYR7
Q6Q2Z6
Q3SZP5
Q7KML2
Q9R0H0
Q63448
P05335
P06598
P34355
Q9DBS4
Q6CKK7
P13711
P80227
C4ZTG1
P21515
A6T5D6
Q98QK3
B5R6Q5
C0Q7S7
A8GAM3
Q3Z505
Q9CR21
B7J9K5
Q0A8Y7
B8JBG5
B4UEM2
Q5P082
A8I3B0
B7JLE6
B7HRY9
A7Z1L9
P96618
A9IRM3
B8DVV4
Q663A2
A5EKL9
Q57E83
A5VPJ6
B8D949
Q0BH00
A9ADD4
A3NXL2
Q63S99
A7ZDS5
A7H5D0
B9KEZ8
B0T3H7
B8G840
B3QTH9
Q8KB56
A5CU72
B2V003
Q8XNP1
Q0SW89
B5Y8E2
Q1LKN5
Q3ZZK3
Q9RXR0
B7UH03
Q8XA39
A1AE93
P24224
B1LP76
Q3YSD5
Q820V0
C4L132
Q8RDZ7
Q5L3G7
C6E2U2
Q0BTG4
C4K8H4
Q9ZL36
Q0C3U0
Q1GBP7
Q9CH95
Q9FCV3
C1D7L8
Q053N9
Q8F136
Q721T0
B9E8C4
A6VUP9
B8IMY6
B8EK15
C1AEZ0
Q9X7E3
Q98R97
Q1B5T0
A0PU93
B2A4X6
Q9RQW2
Q820I1
Q3JCY7
Q5Z0D8
B6JGF9
A7HX46
A1AR95
A9BJX6
Q126K7
Q15PH8
Q2KAE5
Q2IWU7
B3QJH2
C3PP12
A8GW65
Q4UKX9
C4K1J2
Q68WF9
Q16AI8
A4FPF7
A9MGY0
B5RD45
B4TS10
A4XBI2
A1S3Y5
A6WKR1
Q07Z00
A4Y4K8
Q2FF54
Q5HED0
Q6GF02
P63470
B1W3W2
Q99Y97
Q87LP3
Q73GW5
P0A2W5
Q0A8R8
Q5P0D3
B6YR21
B7HLI3
Q636H6
Q64ZV7
A7Z4L2
A1US60
Q6G056
Q494E2
Q0SMF1
O51647
Q89MV8
Q57EQ8
P63438
A2S9Y5
Q63S86
A8FKM8
Q3AC56
A9WKH6
Q254J6
B9LDT1
A3DDY8
Q85FZ0
Q47EG8
C1D0N8
B8J187
A8ZTV4
A8LQQ0
B7MJ81
P0A6B0
Q0TIY0
B6I9H1
Q2NBQ2
C1A8W8
Q9CHF9
Q04R63
Q2W5G4
Q3JAL0
P49517
B4SBB2
Q7MU10
B4S3N7
A2BYZ2
Q7UZQ0
C3K0N3
A9WP63
B5ZWD3
Q07LE6
Q215T1
P12784
A8EZW3
A7NP13
Q1AW83
B5F911
Q5PGU4
B2U527
Q2FZ51
Q5HGK0
A8Z3R8
Q8CPI2
Q5XAE1
Q9RK61
Q2LQM3
Q5N3E5
A5GQ76
Q47NG1
Q72LL3
Q31HR4
Q119B3
A1WMX2
P0A2W3
Q6B8U1
Q7VBV0
P0DJN9
Q3AK18
P18163
O35547
O88813
P33124
Q8K0L3
Q6SKG1
Q96WT2
P53497
P83969
P07836
P0DM41
P07830
P02582
Q54HE9
P15987
P62738
P68142
P48975
P60708
Q4R561
P68143
Q6QAQ1
P60711
P15475
Q964E3
Q00215
P69005
P63256
P63260
Q93130
O17502
P53467
Q9Z1P2
Q9JI91
Q90734
Q55DU1
C5NSL2
C9EIC7
D2YZQ3
Q76CA2
P07845
P30834
P61915
A8A7G7
Q0T9Y2
P32705
P0DMX3
A6TGZ7
B5F2E9
Q57GV4
B4TEB2
C0Q552
Q8Z1R2
Q83P94
A7FNG3
A9R563
Q66FN0
P0C5S3
P49055
P68139
P68133
P68136
P53483
P20904
P39066
Q6G8J2
C0NCM1
Q0CHR0
C1GR85
B2AR36
B8LT44
Q61271
Q04771
Q8RM02
Q55DP8
Q03154
Q8R3P0
P9WMB4
P41500
P07311
P14621
B0C8Q6
A6VN24
A4SML6
Q2INT8
A0JTE5
Q6ASQ0
Q39BD4
Q62A02
A6M163
Q482P4
Q8NNW4
Q0K6H7
A5FQM9
Q9RVU3
P0AB66
Q831U6
Q5L2Y4
A5GA97
Q0BUL9
Q1IKJ2
Q038C3
Q1WUK1
Q5WVG7
Q71ZT9
A0AII3
Q12WD5
A4YHE5
P69418
A3PXU3
P9WQC8
Q1D0P6
Q03G94
A9BHQ1
Q6L2I0
A8F4E8
Q8ZXK6
Q6N510
A5UQ40
A9MHS1
Q8XGT4
A1S579
Q2NU62
A7X283
Q5HG16
Q7A5P1
Q6G9F7
Q971Z4
A5GS00
Q9KSA4
Q2NZV7
A7FJR7
O35598
P97776
O35674
O02824
P18841
P25100
O43506
Q9JI76
Q9P0K1
O75077
Q9R159
Q9JLN6
Q811Q4
Q60474
Q90WY4
O18935
O77715
O77713
O19012
O19025
O19032
Q60476
P84520
P18089
Q8TC27
P19219
Q9VHH7
O77780
Q60718
Q61072
A8MUL3
Q9EQR2
Q54XP3
Q5E9J7
Q7Z6V5
Q5XD15
P0A2U7
Q86KB1
Q29RI0
Q2L048
A0B471
A9AR15
Q3JIC1
Q7NSA6
B2TLN8
Q01341
Q04400
B7IL84
B9ITE9
A0RAX7
B7HZR5
P98999
B2THC8
Q3AA35
A0PY67
A9KTE6
A6QFH8
Q4L4Y3
B4U2H1
Q04KF8
Q1JMH5
B1IBR6
P0CZ53
A4VUD2
Q0AXU8
A6TVN9
Q81TW2
B7HGP8
Q81GQ0
A7Z367
P23477
B9E0C6
A9KTE7
Q897P5
B8FXD8
Q836J9
B0TDI1
P35612
B2U2C1
Q8LFH6
Q9FVI1
Q84TB6
Q84TB3
Q9ZSK2
Q0D744
O49606
Q5RBP7
P30350
P43067
P86883
P12854
P08843
P26325
A4IP64
Q07288
P00333
P00329
Q2R8Z5
O94038
Q5NVE1
Q9CQF6
Q93K97
A2VE47
Q02589
Q64640
Q7T0Q0
Q01357
Q9FW44
Q91VH1
P07248
P79148
P08588
Q9TST5
Q28509
Q28997
Q60483
Q9XT58
Q09289
Q556N5
Q9JMB5
Q9USM1
P56522
O59710
O65797
Q9LMI4
Q29297
Q27238
P48962
Q41629
P04710
Q09073
P18239
Q6QRN9
Q2YDD9
Q3V132
P40635
A6ZMC3
C5E3X9
Q6CSF8
P40639
A7ZIN6
Q57S73
Q5PFJ2
Q8Z8T1
Q325C0
Q3Z4S3
Q93Q17
P55197
D4AB98
Q6PF55
Q13015
Q6CF24
P53517
P08180
P51568
G5EGL9
P51825
P51826
Q29KG4
P32794
Q9Y4W6
P80197
Q6UEG5
Q10722
Q2I8V6
Q04942
Q04943
Q7TVN5
A0R611
A0QW28
Q80WT5
Q1E8D2
D7CFN7
P0ACK3
Q9KIP9
A7UNK4
Q9LTW5
Q6LX42
Q8LFN9
B0XNL6
A1D1E6
Q94125
O95081
O04067
O86959
D4GYH3
D4GYG5
Q9WYM8
O04931
Q43763
Q9C0Y4
Q1D823
Q8SSL7
Q9CYR6
P01364
P03085
Q7Y001
Q69UP6
Q6K972
Q9UL18
Q7XTS4
Q9UKV8
Q9SDG8
Q8TXW8
Q8ZVK6
O58954
A8BCK6
Q9LJD9
Q9LVC0
Q9S740
Q8S2W4
Q9SJY7
Q9FZA2
Q9LY91
P86857
Q52309
P12285
O95994
Q8C4G9
Q5HEG2
P0A0I6
Q7WYU3
Q92FR2
A6U3C2
Q2YUD1
P0C0N5
Q7Z7M1
Q91ZE5
Q8VEC3
B7ZCC9
Q3V3Z3
O97831
O94910
O97817
Q8JZZ7
Q9Z173
P56413
Q9TU18
P15287
P91408
Q17QF0
Q3UEG6
P25104
P30556
Q28929
P29754
A2R3X3
O42814
B3PC73
Q837U5
Q99024
B7V2K4
A5VX45
Q4ZLL3
A6WR31
Q8EIF2
Q0HF12
Q82JP0
Q04L01
Q97RA4
C1CRX2
P96105
Q9XGI9
P17839
Q12433
Q8K3E5
Q3S4A7
Q9SR17
O23620
Q9C9K7
Q9LVB0
P83117
P0AE09
P9WQB6
P72314
P0AE11
P0A0B5
B4UA87
B2SAW2
Q55DB6
Q8R4S2
Q8R4S5
O21043
P81076
Q56957
C4YPM0
A5DZP0
B8N219
A5DXQ6
A5DJK0
A7TM98
C7GMC5
P32858
Q753D3
C4Y1G7
C5DL56
C8ZF15
Q751C1
C7GK20
Q08223
C5DEW2
A7TN35
C5DF10
C8Z9Z9
B4UN83
B5VF44
C5DYR9
Q5A922
C5MED4
A5DB88
C8Z792
P40053
P31230
Q8R010
P46660
Q8GGJ7
P46680
Q95MP0
Q95MN9
Q95MN7
O97628
O08915
Q9P795
O01427
A7ZP70
B5YX43
B1X8W5
A1ADA4
P45565
A0A0A1H8I4
B5RCC1
A9N5B6
Q8Z543
Q0T2N1
Q801X7
A2A3V1
Q9JII6
C9JRZ8
Q95JH4
Q8VC28
P31210
P00561
P08495
O43572
Q9UKA4
Q9WTQ5
Q6JP77
Q92667
Q5U301
O75969
P24275
Q63014
D3YVF0
Q495B1
P08379
P35808
B3A0F2
Q89AR4
P67787
P67788
B3A0J0
Q9NQ31
Q53H80
Q8WP21
Q9L4U5
Q4X251
Q876L4
Q7XQ45
Q84TF0
Q8TKQ6
Q7PRH1
B4NWM2
Q28YD9
Q9PK32
Q4UK84
Q5EA92
Q8BIX3
O93344
Q62148
P13601
Q5R6B5
Q3SY69
Q96Q35
P30838
P47740
P43353
Q8W033
Q8CHT0
P30355
P84463
Q9SYG7
Q2KJH9
P49189
P98205
Q9SGG3
Q9LVK9
P0A960
P0A961
A8ANM6
Q9KRP7
Q54764
Q28399
P45959
Q29491
Q5RF00
P11884
P22281
P63938
Q9RJZ6
Q56694
O23887
O23888
Q7G191
Q5NVR5
P86979
P05064
P16116
P05063
P15121
Q8RWQ9
P53445
Q97TN4
A7X6Y6
Q2FDQ4
A5IW31
Q5HCU6
Q8CMY5
Q9PF52
Q8J0N6
Q9FFF5
P74309
Q84TV4
Q01516
Q944G9
P0AB72
P0AB71
P08440
P68905
P68906
P07752
Q6CN27
Q6FWD1
Q6CLD6
Q8X092
Q5ABE5
Q6BST1
Q6CXY0
Q6C3P1
Q750Y9
P90522
Q5R7A2
Q755C1
Q6BVA4
Q9H553
Q751K5
Q4WVG2
Q6BYY8
Q6CMF1
Q9C1K8
Q9Y7I4
Q88NC6
A2ELE6
O60061
O43053
P94199
P52887
Q2HA14
Q554E2
Q5AWM9
Q7RXP5
Q88ND4
Q51371
Q887Q3
Q51392
O52197
P59792
Q887Q7
O50660
A6V1P7
A5W8V4
Q887Q5
P15276
P59788
P0A4G1
Q9D8F1
Q6P6C2
Q2M2S8
Q9D6Z0
Q80Y20
P12691
O68283
P00885
P38448
O83578
Q9R9U8
O22707
Q9ASZ9
P81813
P43237
P43238
P81818
Q9U5P7
P81217
P82155
P81808
Q9U5P2
A9M929
B1XFU0
B7UW34
B0KPY7
Q4ZVG9
O68109
B5R639
O13843
Q0T788
P43187
P32459
Q1RF23
B5EYC3
Q8XGS6
Q63T53
Q6F6Y1
B0V9T8
P82678
Q54VL5
Q9JHX6
Q9I3J8
A4VP32
Q6AYP0
Q9W6S5
P25335
Q8UFI8
Q41233
P0ACN6
P85797
P0ACR1
Q765S2
Q5PCH2
P86553
P86555
O54762
P0DN22
R1CW23
Q9SJE9
Q9LS46
Q55C91
P40757
P32375
F2R038
P04841
Q9HDX8
Q10197
Q9Y705
P07086
B5TTX7
Q8FB20
Q98A05
P0A1A3
Q93HP9
Q08269
O30746
Q9HTQ2
Q9EZ08
P43553
Q6IMN8
B0VNF6
A1W2F6
A9MCK3
A9WVT5
A2SB51
B2T5L6
A7GZM8
Q5HUQ3
Q8KB67
C4K4C4
Q9ZKQ9
A6SY68
Q5FMB2
B3WAR0
B2GA65
Q9RLU5
Q5WYG1
C1L1F6
Q6LX41
P0A4X3
P94967
A1T566
Q0AFV7
Q3JEJ2
Q9CNL5
C6DE79
Q3V7I5
Q12H34
Q6A5H2
Q15NL4
I6LNY0
B9WZ64
A4VQM5
B2UAX2
Q92R07
Q63042
A8M4B3
A3D8P9
Q31TW1
Q2FF55
B9DMI9
Q49Z24
Q8DSF4
P0CZ56
Q1JKA0
B1I755
B5XI21
A4VXD9
C1CFR7
A0LFQ9
P0DJX7
P79085
P42601
Q8ZLX2
Q8WZK5
Q59478
P32762
P37710
P40641
P50082
O09174
Q6DCA0
Q9UKV5
Q80ZD7
Q16671
P18791
Q89A33
P44493
O69768
P22984
P0A4N0
B1K2X7
Q9RQ17
B6JKM3
P11436
C3P6U6
P59700
P59701
A4Z3G9
Q17WY3
Q1CS25
Q887D9
Q53185
Q6P326
Q9SVV9
Q5RAS7
Q6FRM1
Q6CVS2
Q07123
Q59118
Q8IY63
G3V735
Q9Y0A7
Q8H1H9
P46883
H2A0M3
P41174
P12884
P12885
B7GYR8
A0LT89
A1WAX5
Q8UGE2
P94123
A7GRI0
B2S9V7
P57433
A0K5U9
A7H4T8
B8GVP4
Q5L605
Q3B6L1
A4SCL1
B3QS74
Q8KAN9
Q8XJN7
Q030J7
Q75FW6
B8DDU6
A5W713
Q1XDK6
A4WRF7
A8GY19
A8F2Q2
Q68VY6
Q5LR57
B5RBA6
B4TTG0
Q12LV4
Q0T5U2
A7X1J8
A6QGD2
P0A003
Q4L5T4
P63445
A8Z6C5
Q2JQZ8
Q3B0I3
B0K1W0
B8GSL1
Q83N02
B1H0Q2
C5CSE5
A7MZU3
Q3BWI5
B2K755
A9R3P5
B1JI34
Q9SJM1
Q9FHP1
P54246
O80644
Q60485
Q29016
Q2UUI0
A1CW63
P24180
Q2UVH8
P23578
P0ACT0
P0ACS9
O94049
Q6FXI2
P52910
Q76KJ8
Q9HV66
Q9KWA3
B9JEV4
Q6MNF1
Q89WV5
Q8YJ48
A3MG40
A3NH07
Q9PMD2
O13440
A1WY97
Q056J9
A6VZN8
B1M0M1
P59871
P9WQD1
Q0P4F7
Q96CM8
Q3URE1
Q4L235
Q31AS9
B3Q7D4
A5GKR3
Q118B4
P41216
O60488
Q91WC3
Q9BEA2
Q91VA0
Q80W40
A7MB45
Q14DH7
Q54GX7
P02578
P69003
Q9NJV4
Q10DV7
P86287
Q55CU2
P18601
P53456
Q03341
P0C539
P30165
Q4YU79
Q9Y896
P10993
P10995
P18602
P53457
Q03342
P41113
P93372
P45887
P53505
P93376
P53492
P62740
P53486
Q9BYX7
Q76N69
P53473
O93400
Q964E2
Q93129
Q93131
P68034
P68033
Q9URS0
Q8JJB8
Q93132
Q25381
P12717
P26198
P05094
Q2PFV7
A5D7D1
O43707
O76329
P53475
O15602
P0C1H0
P0DL56
Q9U6X1
P58691
P39088
B7MJT5
Q8X5T7
B7M7Y0
A1AIQ8
B1IUI4
B6I5T5
A4W5I3
B5XXT7
Q6D913
A9MGK8
B5R937
A9N1R2
B5BJZ5
Q8ZKF8
P0DMX4
P53482
Q98972
Q9D9J3
Q54I79
Q4R6J9
P26182
P53455
O13419
P53499
P26183
Q8SWN8
Q39758
O81221
P17128
P53689
P10989
P87000
P39067
P64376
P26646
C5PHH6
A1DG01
B6HSQ3
B6Q3B6
Q8NER5
P37023
P26046
Q8RM04
Q5RFB0
Q6DHI0
Q5M876
Q6DE05
P35744
Q8XU24
Q5EBE1
A0LV84
Q0ABB1
O29440
Q65MJ1
Q8G4T0
Q7WDK7
A0B3Q5
A3NNW7
Q8R961
Q1QWG7
Q0SRK7
A4QFD3
Q83AB0
Q47GU0
Q1J123
A1VEL6
Q8FJ70
A4W8Y0
Q0RDN6
Q39S27
A4IKB1
Q7NE87
A1WUX3
Q18K02
A6T769
Q041W5
Q9CHW2
Q65UA8
A0B571
A1KMR7
Q1BAM3
P9WQC9
Q3SRU5
Q8YYH3
A5D1R6
Q6LQ38
Q9UY47
A4WHP6
A1RU25
Q1MFT8
Q0S2D6
A0LI66
Q3AIC0
Q9X1Q0
Q73PK2
Q5E4P9
Q7ML77
Q4URB1
A1JMX0
Q66CD9
O14672
O43184
Q13444
Q9Z1K9
Q9R157
O77621
P97718
P35368
Q59WH0
Q02336
Q3KR54
Q9D5P4
Q8IG39
Q60411
Q28478
Q28660
Q6NVV9
Q9H2U9
Q05910
O75689
Q9V778
O97157
Q8JFW4
Q6DG22
Q89EP4
Q98IH6
Q9A0L9
P03958
A3QJU3
Q80V03
A2A7Z8
Q5XEA3
Q5Z856
P19754
Q08828
O88444
P26769
P30803
P84309
Q8VHH7
Q91WF3
O43306
Q20952
P40146
A6TVN2
B7JDU4
Q81GP9
Q65LJ9
Q63EM2
Q9Z286
A7GAJ8
B9DZK4
Q8XPE2
B8I2Y2
A4J4E3
Q1GAA9
A8YVK0
Q033I1
Q38X69
Q71X99
Q03D71
A6U074
Q1WRR9
Q929A8
A0AL19
Q8ERW6
A8AY34
P0CZ54
A2RFA9
A4W0M6
Q5M2T6
O25046
Q9UEY8
Q9L0L6
B1KY93
A5N6F5
A7ZM83
B7NU11
A8A0G5
Q8FH99
B7NB76
C5BDE0
Q7VNV1
Q036B8
P63908
Q9CCL9
Q1BCN9
P63907
C0Q502
Q8ZPL9
Q0HPH4
Q3Z1X8
P63909
B2K4L5
Q5WJ39
Q89QG3
Q9R0X2
Q92N33
Q3AE81
Q04DZ9
Q92YE2
C5BF52
A6GYI0
Q1G825
Q31US8
A6Q8K5
Q8UJ05
Q4X1Q4
B9KE87
Q11C48
Q1LQ00
B7V265
Q8X1T6
Q4KIS2
A4XYN8
B3PXN1
B2U7U6
C3MBH4
Q21T97
Q9LZT3
P25720
P24267
P54202
F2Z678
P0DJA2
Q09669
P28332
Q64437
Q04944
Q04945
P28487
O30128
A6VJZ0
Q54TC2
P11766
O19053
Q9NAR7
P25984
P21518
P48584
P21898
Q27404
P07162
P25721
P07159
P23361
Q9U8S9
P28484
B4M8Y0
P48977
P25988
Q2YSX0
Q7A742
H2MTR9
P33234
C5FUK3
Q4WQ08
P58608
Q94BT6
P55263
P9WID4
Q6ETK9
Q9BRR6
Q9Z103
P67344
Q6GJZ1
Q5UQP4
P0DC28
Q7T291
Q8H5F8
Q06715
Q5AF56
Q5M886
Q22618
Q86V24
Q9TST6
P47899
P07700
Q28044
Q8UUY8
Q9TST4
O70432
P25962
Q9VCY8
Q16186
Q9V3T9
P82861
P48360
Q9LND9
P31167
P25083
Q7PQV7
P05141
P32007
P12236
Q8C138
P40636
Q6P4F2
P29330
Q05955
A4FV57
Q556I2
Q96SZ5
Q9C9G2
Q97MK4
A0Q5S7
Q4IB96
A2AJA7
Q759Y1
B3LLV7
C8ZER6
Q75DZ2
A7TSQ8
C8ZFE9
Q750L0
Q06555
Q06306
Q08676
P40637
G2QJ27
B5FLK0
A9MW81
P69945
A6QQV9
Q8TED9
Q0VCT1
Q5R4W2
Q755P0
Q5BC71
Q7RZK7
P53930
O35889
Q90738
Q80YS6
P51567
P51816
B4NXA8
Q9UHB7
Q99222
P43651
P83141
B3EWF0
Q9S7Z2
Q9ZN78
B2KSJ6
P22149
Q8NPJ0
A0QPD4
Q9LM46
Q3UGP8
P46838
P85974
A0KYQ5
P48839
P43469
Q92451
A1CBW8
O94221
A2R2S6
A1D9S3
Q5ARP5
Q55B10
P51569
Q96P64
P13734
P42907
O50523
Q75AH6
A9ZPJ6
O82171
Q4WRH9
Q2TA45
P52594
Q8N302
A7EWX9
P43464
P33888
D4GU63
D4GU72
Q38838
A2RVQ5
O82743
Q9FKK2
P29386
Q9FIX0
Q9C6V3
Q38694
B1L993
F1RQM2
P06518
O13716
Q5NBN9
Q8CJG1
O74957
Q9SHF2
A3KPK0
Q5ZMW0
Q6DJB9
Q84VQ0
C6LTG5
Q6NN00
Q8LCE4
Q9C5S0
Q7ZZH4
Q5RZ65
Q5R7P1
Q8TD06
Q931H9
Q0SSQ8
C1KV55
Q725C4
Q5ZZK4
A1DD80
Q9I6J9
Q88R68
B8ZP26
C1CDR9
Q8ZHG0
Q40872
P29262
Q12449
Q5TGY3
Q6DTM3
Q9C5U1
Q9C5U0
Q9FHM5
Q9FIR1
A9CKY2
P82954
P80239
A0R1V9
Q02UU0
P0A251
Q6GJR7
Q49UT8
A7HCA3
A4YYT0
Q8FVW4
C4LJ26
Q0AKM4
B1MJX0
A1KLC4
P9WQB4
Q5YT53
Q07I00
A5VCB6
Q8BK64
P0A3J6
P30561
Q0H8Y2
Q75W64
Q6PAW0
Q96BJ3
Q9EQX4
Q5TM25
P55008
Q9Z0X1
Q6GLW8
Q9NVV5
C5M8B9
C5DE77
A5DJS9
C7GRS7
C8Z7B2
Q754F4
Q6BM09
A3LN69
Q6C188
Q9UUF4
P39724
A6ZVB8
C4YD35
Q6FPQ4
A7TSV6
C7GJG9
A6ZVS1
P40563
B3LPY7
C5JD82
Q6FJ45
Q6CPA5
B6HP17
Q6BPT6
C5DDQ4
D3XDD3
B5VP80
C8ZEF8
Q75CC0
C4YJI1
C4XW03
A7TIN0
B3LJ06
Q6CVT9
A6ZL53
P38266
A7TKN1
C7GJB0
A6ZTA5
Q6FJL9
A6ZX97
C4YFD4
Q6BRP6
A8A2B9
B6I7J5
Q1R9G3
A9MJC7
B5R269
Q5PC78
B5BCP9
Q31YK5
A2ALI5
Q90WJ8
Q5ZK84
Q99996
P25418
B3A0K9
B0M3C0
Q5BL57
A8YXY8
A4VJB4
Q80VW7
Q9L555
Q9ULX6
Q875S9
Q876A6
Q876L5
C6TBN2
Q6C520
Q9SAR5
P74308
Q01314
Q8INB9
P0C550
P31750
P31751
Q5ZJJ5
Q64362
B4J613
B4H581
Q28XA5
P64550
Q6LP61
Q8ZML6
Q9KR19
F4I7I0
Q6NYL5
Q46AR9
P62927
Q755M3
Q6FL80
Q9FRT9
P15465
P08688
Q9FYL3
Q9YAW1
P60851
Q8ZVL3
O74101
Q5JF39
Q8RKH3
Q8RKH2
P71005
P08759
P49822
Q5XLE4
P35747
P02768
Q5NVH5
P14639
Q9FHA2
Q5RJP0
Q2YV11
Q7A825
Q8CN24
P37685
P05361
Q607C3
P39616
P12762
Q25417
P47738
O34660
P40047
P32872
P42041
Q8GAK7
P40108
Q27640
Q40255
P12693
Q9ZA11
Q7G192
Q69R21
Q8JH71
Q3T0S5
P23901
Q91Y97
P80276
P27800
O42916
Q8RWW0
Q8RGH3
A6LXU8
Q6R0H6
A8Z3K5
Q6GDJ7
Q55664
P84722
A2Y0Q2
Q75IR6
Q9M2B4
Q6G7I5
P46257
Q5XEM9
P0CJ44
Q9URB4
Q6FL34
Q7SA35
Q75B12
Q2TAA5
Q9VH78
Q750J3
P0CM11
Q6BS98
Q921Q3
Q6FJJ9
Q96WW6
A1CBE6
Q6FXS2
Q55F69
Q8K2A8
Q54J42
Q9FF17
Q3T1L5
O80505
Q0P5D9
Q6CJR2
Q88NC5
Q88ND5
Q88AQ2
Q88C93
P11759
Q06062
P59828
Q9RQ16
O52196
P59789
Q887Q6
Q88ND3
Q887Q1
B7UUU9
Q1I563
Q9L7P2
P26275
Q887Q4
P0A4G0
B8GWW6
Q00384
O17554
A0JPQ8
P81822
Q84ZX5
O18873
P15322
P18153
Q28133
O02380
P82154
P85824
P80741
P81943
B7UW33
Q4K8H3
Q9RKU4
P58408
P84796
Q01594
P31757
P94575
O44314
Q57S48
Q8ZR86
Q9VC44
P86552
P0DN23
R1ENF4
A5H9N6
O54761
Q8K4E0
Q3E9Z9
Q54SV3
Q94AP0
O35936
Q9USQ2
Q91ZB0
Q924C5
Q68GV9
P58736
O59828
Q9ZAH5
Q6GF03
P63481
Q8DCL0
Q8ZJ10
P59237
Q8Z688
Q5HG21
Q87HG4
Q8ZFL4
Q55FL3
A1TIS2
Q73NQ7
B2S3S0
A1WQY3
Q7MH94
Q8P4R0
Q9ZUT3
Q5A8T7
P32721
P32718
O02833
Q9C7I5
F4HX80
Q38433
Q8FDE1
P60067
Q8Z3L5
O74798
A8W7M4
Q9XSX7
Q9NP70
P00978
Q62577
P04366
P56682
Q07838
Q99004
Q22004
Q8JZZ6
Q8CWR6
Q86WK6
Q86SJ2
Q8C2S7
P63495
P63497
P9WQ99
P33772
A0B137
Q1CUK9
O25067
A6V262
C0ZNE8
B8GQ39
B9K1J4
B7IVH6
B9IW18
Q6HEM5
A1VEP0
B6JN78
Q9ZJY8
Q7N278
P18766
P10932
Q63ZK0
Q9SJG8
Q9Y4X0
Q9KWS3
G0S381
Q04507
B3A0L3
Q9SPL4
P24828
P25404
P0CF37
B5F9Q6
Q7MHG4
Q73IU2
Q3BPA1
O69773
P24735
Q9DBT5
Q32LQ0
Q84NP7
O08739
Q4UK37
P84885
P30184
Q42876
P00727
Q5V9F0
Q9CPY7
P79098
O57579
P04825
P45274
P15144
P91887
P15541
P69527
E4USI8
B0Y3V7
Q2H8T2
A6URW3
A1RWC3
P85966
Q9C0C7
P30533
Q46630
O04161
Q9SQH9
Q9SVT8
Q9C0V1
Q84KJ7
Q69T29
Q9P7F3
P13507
Q58277
Q9D3J8
P86084
P21567
O74922
P14898
O18345
P26612
P26613
P27932
P27934
P14899
Q9Y7S9
P0C1B4
Q59006
O57932
Q02906
P06547
P82993
O65015
P37729
P37730
P0DN29
P69327
P69328
C0HJE2
P07683
P22861
P26989
P29760
P83053
Q6YSF3
Q6P1U7
Q84BZ3
O16825
P21663
Q6QT55
P19091
P79775
P12626
P13204
Q9GLK4
Q8AYR6
Q805D7
P18145
P55206
P40756
O68946
Q46244
Q07935
P55208
Q805D8
P93375
P81229
P93584
P62739
P41339
P62737
P53485
Q562R1
Q71FK5
P84856
P29751
O42161
P53480
P53474
Q5JAK2
P63257
Q9TU77
P63270
P63268
Q9HKL4
Q6AY16
Q2TA43
Q9D9L5
P45891
P61162
P45889
P53491
Q2U7A3
P14235
P53498
Q9UVX4
Q24733
P20360
Q8X119
Q6TCF2
Q99023
P91754
P13363
P45521
P68555
Q5HF39
P14620
P07031
P00818
P56375
A3MYL5
Q9YBK7
A1KAG5
O35031
Q0B602
Q3JJ17
Q2T321
A8MC09
A8AIA9
Q8XIZ0
Q6NGH6
A7ME43
Q5X427
Q8EZ81
Q8Y7A7
Q0W6M8
Q2FNJ0
A0QJ63
A0QV24
A5U6S8
A1T739
Q3JCP6
A1SPV1
Q6D6C4
Q7N5Z2
A1VW83
A1SWQ8
A6VA18
P84142
Q92TK9
Q2JNH2
Q3AYW4
A5IM19
Q5SKS6
Q8D994
O75078
Q61824
O88839
Q9Z0F8
P43140
P15823
O02666
P23944
Q9UKJ8
Q9R1V6
Q9R160
Q9XSL6
Q28838
Q60475
P22909
Q90WY5
P18871
P19328
Q9UKF2
Q8K410
Q96M93
Q4V9P6
P70505
Q60472
Q8R2V5
Q9NII1
O96759
Q8C0I1
Q9BUB4
Q9JHI2
Q4V7V8
Q561R2
P26189
Q54CH1
Q55CH0
Q55GN8
Q9D0L4
Q5RGU1
Q60936
Q6AY19
Q6P093
Q8BM81
B2IJF4
Q1BK36
Q0B5P1
A3MAE3
A4JKF7
Q141C9
A6M020
P81336
Q9EYI7
Q9U9K0
Q03233
Q73C23
Q6HM43
A7Z368
Q9AK25
Q8RCZ0
C3L047
A9VJ02
C1FSA8
B1KUZ8
A6LPC4
P51828
A4IKW7
P35611
Q88U41
Q03W49
A0AL18
B2A610
Q5RA10
Q63028
Q5HHB7
Q3K1I4
Q8DT76
Q5XCW6
Q1J7E4
Q8DPR6
Q5LY80
Q67MD5
A8MJ51
A0RAX6
B7IL83
B7HZR4
B9ITE8
Q65LK0
A9VJ01
A6LPC3
B1IEL7
Q1GAB0
Q74JA5
Q88U40
Q48UB9
B2IPX4
A3CNU0
B2VK11
B3W9T6
B1MFZ9
A1UCA4
A0PNJ1
Q7N4H5
B5FIE1
B4THP5
B4TVC7
A8GE12
Q12I24
Q08A11
A4YCD7
B8CV32
B1KHA6
Q28MB2
Q65K51
P39761
Q2YKR3
Q8YCA5
A7FQU9
A7GA53
Q0TR21
Q3Z8C6
B7L789
B7M4F2
Q0TB37
P31441
B7LK09
Q92AR6
B1HR71
Q2RL95
A3PN31
Q1AZ25
A8GAT0
Q7BZ90
B7IEM2
P31466
B1WR40
Q46YJ3
B3E600
Q88QA3
Q98GV2
A6UET5
Q9LQ81
Q39250
Q39251
P83109
P13604
P19631
P09370
P35630
Q9Z2M2
P12311
P22797
P48815
P23237
P09369
Q24803
P80468
P38113
Q5R7Z8
P41682
P9WQC0
P9WQC6
P9WQC5
A1L4Y2
Q0V7W6
O06008
P81764
O67506
A6UTT2
Q57843
A6USC8
Q96533
P46415
P28474
Q03384
Q05114
P9WQC2
Q2G0G1
Q6GJ63
Q8CQ56
P50381
Q96XE0
P51552
P28629
P60062
P60061
P60066
Q6NRX3
Q8R2Z0
Q3Y5Z3
Q60994
O22161
Q8R534
O77559
O04619
Q5Z8K3
Q8W420
Q2R2W1
P07693
O23147
O62827
P83843
Q58549
Q32KR8
P54923
Q8NYB7
Q9H2P0
Q3LIE5
Q09188
P38872
Q9C9G6
Q8IUX7
Q6GR30
Q9LPK7
F4K1G2
Q9SR25
B2GUW6
A7TPS5
P61408
Q6FXM4
Q47038
P55196
Q57254
P84797
O89020
Q8N556
P51566
Q2USL3
Q7YQM2
B3MLB7
B4LV24
O60058
P87017
Q6UEG2
Q6UEF2
P83412
C4ULG3
P84884
Q56TU0
Q8JI37
P84794
Q9CDA6
O88788
C9J202
Q8TF27
P32323
P42906
Q9RGX8
A0KYQ6
P43467
Q92457
Q8VXZ7
Q4WVZ3
Q2UT06
A1DDD8
B8N306
Q9Y865
Q5AVQ6
Q2TW69
A4DA70
Q5AX28
Q8A6L0
Q9FXT4
A6NIR3
Q0WQQ1
Q9C6C3
Q5W7F2
Q2UQV7
P46007
P46004
Q7TN31
P06750
Q9U8R2
Q26768
Q7ZYJ3
Q38837
Q9SZJ6
Q9AT76
D4GU66
Q9FLL0
O22328
D4GU62
Q9Z3R8
D4GYH4
B3VA59
D4GYH1
D4GYH2
Q9Z3R9
Q58746
Q09770
P13893
Q6H6C3
Q5Z5B2
O04379
Q5ZLG4
Q6T5B7
Q7XTS3
Q8CJF9
Q4KLV6
O48771
Q75HC2
Q8U2D5
Q9M0S4
O22194
Q17045
Q876K6
Q9C8A4
Q6G7R8
Q88S59
B8DAL8
A7X4K2
Q2FWM7
P61636
Q6G7S1
P0C0N4
D4A3T6
Q8IZF3
G5E8Q8
Q8CJ11
Q8R0T6
Q8IZF4
Q8BM96
Q90404
A2ASQ1
O95490
Q7SY09
Q9HBW9
P56473
P84816
Q94AL9
P79785
O35210
Q9GLN9
P35373
Q8YAS3
A1CC12
B8NGU1
Q96WX9
Q0CJP9
Q5AQZ4
Q09LY5
Q5X0L4
A6UY93
Q4KJX9
B0KI18
A4VFL7
Q083U9
A0L0W9
O86509
C1C6Q3
B2IP79
Q666N7
Q3HVN1
P43567
Q40168
P29259
Q940I0
Q9SJG4
O22130
Q9M9R4
O49658
A9MBZ4
B8GVX4
B6IZ19
Q0RH96
Q1IJ49
B8EJZ2
B6IQZ3
Q02BZ5
Q9X5V1
P0A155
P66012
P66013
Q3U1U7
A6QQC0
Q865F8
P29589
Q647H2
Q9CY02
Q6DN58
P55009
Q8BUE4
Q96NN9
Q52QU2
B9WB34
C5E398
A7TQE6
C7GPP6
C5E4F2
Q75DU9
Q6BN19
Q6CWH8
C5DRI2
B3LU06
C5MBA7
C5DJ44
C4YNS4
Q6BUI3
A6ZML5
Q6FQ14
C7GKF3
P38305
Q3ZCJ2
P14550
Q04828
P52895
Q5R7C9
Q6W8P9
P51857
Q9LYU8
P00562
Q13023
P49079
P49080
P84241
P37142
B3A094
P84242
P14595
Q1L8G6
Q6ZPS6
Q9NWT8
Q9VS59
Q7Z591
Q755Y0
Q12013
Q0PGJ6
Q05753
Q58991
Q38998
Q0JKV1
P31749
Q8H569
Q17PP1
B5X1G6
B3N6U7
B4LNV5
A6QP75
Q8BVM7
Q1JPA0
Q5XI42
Q70DU8
Q148F2
P20292
Q2KJC9
Q9ZPB7
P25795
Q64057
Q8BH00
Q19A30
Q9JLJ3
P57792
P52894
Q9SLK6
P71348
A7MI12
E6WMH4
Q0WJC2
A4IFH5
P13191
Q8BGT5
Q97ZX2
P62926
P62929
P62931
Q6CN59
A6ZQK9
P86782
Q8S339
Q0WUC5
Q971T8
Q8TWE6
A3CVI3
A4YHK0
Q6KZR7
Q8TZV1
Q8GED9
Q979S5
P71009
Q8RKH1
P10488
P21848
P81496
Q24JP1
Q9FDS1
Q2FF06
Q7A4D8
Q4L803
O08782
Q9UUN9
Q2FK94
Q99X54
Q7A1Y7
Q65E52
Q04518
B2J1M1
P42236
P81178
Q2XQV4
P46329
A6ZR27
P54115
Q8VXQ2
Q9RYG9
P08157
P0C6D7
Q7G193
Q7G9P4
A5A6I5
P00883
B5DGM7
Q5RFA6
P53448
P05062
P60053
B2RLG9
P27995
Q4L9B6
Q87AI0
Q73QV3
P29271
P99075
Q40677
Q8H383
Q8J308
Q5HM97
Q6Z7F4
A2Y4R8
P13243
Q2R837
Q9ZMQ6
Q9C2U0
O22621
Q7KQL9
P53442
P0AB73
Q9PPP3
P14540
P50076
Q7ZW24
Q54DM9
Q5R7Z6
Q6FVR6
Q6FV75
Q96F25
Q6CF02
Q75BA5
Q54N08
P05050
P40690
P0A957
P0A955
Q5M8F9
Q84M96
Q0VKZ4
Q9UM73
P81819
P80207
P82944
P14004
Q57EL6
B0CKJ0
A3MKP1
Q62JH1
B7L7D2
B7M4K9
Q8FK65
B7N960
A6V7Z0
Q4K8H2
A4VP33
B5EYB6
B5QUS9
Q62H14
B7ICG5
Q4R964
Q5YP02
Q8Z8R3
E2A1R1
P85825
Q96L16
R1ERP2
Q6F7T9
O54758
Q76LB1
Q9XIN1
Q6CSY3
P17595
Q55320
Q9CXB8
Q96L96
Q97LR2
Q97DY9
P29012
Q98F05
Q9P5N3
Q54NZ7
Q9JJW6
A0PY95
B8D0W1
B6JMG2
B2UU89
Q28RK6
Q034T9
Q046E7
A5VI51
C1DBE8
Q5ZXJ2
Q92DC9
P0DJL8
B9E8C3
A6W1F2
B0UL34
A0QKR9
A0QSR6
P9WQA9
Q82UR4
Q8YU96
Q03DZ2
Q4ZZW2
A5WDJ3
Q221R3
A3PIR7
A8EXF8
Q4UNC8
Q9ZE52
Q68XW3
A4XBI0
A6WJ85
Q0HYW0
Q327W0
Q8E3M9
C0M6I5
B5E745
A2RCT3
P0A2W9
Q03IX8
Q3SH36
Q5H522
P0C5Y8
Q5A2Z7
P39265
O54760
Q04778
P70389
Q5EZ82
P84760
Q1LVQ7
Q4LAL6
P39049
O95076
Q6A331
Q06365
P37112
Q53389
Q9UHK6
Q64240
Q05115
P15699
P19021
P14925
Q28462
A4IGN8
Q9ZVJ2
D3FSJ3
Q9FR37
P63493
P57638
P26366
P27017
P75820
P95896
A5EDA7
A5W2C0
C3LI05
B7JK27
Q8VWF5
P80389
P0DKH7
O81338
P85484
B3EWQ1
B3EWQ3
Q8EH62
B7H1P9
B2I1U0
C1F4B7
A1W776
A4SSA7
B9JCD8
Q0AB75
Q3M9J6
A1K9L5
A0RKB5
B7IMU0
Q632E1
A7Z8B5
Q1LTH8
B0BB32
O84049
A8AMA5
Q0SQ50
Q8NNJ4
B3R663
B8HTK3
Q47BG9
B8J457
A8LI79
B7LCX0
B7MSZ3
A8A816
P68766
P68767
Q5FFZ5
A4WF25
B1YKV4
C5D720
Q7NHC6
A5UBH1
P45334
Q17W06
Q1CTV6
B2UTQ8
O25294
A6T0V4
Q5X1Q9
Q5WTG8
Q72UC6
Q1H4U4
A2SH61
C5CCM4
P47631
P47707
Q1B6R7
P9WHT3
Q0AIF5
Q2YB18
Q8Z064
B6JGL8
Q6DA52
Q7MZ27
Q12AW5
A8G6E3
Q319F5
Q7V0D4
Q02RY8
B7UVT6
B0KQK8
Q887M0
Q8XWQ8
Q984S1
C3M9C8
A8FS02
Q328S1
A6U7J2
Q9S2Q7
A0LK12
Q5N569
Q31ET3
Q83G32
A5CXK2
A5F5D8
P50998
Q9ZCQ1
Q4UMU2
Q1RI01
Q4ULW4
P0AE17
Q54340
P0AD71
O08838
Q54YF2
Q8SQZ7
P28838
Q68FS4
Q11000
P0C2T8
P91885
P97449
P15145
P15684
Q8N6M6
Q0CDB3
E5ABQ8
A1DF27
C0SCV1
P0A3Z1
D5GAC6
A1CNW6
Q2UQH9
E9CY14
E9F9J8
C1GHS9
B2WKR4
B6QAW7
C4JY72
C5G874
C5PHM7
Q96WX8
E9EK74
C1GD57
B2AFW1
D1ZBF6
P75313
C6A2A0
A0B6C9
Q5I2B2
C5A1L9
Q46636
Q9URT4
Q5PNU3
Q9ZVX2
P54144
P54145
Q9BLG4
Q8S230
Q9BLG3
Q851M9
P22963
P19571
O29021
P63520
P19269
Q0D9J1
Q8LFG1
Q08806
P27937
P86090
P04750
P0C1B3
P54215
P08144
P36924
P81641
P10537
O22585
P21543
P19584
P93594
O34518
I1BYW6
P42042
P14804
D8Q9M3
O60087
P32818
P00690
O18552
P08486
P29750
P09107
Q8BVF9
Q5R4A6
O29917
Q9HMC3
Q57729
Q8TXW1
Q3ITQ5
Q8TZW5
Q8N6S4
A2A2Z9
O01615
Q9V895
O35381
Q5ZMN0
Q6A1I3
Q8AXR2
P40753
P21805
P16266
O68943
P83962
P55207
P18144
P27596
P18909
Q9GLD0
Q00746
Q9UNK9
P80929
P97802
Q8WN66
P21570
Q5EA66
Q8R1Q3
Q8R1L8
A0A8J8
O15123
Q10582
P67885
Q9GLP6
P20757
P03880
Q7Z5J8
P58368
Q21920
Q06527
Q9HCJ1
Q7ZT11
Q9TU71
Q4KL97
Q5BKI6
Q9GZV1
Q96BM1
Q6ZW76
Q0VCS9
Q801E2
Q9MAT5
A2Z8S0
Q75G68
Q96LA8
Q68EZ3
B4GA28
B4I8G2
Q6P2P2
Q6FG11
Q6PCI6
C1EUL0
Q9NR22
Q1BZ42
A0K4K8
Q62HB5
Q8RD30
Q47V03
A9NAH7
Q1LRC5
B7K165
B7L5J3
Q6D5V5
Q4ZMM5
Q8Y241
Q6N702
Q3J3I2
Q57PJ1
B4THC3
A3D1S4
B0TIR7
A8H183
A1RMG0
Q0T4D5
Q2NT05
Q30NT6
A7INU8
Q1C788
B1JJ75
Q8C0W1
Q8BH79
Q8BHY3
Q6PB70
P86044
O22040
P32629
P46197
Q6UB99
Q9H560
P36090
Q0VC93
P01548
Q02550
Q9ZWR8
P15358
O85673
D4GSY7
D4GSY8
Q9UJ72
P14950
Q92040
P27216
Q92108
P10107
P24551
P04272
P07355
A2SW69
P50994
P70075
P14824
P83842
P44684
O49923
Q5XC09
Q9SB68
Q99KS6
P24935
Q96A54
P32251
Q4KWL2
P46626
Q28524
P26255
Q09749
Q9LND8
Q9LMI3
Q28046
Q60604
O46373
P40941
Q5R5A1
Q8LB08
Q9FM86
O97470
P31692
P37193
Q5FWQ0
P00257
P00258
P24483
Q7SXV2
Q9Z248
Q9SFW5
Q6FU41
C7GL60
Q6FJW4
C7GTL7
Q6FKT1
Q53462
Q06303
Q06304
P50466
B7UKF6
B7NIF4
A7ZXD4
Q8FK82
B7N929
B5EXN3
B5QU79
B4TMG8
Q8ZRA1
Q83M39
Q4V8Y7
Q8BZI0
Q8N4X5
P0CM08
A2AM29
P53515
P50161
P83143
P83137
P83138
P83139
P17737
P9WN02
Q8NLR0
P9WMZ6
P96419
Q9LSB2
Q5I7T1
P55869
P48840
D7GXG5
P42912
Q8RX86
B8NWY6
Q0CVH2
B8N7Z0
Q2UI87
Q0CEF5
P86073
P14749
P06280
Q96P47
P0ACK4
P0ACK2
A0KYQ7
Q1PFB9
Q12482
Q9FIT8
Q8H100
Q0CMA7
Q5AW25
P0C5E7
Q80WC7
A7XUK7
Q8I7X1
P10968
P10969
P15312
Q0JF21
Q9ESW4
D4GU69
Q38840
P29381
O82794
Q9FPN7
P29385
D4GU60
Q41274
Q9C633
P17681
P07712
P14998
P03086
P03084
Q6Z4F1
Q7XSA2
Q9SHF3
Q6QME8
Q9VUQ5
Q8CJG0
Q6DCX2
Q7PLK0
Q8CJF8
Q86QW7
Q5PP12
Q6GF33
P0A0I7
Q8XK42
O60241
Q9K794
Q8YAR6
Q9VU95
Q9BYV1
Q54RP0
P43240
P30555
P35374
P25095
Q27001
O80834
A8IQD2
Q08GP4
Q7B8C5
A3FJ64
Q8IVF2
Q09666
Q9LU15
P0A0B7
Q6GC91
Q8CMQ2
Q2IMQ8
Q2YKW2
P82955
P35340
Q5HIR6
Q6GC92
Q8CMQ1
O44712
O02747
Q9NZD4
Q8R4S6
Q0H8X9
Q9ZZX0
Q8RYD6
Q9M7Q3
Q0H8Y3
Q2PT36
Q9GZX7
Q9BQI0
O70200
Q9JM53
B5FXE5
P54120
Q9FIX2
Q6PQQ3
C4XZH2
C5DKM2
A7TQZ1
C5FL48
C4YPQ0
C5PFU3
C7GQ96
A7TP86
B5VRJ9
C5E0J8
Q6FLZ3
C7GUK6
Q75C17
A5DKQ3
C7GWG7
Q6CRV9
A6ZW95
Q99299
A6ZLD4
D4ARV2
B3LHB3
B9W6S2
C4Y3M4
C4QYL7
B3LRJ8
Q9WVM7
B8RCD3
B7LAR7
B7M5T4
Q0TFJ0
B1IXT5
B1LLK6
B7LM79
Q3YZV4
Q9UKB5
Q9VY77
E1BKA3
Q02040
P50578
Q28FD1
Q95JH6
P17516
Q91WR5
Q9S702
O88845
Q5QD51
O43687
Q09285
O88884
O54931
O35774
O43823
P51652
Q9DCT1
Q9SA18
P67785
B3A075
P84240
Q6FJ70
Q6BP80
Q875M2
Q0JE32
Q29Q26
Q8TW28
Q38898
Q75HP9
Q9WUA6
Q8GXE6
Q5RE48
Q28IA3
B4QHS6
B4JWF5
A1ZBR5
B4MRW2
Q5XGV8
Q9D1F4
Q9Z6L0
Q9ZJZ7
P9WPX2
O69077
Q88EI9
Q8N8R7
P15437
P86886
P24549
Q63639
O35945
Q8S528
Q60I26
A3RF36
P11883
Q60HH8
Q5RF60
Q70E96
Q7SY23
P0C2X9
P30356
P30358
Q66I21
Q9H2A2
Q9JLJ2
Q9LI83
P98204
Q9LNQ4
Q9SX33
P77434
O28608
D0KMH4
A9MG10
P64553
Q5E684
Q8QZR5
Q6GM82
Q10334
Q8TPA0
O57848
Q9ZQX0
Q8TXF9
P60849
Q971T6
A8A8V6
P60850
A0B9P8
Q8L208
Q7V6D4
Q29490
P20000
P05091
Q54DG1
O06478
Q94688
O74187
P41751
P42329
P9WNY1
Q852M1
P86980
P04075
P79226
P53449
P09117
P45376
O05156
P94358
Q8H166
Q9YG90
Q59100
B0R3Y0
P0A992
O43078
Q8ELI2
Q9HRI2
Q96UH7
A6U4Y6
Q2FV17
P50923
Q2YWF3
Q9V2I6
Q8NUM5
Q42690
P49577
Q6GEV0
Q8LA16
Q9SJU4
P83155
Q0PAS0
P67478
P75089
Q9XDP3
P29356
Q59YV2
Q4HZE0
Q10254
Q59S72
Q6BVB2
Q3TZM9
Q9USD4
P0CN88
Q9D8C3
Q6BMD0
O14199
Q59Q79
Q6CVU2
P16661
Q6CWQ0
Q8X0H8
A2RA94
P0CN93
A1DDZ3
Q6DNA2
P94200
Q9HY69
A2E3C6
Q09226
Q10479
Q9FZ49
P53868
P59793
Q44494
Q44492
Q9ZFG9
P59791
Q887Q8
P94202
O52195
C3KDZ3
B1J479
O52194
Q88ND0
P54889
Q9SA35
P43633
P9WJW3
Q13686
Q58DM4
Q6NS38
Q5XIC8
Q08BA6
Q6GPB5
Q6IQE9
Q8K2U2
Q9BT30
Q96BT7
O31250
Q00593
Q9C5B9
O31249
Q84V39
E1U332
P81816
E3SU11
P81823
P86898
P82258
P81805
Q965E2
P81807
Q5VFH6
P80740
O96870
P83563
P81809
Q9U1G2
P81812
B3EWI2
Q92TW1
Q8UD04
A6V7Y9
Q02JZ8
Q8FK66
Q57S50
Q9S4Y7
Q9SRM9
Q9LS22
B9FDB8
P83653
P04842
Q752Y3
Q7SGY1
O94534
Q10303
P87184
P86348
C0KJQ4
P83610
Q8X5V2
Q9HUN4
P0A6B6
P58737
Q8X4I9
B7J911
Q8XM22
B5Y9T8
Q8RSU9
A9KFM0
Q1LNJ3
Q9RVE3
A4J8G6
A5EW54
B0TYB0
Q2A2P9
A4IZ25
Q5L3G4
Q74FK2
A1WUS2
B5Z7U5
O25595
P55789
Q04C45
Q030B4
Q1WV14
Q5X709
Q8EX97
B8DG73
Q65TC1
Q1H1N8
A2SLS6
Q9L888
P9WQA8
A0PME2
A1KV59
A6Q1W0
Q3V7N2
P83944
B9KQC8
A8GM54
Q07XT3
A0KT33
A1RNI3
O86786
Q5XAA4
Q1JF94
A4W3N5
B8GNS7
Q56346
A5CWE3
Q8D2H8
Q4UQB5
Q87AK1
Q59SN8
P46590
Q5A8T4
Q96Q42
P0DJX6
Q8W583
P42058
C6KTB7
P0DMV5
Q91574
O70137
Q63087
P34552
Q26657
Q83Q35
P47029
Q38135
P08944
Q06453
P50492
P22621
P50491
P40642
P37113
P70473
Q861X8
P45561
F1QGH6
Q6INC4
Q6NS69
Q7TNJ4
D3FSJ2
Q28616
P9WQ94
P9WQ93
P9WQ97
Q51416
Q9K0V3
P0A4M8
P84650
Q55424
A4Z057
C3K9E6
P0A2U8
B7H6S5
Q635Y7
Q72CW9
B5Z8N3
B2UV01
O25836
Q51417
Q8W4I9
P85004
Q9JHT5
Q5R8X9
P0AE12
Q9D4H4
Q8K371
Q1PS23
P49250
Q8SQI6
B3A0L2
P86521
P25403
A1YV58
P86706
P0DMI8
B3EWQ7
B3EWE9
P86707
C1EX85
A7GUC8
O32106
Q7WD42
Q89MT4
A5VPM3
P57448
Q89AG2
B1JWV2
Q0BCQ2
A9AHG9
A2SAC2
A3NSI1
B2JET5
A4JGZ2
Q9A7M9
B3ED46
B3QVE8
A5CRI6
Q488M4
Q46XT9
B7KCB0
Q315M7
Q72F03
B7UQR7
B5Z3L7
B1XEN9
A1AJG3
B6I2H3
B1ZAK8
C1AQC8
B2HGY2
Q5YZ53
A6X259
P57823
Q3A831
B1V932
A2BSQ4
A6V0T2
Q1I5F9
Q3KHM4
O86436
Q4ZXH7
B2UAK8
Q1MIZ4
Q92QY7
Q07LG0
Q215R8
A4WRK9
A8EXL1
P27888
B5FSH0
B4TG58
Q5PJD4
B4TTA0
Q086N8
B2TYY4
Q0SXK0
Q3YU89
Q029J4
Q82AN2
B4SJ73
O06865
A5GN62
Q0I816
P73971
B8GTX6
Q11A96
Q5E7T8
B0RVI0
Q9PH08
A1JJ31
A4TQP6
B1JLS9
Q8VCT3
P00811
P85302
P81072
P0CL03
Q95334
P0AE15
Q9ZD69
Q92GV3
Q68W71
Q1RHK8
Q8TZW4
Q10712
Q6K669
Q5XGB9
P81495
Q10736
P79143
P81731
P37896
A6R035
D4ARJ9
C5FHR9
B8NEI6
C5P7J2
E9EUE6
C1GEY4
A7E4T8
B6QG01
C0NF18
C5GKT2
O28927
Q0CZM6
E3Q897
C7Z837
C0SDW6
E3RNJ5
P0A3Z4
C0NIF0
B0XW47
Q4X267
E9DDK8
E4ZHV7
C0SHQ0
C4JF09
A6UUN0
A7I5N0
Q3IP82
P44881
Q0W5A8
P85072
P85074
O69772
P39762
P42778
B3EWC5
P55742
Q6M0E4
O24006
Q46635
Q46629
Q46639
Q7XQ12
Q6K9G3
Q9M6N7
Q84KJ6
Q10CV4
Q9UXX9
Q3HS82
O66515
P9WQ65
P22630
Q8VZ56
P00693
Q01117
P17654
A2YGY2
P86088
P27939
P86089
P04747
P08117
P04749
Q02905
P56271
P83833
O18344
O77019
O77021
O76265
O76262
O18408
O18420
Q9NJN7
O76264
Q9ZEU2
P00692
P06278
P27350
Q4R684
Q400C7
B0R889
Q9V1Q1
Q4JB73
C3MVY2
C3NEH4
Q5F259
Q28C34
Q6ZTN6
Q9BXX2
Q7ZUP0
Q3SZC6
Q9EST6
Q5F4A3
Q9BTT0
Q86QS6
Q3U0L2
A5PLL1
Q8BLB8
Q5JPF3
P80884
Q9N4M4
Q8BZQ7
Q805D6
Q805D4
Q805D3
Q07934
Q46084
P56283
Q5RGT6
Q8K1C0
Q861Y5
Q5VTE6
Q8WN64
P31347
Q861Y3
Q1RMR1
Q9UKU9
Q2TNK5
Q86XS5
O35608
P09037
Q9XWN6
Q02219
A2RT91
P58367
Q8NFD2
Q7TP65
Q9CR42
Q15327
Q8R560
A6NFN9
Q9SU94
A8IEF3
A2Z0C0
Q0J2C6
Q63009
Q0WVD6
Q922H1
B3DLB3
A3BMN9
Q7XKC0
Q3U3W5
Q28KN6
B9JJK5
Q81QG0
B7HRD6
C5BV64
Q7N3W4
Q889Z1
Q92PK6
A9N037
Q8Z6Q0
Q12KD5
Q8EHB5
Q0HG64
Q320Z7
A6U9I7
Q82MF1
Q2JK57
Q3AH85
Q3SLK0
Q8DET7
Q8PFS9
Q9PGY0
A4TIR8
A9X7L0
P52183
Q9NQ90
Q32M45
Q75V66
Q75UR0
Q6P9J9
Q9HCE9
P07457
P24028
P12417
P04367
P02734
P19611
P23699
Q6VVW5
Q9D3J5
Q812A3
Q9UPS8
Q3UMR0
Q7Z3H0
Q5SUE8
Q8N8A2
Q86W74
Q8WVL7
Q4R739
Q6DGX3
Q6NXT1
Q9BZ19
Q8K3X6
Q7VEQ4
P9WQM6
P9WQM7
P21249
Q5R5A3
Q6TM72
D4GSY9
P09859
P27214
P50995
P27006
Q5REL2
P07150
C0HJG9
P07356
P12429
P08132
P81287
P20073
O97529
Q9C9X3
Q1HVE7
Q3KSR5
P16789
P52448
P24731
Q6UDH6
Q9LS03
Q8JZQ5
Q9LS02
Q93ZC5
P21398
Q64133
P56560
Q8BW75
Q9ZTA3
Q87EL4
Q9YDX6
P22185
Q9UV71
Q40578
O03376
H9TB17
Q06278
H9TB19
Q5SGK3
H9TB18
F4P6T0
Q8NKE2
Q08DS7
Q10567
O43079
O43747
Q9SAC9
Q9BXS5
O22715
Q9WVP1
Q8LEZ8
Q3ZBS3
Q7TN05
P0DI14
P84182
Q8LPL6
P17426
Q9N0N3
Q09718
Q5R940
Q92754
Q3LZX0
Q7YRF1
Q32PG1
O13939
Q865S1
Q9C744
Q9UTL8
Q5ZMP7
P53676
F6S215
Q4R6Q7
Q8W0Z6
P82964
B9JQX3
Q9I5U6
Q88A47
Q92S97
B3QCE1
B4T6L5
A0L065
A1RMU9
Q326I3
A6U5R0
Q87ST7
Q8PCE4
Q5GWB8
B0U354
A7FMC2
Q8ZIK6
A3N0C2
A0KGT6
Q5P6P9
P57242
A2S9T5
I1WGA2
Q1QZ29
B6J3B1
A7MIB2
B7MNQ8
B1XC50
A1A798
B1IRC7
B6HZ30
Q1IG22
Q8Y1K9
B5F769
B5R1S6
A9MYM2
P0A1B2
A6WK57
A4Y433
Q3SMC6
A5F8N0
Q87ST8
B2I5R6
A1JJF2
Q8ZIK7
P98084
Q9DBR4
P50863
P72190
Q8U1R0
Q9DAX9
Q8K2H6
P53068
Q8R034
Q5R2I8
Q3U128
P35911
P51263
P48087
O68967
Q06601
P70039
O73943
Q59KZ1
P32454
O86957
Q97LF4
C1ALD5
P9WHT1
C3K0D7
Q3KFM3
Q87YC5
Q9XA76
A9UGV5
P23196
A0AEM5
A5IUI3
A6QIN3
P61637
P0C1P7
B9DML4
Q4L7S0
Q54337
Q6QNK2
Q61549
Q2Q426
Q86SQ3
Q8IZF7
Q58Y75
Q9D2L6
Q9WVT0
Q8CJ12
Q8IZF6
Q96K78
P31696
O00468
P25304
Q80TR1
O88917
O88923
Q9HAR2
Q923X1
P27875
Q9SR86
P34976
P35351
P32303
P29755
Q8GWW7
Q2UFP4
Q9CEY6
A6VVD9
Q6CZ80
B8E8S8
A9KYH3
A4Y946
A1RHF0
Q8DW17
C1CK08
Q87NU5
Q40885
P29261
P25649
Q9C5U2
O22812
Q9M2S3
O49662
Q9S7C9
Q8GXB3
Q7D3U0
Q9L8J3
Q578J2
Q6NGT4
Q83BM5
Q0BUC5
A0QGI9
C1AQZ5
Q50441
A0PSD4
Q20Y19
Q7AKI6
Q9I6Z2
O05204
Q6GJR8
O06465
Q5A4F3
A9YTQ3
P27250
P35869
Q719I0
P41738
P03876
Q2LCQ5
Q0H8Y0
Q9LES3
Q9M7Q2
Q9WVE0
Q5RAV3
Q54NS8
Q9VQ79
O95831
B4F6I3
Q3TY86
P54121
Q6J9N8
C4Y2I7
A3LYQ7
A6ZQJ9
C5DV23
B9WD86
Q6BKX6
A3LZY1
Q6C749
P47140
Q91VJ1
C5DZI5
Q6CUC1
B3LLQ4
A6ZM65
C5DTC6
C5M696
A5DTQ6
Q03798
C8ZHR0
Q6FWB5
C5DL76
Q6CRS3
B5VS96
Q12032
B3LSV9
A7TGL9
D3UET8
C5DP04
Q6FWH9
C8Z6N5
Q75CE0
C5DBS6
Q6C8T3
Q0II26
Q13155
P23565
Q8GGJ6
Q7SIF3
P54686
Q95MP1
Q9NZN9
Q94BT2
P40507
Q12476
O43918
Q91XC0
Q6GMC7
Q5REQ0
P42330
P94417
P57770
Q62924
Q02952
O55074
O77797
Q70FJ1
Q5U1Y4
A6NHY2
P55319
P19872
B3A0B4
Q8K9U9
P61855
B0M2U5
P67786
Q9JJR5
Q9H9L7
P38080
Q5T1N1
Q9L4U6
Q9R0L7
Q5AL27
P0CS66
Q4I8B6
B8ASB2
Q09701
P39010
O27667
Q7ZX15
Q9XTG7
P47197
Q63484
B0X6E8
Q9H8T0
B3MEZ6
Q7K4V4
B4QEJ9
Q59229
O25827
P0A4Z9
C3JXY0
Q68VZ7
Q8VZC3
Q56YU0
Q53TS8
P30839
P48448
A7YWE4
P30353
P30354
P20291
P83401
P49419
Q29228
C6C9J7
B7LVR8
Q3IW22
Q2NVW1
E7B4A5
P52893
P25409
Q8TD30
P52892
O58307
P62928
P62930
Q6BLG4
A3M0M0
Q39837
Q9FRT8
D4AEP7
Q8L718
Q8LBP4
Q9YAX2
Q97ZF4
Q0W252
B8GDF2
O27527
P81189
P85295
C0HJD2
Q28522
P65200
Q460G9
Q9ZQI7
Q6G7I8
Q8CNI5
P25553
Q6GCV9
Q4L919
Q4KMC8
P23616
Q8PZ55
Q55688
P30840
P47771
P46367
P9WNY0
P07341
Q9GKW3
Q8SSK6
P52210
P07943
Q08548
P05167
P84996
Q9PKH8
P54216
O84217
Q9Z8Q7
Q9Z213
O57840
P46256
P58314
P67472
P46563
Q6G670
P58315
Q9SRM4
A2WXR5
Q7XUW3
O51401
B8B8C5
P19537
O65735
Q9GP32
O52402
Q8SSM8
P56109
P47269
P9WQA3
P17784
P14223
O87796
Q9I5Y1
P36580
Q9X8R6
Q5XA12
Q703I2
O83668
P0A4S1
Q5B0M8
Q4P2W6
P53993
O74878
A8MR93
P53730
Q9NP73
Q4WNB5
Q6CJG3
Q6AY85
P38242
Q6C3K2
Q59LF2
Q6C3V7
P43636
A5DJQ5
Q887Q0
A2DZE8
Q9Y673
Q9VKX7
Q2UB20
Q5AJD2
Q6BRE5
Q4IJT0
Q6P8H8
Q9H6U8
Q887Q9
Q02E40
P26276
P70799
P0CAT7
Q9WWW6
P37462
P50846
P0A958
Q0VTI9
P81821
P49372
P82152
P86712
P85822
P81216
P82153
Q9TZZ2
P80384
O01949
O60024
P41841
Q8YFU0
Q11EH0
B7UKI3
B5YPM2
A7ZXF9
B1LKC4
Q48KS5
Q1ICT0
Q3KFL0
B1JC20
B3PW72
Q98CJ0
Q5PCF4
B5BD17
Q324Z1
A7Z8F5
Q9RV76
B7ME34
C4ZUW1
Q0TKD0
B6I0G2
Q9RKU5
B7GV54
Q48KS4
Q3KFK9
Q82LL5
Q0TKD5
Q1RF28
Q765S0
Q8Z8R2
E2ADX8
P12764
P0ACR0
P86551
Q9SHM1
O49696
P83651
F2QY27
O93852
Q6CG88
Q10235
P87244
P38971
Q9KJX5
Q86TB3
P29118
P10725
P0A6B4
Q932V0
Q5HED1
P63480
Q6G7N9
Q9KUY6
P94494
Q8ELK1
Q9RAE7
P63483
Q8D6Q0
Q981H7
B9MAN2
A6VP88
A8ESX7
A1KCI5
Q2KXU7
B7J192
Q2YIU9
Q8YD03
Q8FVC1
A1V591
A7ZCL1
A7H3E3
Q1QU82
Q0SUN0
Q8FS13
B6J6U2
A9ND48
Q83D71
C1CVP5
A9BR02
B8DRL1
C5BCC5
Q2JFD6
Q0BL88
Q8RGA2
Q7VNC9
Q2SLB1
Q17WC4
Q1CST1
Q03T06
Q1GBP6
Q9CH94
Q9FCV2
Q38V64
Q1MSD5
B1Y2H6
G2K4Q7
A0AH04
A1U388
B3DWZ0
P38056
Q9JTA6
C1C8T6
Q1J545
Q48RM8
P0CZ57
C0MEB7
B9DVI3
P54918
Q2P7U1
A9QYT2
D4B1B1
O74657
Q920R0
O74623
P0DJX8
O35137
P36117
Q6A332
Q38653
O03979
P81528
P06653
Q23834
B6K9M7
P22622
B6KAM0
P15364
Q07456
P82535
Q06157
Q12559
P22580
P10731
P97467
P02817
Q99217
Q7TS75
Q8N944
Q9R049
Q80ZD8
Q62893
Q6BIN3
Q8J2J3
Q04508
Q9SPL5
P80392
B3EWQ2
P0DMI9
Q8EI85
B0CCF6
Q6FFD8
B7I309
B0VMG3
B0VDC8
B7J5I9
Q0VSA5
A8ML24
Q5NXM1
C3PDF7
Q81XS5
Q7VQT0
Q8K9I0
B1YUW5
A0K9N9
Q39DS5
Q62LH2
Q143Y9
Q11HH5
Q254B9
P38019
Q9Z8F8
Q8KD74
Q7NTY9
Q893F8
Q8FNP8
Q0K7F5
B1WR01
B7K4A4
C0QC86
Q6AJZ3
A7ZVE0
B7NUH4
C5BBY4
Q5HAP2
C6E543
Q7VNH9
Q2SKR0
B5Z6U1
A5IAU5
Q8F0Q1
A9VXD6
B1LVC3
Q7VEN5
Q73YK2
A1UIA8
P9WHT2
Q9JTI8
Q82X54
Q3SS04
C0QSL9
B3R0N4
Q6A9W5
A9BBV5
B4F2N1
C3K6G5
Q88P73
B1JBA9
A4VNZ7
Q2KA77
C1A138
C1AUB5
Q92J85
A8F0Q0
B0BWB2
A7NG41
A9MET9
B5R1K2
B4T3M4
C0Q7D6
Q8Z116
A8G978
B8CU18
Q31TK2
Q83P64
B2V6F5
Q2JRU4
B1XK83
A5GV03
Q3AHT4
Q8DI46
Q73QZ3
C5CLU5
P0C6E1
Q87LG8
Q8D295
Q7M8W6
Q4UQP6
B2SPE7
A7IFB7
Q87F32
B2K3E9
Q8ZBH3
O09175
P05364
O05465
P23109
P13016
E1W818
O25681
O09178
P50123
P15274
C5K105
Q4WUD3
A8P5H7
A4RF35
C7Z9Z7
B6HQC9
E3S7K9
D4D891
C9SR45
C5K0R2
D4B0B2
B0XN37
Q2HA12
E9E2J4
A7UWH7
P12529
A3CSY4
B3EWR6
Q9AR04
Q46632
Q46634
Q46628
Q6NKP9
O77011
O76284
Q9GQV3
O77014
O77015
O77016
O76260
Q84HD6
P30292
P08137
P20845
P00691
P06279
Q05884
Q400C8
O59484
C4KHI7
C3NH77
Q9UX78
Q80UP5
Q86YJ7
Q6PD24
Q9BXX3
Q8HY67
P49911
Q9EST5
Q9SCQ7
Q69YU3
Q3UUF8
Q8N2N9
Q7M0J9
P54802
Q06848
Q9DAZ9
Q8WSV4
Q8WSV1
Q9GKL7
P84715
Q8AXR3
Q805D5
P13205
P20968
Q46082
O68955
P16268
P16267
Q61839
Q8VCU0
P07499
P01161
Q8WME8
Q861Y2
Q8WN60
O95841
Q9Y5C1
Q9Z1P8
Q6UXH0
O35460
Q15389
Q9WVH6
Q8H0F2
Q10757
P11859
Q7Z1K3
Q9NU02
P58366
Q865U8
Q68DC2
Q5ZMD2
Q3TPE9
Q66H85
Q0WV12
Q9NQW6
A3KPF2
Q6VRB0
Q99873
P55345
Q9R144
O14744
B0X4N1
Q9XW42
B3NP10
B4KSL6
B4LPB6
Q99MI9
Q5RGQ2
A8IFI2
A0RE53
B9J0X9
A9VFV1
Q7WFC8
Q57DI4
B0CLQ0
A2S587
Q2SZ63
B6J4Z9
Q8X644
A1ABI5
B1LEP6
Q2S8Y7
Q2W2T7
B7KT22
Q9CK07
Q9F7Q9
Q46HU0
Q9I5Q5
Q4FQ90
Q2K7Z9
C0ZSV1
Q1GI59
B5F6K1
B5RAL3
B4TV05
B8EBT5
Q07YV2
A4Y4H1
B1KI25
Q83KX8
Q31P96
Q3AZX9
Q9KU38
Q8P473
A7FHL7
Q66A46
Q4V8U5
Q9NW15
Q5XXA6
A6QLE6
Q14AT5
P12101
P02732
P11920
P19612
P19604
P18910
O16119
P70180
Q499M5
Q6P6B7
Q99NH0
Q80VM7
Q8N6D5
Q8N283
Q8N9B4
Q3V096
Q3SX00
Q8BTZ5
Q9ULJ7
Q8NB46
Q8BLD6
A6QPE7
B4E2M5
P38832
A0Q2E1
P20714
P9WQM8
P9WQM9
P40812
Q07683
Q06497
P01008
Q8GX78
Q7XJR2
Q3E9A0
Q3ZC08
Q9JHQ0
Q9SYT0
O36386
Q6S6S2
Q66641
P24447
P52346
Q01013
Q4JQS7
P28039
P19801
O75106
Q5R9I0
O46406
P58028
Q6PLK3
P9WQ14
P46882
Q8W3P8
Q9ZTA1
Q8NK92
Q8A1E9
O93853
Q07185
O22049
Q9Z0U5
Q5QE78
Q5QE80
Q3TYQ9
O93788
Q01355
Q26710
Q05140
Q84K16
P22892
O75843
Q3SYW1
Q54HS9
O23685
Q96PC3
Q8LPK4
Q3ZC13
P84092
Q6VUC0
P54672
Q7ZW98
Q3I5J4
P47927
Q9JME5
O14617
Q08951
F4I562
Q1JQA3
Q75F71
P47064
Q96N21
P9WMK9
Q54VE0
Q9JKC7
Q9SB50
Q9WVL1
Q3U829
P16550
Q9GL23
Q9I9H8
O14727
Q8UI68
A8ILE7
P62674
Q02TH2
Q8XVF3
C3MFB9
A9MQG3
B5RGC1
B5BL26
A6WK58
Q07YJ7
A3QBA2
A4Y434
Q3Z5V9
Q3SGR3
C3LRH3
B7VIE1
Q73G26
Q4UR38
B2SPT2
Q9PBJ5
B2K486
A9QZZ1
Q1CMT3
A1TLA3
B6EL47
Q1LSS3
Q7W041
Q3JPG7
A9KH04
Q478S1
B7UI97
B7L4H2
B7NHF5
C4ZPX5
Q0TLT8
P05637
A4W6F5
Q7VLX9
P44751
B5Y1Z6
Q5ZRF6
Q1H450
Q2YCK7
C6DEY8
Q48NT9
C3LRH2
Q5RD33
O96018
P46933
P0AF09
Q92JA4
Q68XP6
Q8ZNN5
Q52718
Q9PKW2
P0AB86
P44550
A5F5Y3
O81742
Q9V831
O42971
Q5R8A2
O74358
P60006
Q54NC6
P53995
Q12440
Q5P5G4
Q66KI8
P28561
P70478
Q974N6
Q0SNE8
O51572
A0PYH7
Q50022
A6V2H4
A9UGV6
A1YES6
P27695
P0C9C8
Q5RDM3
Q975P3
A6VP72
A6LMV5
P44009
Q59544
B4ET41
P58683
P09465
Q41480
Q43645
P58519
Q9TXA7
Q27384
Q95PP1
P46573
O49840
P81471
O77248
Q6B959
A8JR14
Q03157
P15943
Q25490
Q9SAK5
P38700
P0DKU7
P0CE37
P18657
Q8W4A5
P32918
P18647
P0DM92
P68293
P0DJG1
P27007
O42175
P83704
P0DM93
P09813
P0DKV3
P56595
P0DM84
Q9XSN5
P19034
Q05020
Q9Z2R5
P0DMP9
Q3SYR5
P0DKY3
P0DKW4
P23593
Q03247
Q28502
P02649
Q95LB0
O14791
P14630
P02658
P02659
P53933
P42063
P05052
P92979
P92981
Q03025
F7VJQ2
P20302
Q9C9F6
Q8L500
Q5U777
Q43870
Q6BSS8
Q9HFJ5
Q8KKS1
Q54LD5
Q5ZMT7
Q6INL7
Q7Z695
Q81TW1
P51830
A5HYY0
P23478
B8FXD7
B3WEJ1
Q043G6
A5D1P3
Q2FZT5
Q99VC3
Q6GAV9
Q8NXE9
Q5HQJ4
A8AY33
P0CZ52
Q1JCJ8
Q48UB8
B5XKR4
A3CNT9
Q03IZ8
B0KDB7
B7GM52
Q73C24
A7GM36
Q6HM44
Q3AA34
B2UX56
B1KUY8
B3WEJ2
Q043G5
Q033I2
B1MZM3
Q71X98
Q2RL78
Q9QYB8
A6U073
Q2FZT6
A6QFH7
Q6GAW0
Q5HQJ5
Q4L4Y2
Q8E062
Q04KF9
B5E4P4
B1IBR5
Q320Y0
Q32FF0
C0M691
Q5E8Q8
Q87TF3
Q7MDL6
Q66AF0
Q6ANH2
O15204
Q6ANH1
Q92VC6
Q92YE0
A8FCR4
A5EGE2
A0RZ37
C3KZB6
Q3ZXH1
Q9RYP0
A4J872
B7MFN5
B7N1X4
C4ZXQ7
Q8FBX7
B6I3P6
Q835Z6
Q5FQ87
Q88SR1
Q71YS6
A6UVJ0
Q12XX8
Q8PT13
A5ULK1
A0B6I9
A1B5X6
C3MG57
Q16CI8
Q2S006
Q0SYL1
A6LNR9
P31440
Q48D01
B8H3Z4
Q9I6Y4
Q3KIJ1
Q8XXL5
Q1MMV7
Q92T48
B5ZXI3
Q7M9R5
Q5NNW5
Q6EUH7
Q43694
Q41764
Q9ZSK3
Q67ZM4
O74851
Q8N7X0
P49645
P06525
P48586
P07161
Q64413
P20369
P86885
P80512
Q75ZX4
P14219
P06757
O45687
Q70UP6
A6ZTT5
P9WQC1
O06012
P0A4X1
P81601
Q09007
Q07587
Q24640
O05544
A9A799
A2XAZ3
P86884
Q0KDL6
Q07588
Q09010
Q00671
P84328
P23278
P26719
P75214
Q00670
P00332
Q5HRD6
Q8ZGS9
Q0VDE8
Q30C86
Q6NRK1
A4IH36
Q9Y2D8
Q9M224
C9JUS6
Q7Z4H4
Q7ZXD6
O74364
Q8CHC8
Q6IQ32
P78825
O94619
Q67UX0
Q9LZG0
P20796
P11311
Q9REM8
P25371
Q86S40
Q9TVW2
B7F9G7
Q10PI5
P53366
P35318
P0DC29
Q93RG0
P43145
P55264
Q96IZ2
P49382
P31691
Q08C57
Q84P17
P51981
P39413
A8MR89
Q8WTP8
B5VQ50
C5E0N8
Q12089
P07164
Q06305
T2FKR1
P40640
B7L7A1
B5Z3Y7
B7M3W8
B1XFR3
Q0TKG5
B6I0B9
Q1RF59
Q08117
B2U4S9
P69944
P55198
A3KQS5
P61409
Q4I7S1
Q6CIV8
Q10319
A2R797
Q5AU81
O88573
O55112
B3NAM7
Q9VQI9
P32317
Q2KJI7
P39925
P52957
Q9LQ98
P84061
E9CX44
Q6NVS9
P39180
P32781
G0L322
D7GXG4
Q9FT97
C8VJZ7
P28351
Q0CPK2
A1C5D3
Q4WE86
A1D0A3
Q9UUZ4
Q5AU92
B3PGJ1
P30877
Q97U94
Q8BXK8
Q99490
Q3UHD9
Q5VUJ5
Q5AWI5
Q04412
Q8K2K6
Q8DPV9
Q9M6E9
Q86SA8
P02876
Q9H0P7
Q01MB6
P11218
Q53H12
D4GU71
D4GU68
Q4JAK2
Q9M2K8
Q9LMM8
Q9F234
Q7X9N2
Q7X9I0
Q40170
Q7XJK5
D4GYG7
B3VA58
D4GYG6
Q9Z3R4
Q9FK51
Q09687
O94510
Q3L6L9
Q9XGW1
Q6YSJ5
Q0JF58
Q9QZ81
Q3E984
Q9C793
Q9LYF6
Q9FPR2
P25376
P93013
P43548
Q9ZT16
Q8LG54
O33921
Q28ID5
Q8R3W7
P0A0I5
Q8CNM5
Q5R7Y0
Q80ZF8
Q2FF88
Q5HEG5
Q6GF36
A8Z4U0
Q8NVK5
Q5HMY5
Q49YZ1
A6QLU6
Q14246
Q9BY15
Q5T601
Q9USK8
Q8YAS5
O95433
Q44058
Q0H8X7
A9RAH7
Q9TGM4
Q9M7Q5
Q9FMM7
Q6PBN2
P33224
Q5RDI4
Q9BDK2
Q54NS9
Q9GRX6
P16454
Q59LP6
Q6CMH6
A3LP48
Q6C0R5
A6ZR50
P87275
C4Y9R6
A6ZU25
C5DFS5
A7TPW4
C8Z9Z8
P40502
Q9Y4K1
B9W923
C4XXB1
B3LTK6
C8ZAQ2
Q75BK9
C5MA45
A5DKB9
Q0CSL5
B6QEP5
C9SDH0
C8ZBM7
P47127
O14862
Q04516
C7GLB5
Q5ALN1
Q6BWY8
B3LM44
C5DDY0
A7TRW3
D3UEK1
C5DUF5
C4XYS2
B2WMX8
C8ZGX0
C5DXN2
B3LKR9
C8ZIM0
C5DXS6
B5VKC8
P38885
C7GJQ6
Q07716
Q6CU52
Q08DH7
Q95MN8
O27726
Q5FWY5
Q9S7I2
F4IIU4
Q9Z0E3
C4ZU94
Q8FFM4
B7N5L7
B5EZH5
B5FNT6
B4TBG3
Q83QU0
Q4W8E7
P0DJ30
O70473
Q96JD6
P82125
Q14DN9
P18830
B3A056
Q5B0V6
Q9UVH3
Q7S3M5
Q4P6L3
A2XRZ0
B3MGT3
B4KS18
Q96B36
P41398
P53553
Q57991
P41403
P9WPX3
Q1RGM9
O60163
P61489
B2VPR8
D4ALV6
P48644
P00352
P51647
O94788
Q9JHW9
Q9CZS1
Q8R0Y6
Q63ZT8
Q8K009
P30907
P47739
P51648
Q80VQ0
Q54RA2
P30038
Q2PG08
P83402
Q41247
Q0P5F9
Q5R8A4
Q9SAF5
P34106
Q9XIE6
Q9LK90
P0A959
B6EGL4
C6CJW3
Q9V1N3
A1RSV1
Q9HJQ5
Q8GED8
Q8RKH4
P71007
P81188
P65199
P30145
P04546
P21300
Q2FWD6
Q99SD6
Q5HJK3
Q04777
P54114
P33008
A5F3A7
Q7XH05
Q852M2
P05065
P00884
P53447
P09972
O34133
P15122
P0A991
A6QK93
Q07159
Q5HE75
P99117
Q8P5Z7
Q8PHB5
P16096
B8B8I3
Q60DW3
A2XTW9
P53446
P22197
Q86A67
P07764
P44429
P67476
P9WQA2
P53444
P56888
Q9ZEM7
Q4X162
Q8T8L8
Q6P312
Q4WQN1
O14190
P53178
Q6FLZ2
O13933
Q7KWM5
Q9DBE8
O82244
Q0TVF9
A2DSR8
P40350
Q54QG6
Q9Y672
Q887P9
P40351
Q8VDI9
P59785
Q88RJ6
Q88BD4
O07299
Q44496
Q44497
P18895
Q88NC7
C1DP89
Q06749
Q3KHR0
Q9LTW0
P32789
Q0VKZ3
Q9I0R2
Q9SIE0
Q32L00
Q96Q83
Q66JG8
Q5PQ59
Q07G10
Q00595
Q6ZNB7
Q93ZN2
Q9L4M7
P81814
Q17282
P81817
Q9NFQ4
Q7M1G9
P79017
Q00855
P82952
P85823
P81806
O81092
P82156
P82157
O42799
P81430
B3EWJ3
B3EWJ4
B2SA00
Q0TKD6
P77731
Q1RF29
Q02JZ7
C3K0A8
Q87YX3
B5FLM6
B4T9K8
Q8ZR87
Q5WBJ6
O32137
B8G120
A7ZIR8
B7MQM2
A7ZXG5
Q8FK60
P77671
Q1AS71
B5R646
Q5PCG0
Q7CR08
Q62JH0
A3MA02
Q2KIG4
Q8N6M5
P86554
Q70XC3
P0DN21
R1F493
Q9LPQ8
Q9C7I8
Q8C8B0
Q59639
P37356
P86781
P81540
P04172
Q99218
Q8N7J2
P54983
P63491
P9WQ96
Q8K908
P26365
P27765
P0A4M9
Q1BP24
Q17YA2
Q9ZME1
B7V2X1
Q01360
C5CWZ4
Q75A58
Q6C725
O33478
Q9KWS5
Q6UKI2
Q9BXJ7
Q12556
O74315
P84524
P83880
O96935
Q9SPL3
P86896
P0CH49
B3EWI8
P80393
A3N1A7
B0BQ37
A0KPF3
Q8UGC8
B6EMT2
C1DPG2
C3LC57
B7JDH9
B7HBG1
B9J3C5
Q6HBY2
A8FH04
Q6MH10
Q7W5K6
Q7VW48
Q8YG99
Q8G1M4
A1V5Z5
A3N6U4
Q63WC3
A0RUA5
Q823J9
B3QNM5
B0B9F3
B7M9L9
B1LRE5
B7LMT2
Q74GB4
A5G9C7
Q4QJN7
B8F6N9
A1WUV1
Q7VGF0
B0UVX4
B5Y2T8
Q1IPU7
Q6AFG2
B7KYK4
A5VZ69
A1SRZ1
B3PUV3
B5ZWY7
Q7UJ62
Q0SHL0
Q6N5B9
B3Q9R8
C3PMI0
Q1RJN2
Q4UKD7
A8GQW7
Q21KZ5
Q57GC3
B5R9L5
A9N680
B5BKS6
Q8ZK29
Q12QW7
Q67NI4
Q2JKL5
Q7U8Q1
Q3AZE8
C5BMG6
C4LA51
Q83I32
A7MSE5
Q8DCE5
Q8PGR0
Q2P7G2
Q5H4N2
B0U1L5
A7FML9
Q1CM01
P94958
P18539
P81073
Q3V1D3
P82973
P44624
Q54DD0
O80452
Q92HQ3
C5GXZ9
O28928
A6RK67
Q5AVF0
C1H978
Q0UFY4
B2VUU7
P0A3Z2
A6QYF6
C5FUV0
A2QAW7
A1D1S6
B6HAN0
A7ENP9
D4D6B8
A1CSI0
A2QKF6
Q0U6G5
B8M0Z4
C9SEV5
A2BJU0
Q12Z64
Q466X0
Q8Q0P9
A4FZL0
Q58081
P15034
P45461
P85073
P85075
P00728
Q8U0I2
P24734
A9A6M7
O95626
Q8ILI6
A6NCL7
Q9ZJD1
Q9GKW8
Q84BZ1
P07634
Q800I7
A6H7I3
Q805E9
P27043
Q24239
Q71MJ0
Q8WN65
Q10581
P01017
Q09994
Q9JTB8
Q9D2J7
Q8IWZ3
Q9VCA8
Q8BZ25
H2KZB2
Q6P1H6
Q3ZBX7
Q69ZU8
Q9Y2G4
O82210
Q9U6Y9
Q4R5M3
Q6YXZ7
Q08A71
B4MNL1
Q9NVM4
A3N2I3
B3GYL7
B7H7M2
Q81DH0
Q6HIP4
Q7VUW3
Q3JNR7
A4JBK7
Q11ED3
Q7NV67
A7MMK0
B8HX39
B7URY1
B7MVB8
C5BE34
B7LQN0
Q7NEY1
B5XWN7
A5IBP5
B8IS49
Q9JSW1
Q2YBK8
B4RCQ8
A2BZQ6
A6UZG7
Q1Q8F6
Q986R4
Q220S7
Q164E0
A9MEH5
B4T583
Q2RZV7
A1S3U9
B1XMP0
Q31IS6
Q2P894
Q87F08
Q5NLZ4
Q5SC60
Q8CFW1
Q6IFT6
A1A5B4
P12416
P12100
O74745
P19606
P11921
P19605
P55202
P10730
P24856
Q99LW0
P16067
O75179
Q86SG2
Q811D2
Q96NW4
Q569N2
Q1LZC5
Q91WK7
Q2T9W8
A6NGH8
C9JTQ0
Q2KI79
Q9H9E1
P23926
Q92625
Q8BIZ1
Q8XMQ3
P32262
Q08617
F4ILY9
Q9FKY3
Q24645
Q9CZ52
Q66GI9
Q8BVM2
Q38914
P33477
Q9SR05
P46193
Q8HZM6
P19619
Q6TEQ7
Q5R5A0
O35639
P09525
Q4R4H7
P08758
Q9TS53
P20072
Q95L54
O35640
Q9SE45
Q9LX08
Q9NFS4
Q9E6Q5
P04294
P24081
P09253
O35298
P36633
Q812C9
Q9TTK6
Q16853
O08590
P58027
Q6Q2J0
P21396
P19643
Q40294
Q41224
Q41266
Q9YDX4
Q56X52
Q5FB27
P80456
Q9Y711
Q63HQ0
O35643
P36000
Q9UU81
O88512
Q2KJ81
P35585
Q9HFE5
Q54WW3
B0G185
Q9DB50
A2IB53
Q91ZK0
O43005
P35603
P53680
P85216
P62744
Q4ICG5
Q759E2
P46682
Q9GPF1
Q92572
Q8BSZ2
Q3U3N6
P50584
Q54R84
Q9UPM8
G3MZC5
D3ZVB0
Q9D742
P49348
Q9XEC4
O88879
Q7WEL1
Q89VE6
B2S946
Q1QZ30
A8ALQ0
B7L4H3
B7MNQ9
B8IN72
B8ELJ0
B6JD70
Q7N8V8
Q3K5T1
B1JE08
O35431
O70248
Q9QXJ1
O66946
O24999
P0AF08
H2L2B8
Q3ZCF6
Q9UT86
O42659
D3ZQX4
O65418
Q91W96
Q5ZKK3
Q5P5G3
Q9USX1
A1YFZ3
Q9UBZ4
P80474
Q9VTU1
O26518
A5UKY4
A3MWR8
B1Y9H0
Q72GG0
P83492
C3N766
A1RTD5
A5ILK6
C3MQZ8
Q3JUN4
P49776
E3G2D1
B5XXX7
P58518
Q7ZY79
Q9V431
O35841
P45313
A0T2N3
O97666
Q06548
O49196
Q6K4E7
Q3T0E5
Q7TP48
Q10002
P38207
P0CE40
P0CE38
Q9LSZ0
P02648
P0DMS3
P0DM91
P0DJD2
E2RE76
P06727
Q9QUH3
P08519
P0DMT8
P33047
P0DKV5
Q9BG58
G5BQH4
P27917
P55056
Q32KY0
Q8SPI0
P0DMT6
P0DKW6
P08226
Q91V80
Q9BWW8
Q5R894
Q9W549
P02657
P24244
Q03027
Q09790
O60039
Q43199
O42881
Q7YRZ2
P61802
Q42563
Q7T287
P61801
Q3AAI8
Q8KFM9
B3QQD1
A7FY09
A0RQ44
A7ZCG7
A8AJX4
A5CSP7
Q0TP22
B8HS80
B7JVC2
P47952
Q6BZF9
Q24UQ1
Q55C82
Q8FPL0
A8LPV7
P54363
B7UKE9
B7MQI4
B7KKQ8
P12426
A1A8D5
A4W7F3
P69504
Q1RF67
Q2N669
A8KZE2
A7NEG0
B2SEZ5
Q0RNU1
Q14JZ2
B5EHF2
Q5NII9
Q7NGZ0
Q7VKQ4
A0LYK2
Q39VR8
Q5FSN7
B8CXF1
Q1CTV4
Q7VGF2
B5Z6U3
B3E683
P07741
C3K148
A4VKK1
Q4KFF5
Q1ICH9
A1SX04
B0KPW6
Q04633
A2BRV3
Q0S1C1
A5W0U8
A5URA4
A3PGY5
Q1MDK6
B5QU72
B5EXM5
A9MW92
A0KY07
A3D5Q5
A8FX87
B5R607
Q12LL4
Q325C7
A8GAU8
B8CMY5
Q83M42
A9GFF3
A8Z2G2
A5ITF9
A6QHH7
Q2YT95
Q8DZA4
Q49Y73
B5E6M0
C0MAM5
B1ICZ7
A2REX9
Q2FG92
P68781
Q8KLQ0
P0CZ62
C0MDK3
Q5XCH4
C1C8G8
Q5M3Y6
P0CZ63
A4VVY4
B5XL39
Q30RI5
Q2JI33
Q5N1I0
A5GSL0
B0K0N0
Q03K92
B9K8V0
C4L8U7
Q5E463
B0K969
A7MUE7
A7FL92
B2S4S6
Q7M8W8
B7VL95
P41990
Q539E5
Q05431
Q42564
Q69SV0
Q9SPM5
P83477
A9Y006
Q5R819
Q13520
P0CD90
Q5H913
Q640N2
Q4R930
A7ZW13
Q1RGD6
A4IPA2
A9MQF0
Q5PDF1
B2U269
Q8CRC6
Q1C7J2
Q03320
Q9FLA5
P94525
Q9SA77
A0K4E8
A0B3Z7
Q1MBG4
Q3Z2S7
Q1JUP6
P0AE27
Q6UW56
Q8BZ05
P94529
Q5BGE2
O23053
P95470
P0C8H6
P26819
Q92747
Q9WV32
P19330
P15879
Q8FAD9
B7IV32
B7J0T5
A1R0R8
Q11G43
C3PEE7
B7MSY5
P0A9Q1
Q03NY8
C1KV84
P41141
P9WQ04
Q6AA78
A4XRA9
O31017
C1A399
Q8ZK33
A6U519
Q4L9J9
Q8DWQ2
A8AYL1
Q5XAY2
Q1JAR2
B1I9W0
C1CU66
A5F8P7
A7MSD7
Q2YXF2
Q6GHR6
Q2FDM7
Q5HCR5
P99069
Q2FKJ8
Q8FK51
Q8G997
O31019
Q9HII9
P0AAE6
Q9HHN1
P41147
Q9YFV2
Q8TYR4
C6DPU6
A1TAQ3
Q0SIF4
D3Q568
D1A2S5
P50167
P25628
Q01582
Q9UU82
P0DKH9
P84080
P61210
P84078
P51823
P40940
P40946
P40994
Q5RCF1
Q9ZPX1
P62332
P36675
E3GWT5
A9A8V8
D3E3M2
O26747
P9WJG6
P45388
A1KH33
Q54I24
Q6Z2W3
A2X1A1
Q8N6T3
Q3MID3
Q0JCZ4
Q54V47
Q54V41
P46910
Q9JHU5
P53365
Q32LJ2
Q63055
Q8RYC8
Q9C8N9
A2ZET6
A2XRZ6
Q57926
Q90655
Q17941
Q98TY9
P47196
Q60823
Q9SCX5
B4MQY1
B4HPU1
B4PAP8
O67221
O84367
Q8RQN1
P26512
Q92GF9
P61488
D8VPP5
O60022
Q8K4D8
P52476
P30837
Q5RFM9
Q6GNL7
Q0WSF1
Q6AY08
P30357
P46562
Q9DBF1
P64552
Q96474
O29195
P74762
Q57665
Q2NHL8
A9A323
A3MUQ5
B1Y992
B6YWF5
P71008
P85982
Q03156
P14872
Q3T478
P02769
P19121
P49064
P21847
O35090
P83517
Q91274
P08835
Q44740
Q5HE78
Q8NVG4
Q49Z69
P45377
P95676
Q6Z351
Q84VX3
Q9ZU52
Q59101
P67477
Q8S8M9
B8BJV8
O81488
Q6YTY3
Q9HGY9
P94453
D4GYE0
P91759
O69600
Q8YNK2
P58336
P0CZ58
P0A4S2
P0CZ59
Q75AQ8
Q6BW42
Q6C9T3
Q23361
Q9BV10
Q5A5N6
P0CM10
Q9D081
Q6GMV1
Q9VLQ1
Q802T2
Q3TAE8
Q12001
Q6FKM3
Q1DJR8
Q9W3V8
Q9BVK2
P07874
Q887P8
Q44495
Q44493
Q9ZFH0
Q88NC8
Q02R18
Q4KHY5
Q88ND1
Q4ZXL0
P15275
Q51372
P35592
Q9SLK2
Q8T7K0
Q0VTH3
Q6H941
Q8K1E6
E1BH29
D3ZKD3
Q3KRA9
A1A4L5
Q95K79
O60066
P0A956
P44480
Q00594
Q6NYE4
Q8BS35
F4HPY8
P17051
P97793
P81815
P81820
P82257
P41839
Q95182
P19963
P92918
O18874
P49278
P86360
P82259
I1SKR9
P41840
P82947
Q8L5E0
O24172
Q26456
P81811
Q92UG4
C1DFA8
C0RHL3
P59284
A1V517
B7ME28
B7MQL7
A1A8H1
B1IZ95
B6I0F6
A6WWR5
Q9I3J9
A5W0S6
P59285
Q2K5I1
B5ZZ10
Q9S4Y6
B4SXM1
Q32J98
Q65LN0
Q24PT9
B7L7D8
A1A8H7
B1IZ89
B7N966
Q82ZQ1
B5FLN3
B4T9L5
A9MW45
Q82LL4
Q63QS9
B0VP26
O32149
P77425
P18407
Q87YX4
Q8XUB7
Q09913
P85063
P77555
P75713
P31756
P75712
Q5PCF5
E2A6Z3
A1A8H0
Q1RF30
P86550
P86414
P21786
R1DS73
Q9UTK5
O54757
Q8TCU4
Q9SJE8
Q93Z29
Q9LS23
Q6BZA0
P54783
B0Y473
P33997
B5EP95
Q0VMG4
B4S1A6
O67687
Q5P3K0
Q9S5V6
O51182
A1VZN9
Q9A7Q9
Q0TSS9
A4QBT0
B6J0J1
Q0K9V9
Q1IYK9
A8ZRV0
A1VF31
A7ND36
B2SHB9
Q5NH94
B5EBG2
C6E5Z6
P45257
Q721S9
Q607M5
B8IEC7
P56213
Q5F788
Q9JYC4
Q9F9L1
P33162
Q4K3T9
Q8XZM4
Q2RXD1
Q3J3L4
Q1RGU4
B0BW55
Q163V1
A1SA53
A9L126
A3QI45
A8H8K6
B8CIQ9
Q0HF52
B2TX62
A9ESU7
Q5HME5
Q3JZK5
A8AVC4
Q04J74
Q1JA50
B8ZMG1
P0A2W8
Q5M2S7
C1CSV9
A6QC54
Q47LN3
Q3BNX4
Q9PF26
Q5BIW4
O74660
O13368
Q5A312
P32720
P32719
Q45068
P35859
Q5EZC5
P0C1B5
Q38424
P12726
Q8XAJ0
Q15699
P85421
O55189
Q62840
P02760
P22364
P12890
P83388
P08158
P38313
P63278
Q9Z0K9
O97647
E1C2Q8
Q8CCJ4
Q93P60
Q80ZD9
Q80ZD5
Q8K592
P9WQ95
P9WQ98
P36548
P63884
P63883
P0A4M7
Q0VN20
Q9L543
Q89VS2
A9C011
B5ZA60
B2USC5
A1U7G1
Q5Z1U0
Q02QK0
P0A2U9
A0RHV8
C1EPV3
Q89H51
Q4ZXA2
P56583
Q9LYN7
Q32L08
Q0P4D1
Q5U201
P38285
Q6J1Z6
P0AE13
E1BEQ5
F1MRK3
Q4VCS5
P80695
Q8SRG3
B3EWI5
P86705
P80915
P0CF39
B3EWI6
P0DKH8
B3A0L8
C0HJU5
A3M1A8
B9MJ44
B5EKZ2
B3GXY6
A6VMX3
Q9Y935
B9JUW1
A6TWW9
O67868
Q72YG1
B7HUR5
Q816E3
Q65FE6
A9VMY8
Q2KWX0
A9IIK3
A5EIB4
B8D9F2
B8D7Q4
Q1BUE7
B4E8G9
A3MLR1
Q3JV16
B2T146
Q2T0C0
Q9PP04
Q5L681
Q3B4B5
A1BGN2
Q3KMX6
Q1QTE5
Q8XHI3
Q6NG90
Q1LJJ6
B7MLR5
P68768
C4ZRD1
Q0T9D1
B1ISB1
B7NGJ2
Q1R2Z4
B2VL42
Q8RHT8
A4ISE0
Q5FU70
A5UFE2
Q0I236
C4K346
B6JLF2
Q9ZLR1
A4G7P5
Q5QY05
A6THI2
Q65SA3
Q606B9
B0JL23
A1KKQ5
O32956
P75206
A3Q1S2
A5U4P1
A0PTP9
Q1QKW6
Q3JEC8
B2J3G8
Q6MC72
C6DJN2
Q6LUW0
A1VP99
A3PEG6
Q7VAP4
Q7V5X8
Q15PX4
O68822
Q21WL3
Q2IX74
Q135P8
A8GXC3
C4K1N6
Q68XM6
B5F465
A3QBG2
Q2NR41
B9DIX2
B1VZN5
B2FMS4
A1WSK3
C3LR42
Q8PCR4
B2I6L3
Q1C3R8
A9R5F5
Q66F09
Q9H4A4
P05193
Q48743
P45460
P10759
Q01433
P82974
Q02356
P0AE14
Q01432
Q92GA9
Q48656
A2RI32
Q11010
Q8BXQ6
A1CAQ1
E9CTR7
B0DZL3
B8MZI5
A6SL16
Q5BF48
Q0V147
D1ZQL9
B8M2W9
C9SDK8
C5JQ04
A6SDE9
E3QYP0
A4RAE9
C7YVN8
C1H9Q9
B2WMQ2
A7EUB3
Q2KHK3
P05051
Q5JCX3
P23341
P14145
A6VIW6
Q9V163
O43423
Q5XIE0
Q84BZ0
Q84BZ2
Q8WSV2
Q8MIK0
O97952
O97775
P49699
P56684
P15207
P83965
P16859
Q8AYR5
Q805E8
P22642
P41319
Q9P2R3
P18908
P27104
P09196
P07500
B2RYM0
Q5VI84
Q6W4T3
Q9XTT4
P83885
Q8N957
Q60J38
Q9JHZ2
Q92527
Q5M9H0
Q6NUA1
Q5ZIB9
B0JYW5
A2AV36
B7J3S7
Q3M7P3
C3LIG8
B7JNT4
Q6PAK3
Q28RF2
A9I280
Q2YNQ9
Q8YGV9
B1JVU7
Q39JJ7
A9KEL6
Q475S7
Q1J3J2
B5Z474
C4ZYA3
Q8FH85
P77570
B8F4V0
Q5X5G2
Q65R57
Q5F6H5
A6X3N5
C6DK28
A2C698
Q7VEB3
Q48NN5
Q4K515
P20421
P20617
Q99013
B1P0S1
P18293
P07835
P17342
Q8TF21
Q5REW9
Q505D1
Q8N7Z5
Q28FJ2
Q6AI12
Q5F478
B2RXR6
Q6TNT2
Q5R8C8
Q3V0J4
Q566C8
Q3KP44
A6NC57
Q62781
Q44141
O85222
A5PMU4
P0C6S7
P16242
P38977
O85675
P13304
P02833
Q9H6X2
Q6DFX2
Q9FKV1
A6NF34
Q9QZ10
P97384
Q29471
Q3E8W4
P14087
P04083
P51662
Q2Q1M6
P17785
P19620
Q3SWX7
P14669
P97429
P48036
P51901
P08133
Q4R5L5
Q92125
P13928
Q9XEE2
Q5NU32
P21397
Q556K4
Q6NSN2
Q944Z9
Q945B4
Q9V035
Q51739
Q9PEN0
O23913
Q9YDX7
Q8LEE7
P48034
O54754
C4NYZ3
G3X982
Q5QE79
Q8J1Z2
D5JAJ1
Q8J0I8
Q9ZVN6
Q61548
Q8GTF5
P52303
Q8GTF4
Q12028
P61967
P35631
O95782
P17427
Q29N38
A1A4R9
P63009
P62944
Q5RJ20
Q6P0E7
P27351
P05549
Q6NWK2
P84091
Q7SAQ1
Q96CW1
Q13367
Q9Z1T1
Q750L8
Q2YDH6
P59780
Q29RY8
Q2PWT8
O82201
O57524
O65390
P22108
Q9EPV5
B2III9
Q7W393
A4Z2J6
A9M7Z1
Q8G2L5
Q47AB8
A7ZHE3
B5YZ88
B7M0E7
B6HZ31
Q1RGE7
B2VGP5
Q2VZE7
Q60C69
B1LXV0
Q82UC1
A7HQ48
B7V4H7
A4XZJ5
Q5PDE0
Q8Z9J8
B8EB36
Q12K58
A8H0V1
Q0HLT3
Q32K44
B2FPG4
A7MWC5
Q9KUS3
Q7MP87
Q3BX83
Q2NZI3
A7ICI5
A1JJF3
Q66EQ9
B9MFH8
B0BP40
A4SR08
Q7W3V0
Q8K9Z9
Q9AEV8
A3NYF9
B2JFC8
Q7NQS0
Q1RGE8
A5UH58
C4K4K8
A5IIB8
A6VU51
Q9JVF4
Q6LV43
B7V4H6
C3K329
Q88QT8
A4VHH8
A9MQG4
B4TJ45
Q5PDE1
A3D186
Q8EB91
Q0HS04
Q32K45
Q3Z5W0
Q9KUS4
Q7MP88
Q8PCE5
Q87C83
B2K485
Q1CMT4
Q48919
P46842
P9WIR7
Q02410
Q8R1C9
P53381
Q9ZMM5
Q6LZC5
P45135
Q1RHB0
O85292
O84080
P0AB85
O83774
Q9LDK9
Q2YDH1
Q9M9L0
Q9NYG5
Q6DJQ9
O18191
Q9URV2
P10505
O42839
Q9P4W7
Q5P5G2
Q6DF34
Q5P5G6
P16566
Q1XDM4
Q55544
O19896
Q06602
O73942
Q97VF1
P95928
P37302
P0C925
Q97K30
Q9WYJ9
A1KGT3
P9WHT0
B7V7X2
Q1IDE6
A4XRN0
B0KTU0
B1J1S3
Q9TUI9
Q9ULZ1
A0MTA1
P28352
P0C9C6
Q9LU14
O27628
A9A9M4
Q9HL27
Q55FS3
Q8WW43
Q6DDM4
P58521
Q84JF0
P86336
Q9FH50
P0DMA6
H0VVW3
D2HC77
Q9Z2L4
M3XYN3
P0DMC0
P0DMA9
P09809
P04639
P0DJG2
P02653
P0DM95
Q32PJ2
P02651
Q6Q788
P14417
P11682
E9Q414
P0DKV4
P02654
P27916
P02655
P0DKW2
P0DML5
O42364
P0DKW7
P0DN38
Q9GLM8
Q9GLM6
Q9GLM7
Q9GLC0
Q7M2U7
Q8MYM9
Q32Q90
P79886
Q9P7E8
P42061
P42064
P40532
P92980
T2G899
F7VJQ1
Q93YX4
Q9LKL2
O23100
Q9JM54
Q12354
Q9LFP0
Q9BGQ0
P61800
Q08702
Q3MAA1
B2S701
B2SXI3
A3N5L9
A4JHX7
B2JCQ7
B9ML31
A7I261
A7GXJ2
A4XI79
Q145V4
P91455
A8FLX6
B3EMG7
A9WCV7
Q9PP06
O31060
Q1QVQ9
A1VZR0
A4SGB1
Q7NRK9
Q5HUN2
Q5KWS2
B1IZC5
Q2A1J5
A0Q8C6
A4IW38
C4L531
Q8RDM9
C6E585
C5D514
A5UBP3
Q0I3U5
P43856
Q0BK98
B6JLF4
A5G4S5
A9AYX1
B2UTQ6
Q28MD3
Q5FJP9
A6WCH4
Q71ZE6
A6USF2
B8DHM4
Q65U83
Q6F1J0
Q031A0
A1U4H0
Q60AN2
A9W0A8
Q1GYN9
B1MCI5
B2HN75
Q9RFQ2
A1KV71
Q3SPC5
P47518
Q04F01
Q2YAI3
A9A3N4
A1B843
B1XUX7
Q8EPR5
Q3A4N0
Q7N0N9
A9BC43
Q31AA3
Q15RT2
A2BXB1
Q1PER6
Q01MI9
Q7XZP5
A4TPB0
Q8GY91
Q1CL33
Q1C4P3
Q2P2B0
P26322
F4JSH1
O77697
P79164
P79099
Q3BSE4
Q8R2N1
Q923J4
P55087
O77750
Q02013
Q54WT8
Q9C4Z5
Q8UJW4
Q89EG9
Q7N5C1
Q8EHC1
Q87MQ5
Q7MIV9
Q9NHW7
Q9V5Z7
C8ZJM1
B3LTC5
Q6NSI1
Q5ZKW5
Q5R9K8
Q6NZW8
Q04212
Q97JE4
A1RAY5
B8DV60
B5FI45
Q5PDF2
A0KWX7
B2K4K7
Q1CIX9
Q49V87
Q9KBQ3
P94524
B5YZ99
Q5KYP6
A6T4K1
B5FI46
A9MYN9
A8GE05
A7WYY2
Q5HIC3
Q8NXY1
P58543
Q6DBG8
P08203
Q8H0B6
P0AE24
P10398
Q0TGT7
Q65WJ1
Q8XVS2
Q9KEE7
Q9KEE9
Q9KBQ0
P0C8H4
P0C8H5
Q73E87
Q6HP29
O51781
Q89DX7
Q7NRJ9
A8LN36
B8D2J5
P58013
Q38YQ6
Q8YAS0
C1ALZ2
P75475
A0PW79
A9MEV5
A5IW62
Q6G639
Q8E2K0
B4U1S0
B5E3F7
Q1JKW3
B8ZPY7
B2ING9
B5XMC3
A3CLW6
C4LA78
Q5E7U3
Q9KUU2
P58363
P0A2X7
Q99UU0
Q8CTX1
Q8CU42
O53090
Q97C45
O32204
P0AAE7
Q566V0
Q2EGP9
Q8PWN9
Q8ZWP9
Q6G643
P75218
C6WIC8
A1A0U4
A4TB65
A0QZ54
C7MWW2
Q9RJ58
D1BS23
P50166
P84285
P53629
O13508
O13415
Q8CHG5
P24338
Q25761
P51643
Q9LQC8
P40945
P61205
P61207
P51644
P84083
P62330
C7P7V6
A6VHX1
Q2NF45
A6UQY8
P9WJG4
Q5JMM1
Q6H6V4
Q62848
Q99K28
Q4R4C9
Q4KLN7
Q6YVY0
Q6K223
Q01K26
Q0J951
Q9LQE8
Q3ZCL5
Q8K221
Q2R3F5
P0CM17
Q8N1W1
A5YM69
Q8N4T4
Q01217
Q5R5M3
C6DAG1
A4XP61
P0A100
Q4ZZU5
Q8ZMB8
Q9KPQ0
B7VJZ6
A1JPB6
Q1CFC4
B7I7U4
A3M326
A0LUC3
B3H084
A4SIM3
B9JZL3
B8J8V3
O67848
A1R587
C1DI53
Q81M97
B7HB02
Q818W1
Q6HE30
P68729
C5BW20
Q2KU83
A9I0K4
A4YLC7
A9MCV1
A9WW36
B8D6W1
B1K0G5
A3MRR8
A3NQ57
B2T1N4
Q146X4
A8M8Q8
A7I241
A7H1S5
Q3A9W2
A0RWW1
B8G2Z2
B3QN94
Q1QT79
B0RHD2
Q24ZJ1
A1VDW4
A7ZUH7
Q5FGU6
Q7VMS6
B0TCA8
Q0C545
Q28UR2
C5CHW9
Q9CHD2
Q75FU1
B1MWD1
Q92BB9
Q65W17
Q8THJ9
Q603M3
A4G0C7
A3CRT9
A5UK52
Q9K4Z5
A1KJ71
A4T9V7
A0QYT0
P69366
A2BVG1
A2BPY1
Q9HTN2
A4Y0L1
P59300
Q4FU68
Q8ZU99
Q8U0B5
Q1XDF8
B3Q031
Q92SG0
Q07TX9
Q57H94
B4TCQ5
C0Q475
A4X652
A3DA25
A3Q9C7
A0L253
Q0SY35
Q3YV17
Q02B43
A6TXW6
P63561
Q9LCS6
Q30S99
C3MYU1
Q980X0
A5GJC5
Q3ALS4
P59303
Q9X2A4
Q31ED4
A1WH89
Q9KNT7
B2JZE3
Q1CNQ4
Q9RVQ9
P54894
Q6FCI4
B2I2V4
A0LUC5
A4SIM2
B2UKZ6
O67724
O28208
A7GSF4
Q6HE28
P23715
B3DSZ3
A9I242
A5EB56
A8FK14
Q9A8H5
A6M1Z6
P63563
Q740I9
P9WPZ9
A9M1W9
Q82UK2
Q2YBK4
B6JHG4
A1B2K9
A1ATK5
A8F448
Q3K5W5
Q9AKR8
A8LY49
A9KTZ0
A8GZ18
Q5M123
A6Q9U8
Q980X1
Q7U6S4
Q47N79
B0K4D2
Q3SF19
Q110V5
Q9KNT6
B0RS54
Q9PEM6
P63567
P59316
Q6BUP9
Q7VMS5
Q9CHD3
Q72RH8
Q8TUE8
Q82UP3
Q8CUM9
Q7VAS9
Q8ZV07
Q98BB7
P59320
Q9LCS5
P57155
A7ZUH5
B5Z059
B7M711
A4WG54
B5XZ19
Q7MYD5
Q57H96
B4TCQ3
B5BJN1
P59600
C3LRV6
B7VLL4
Q9K3D7
B8AU84
Q95KM0
P30759
Q4VK78
O08701
P53608
Q7M0Z3
P0A2Y0
P40906
P49900
O49046
Q8YVA8
Q97ET6
C5GXZ4
O29118
C5FHS6
B8NEJ3
Q0CDB9
Q818W0
Q6HE29
P36843
Q63QK7
B9WK98
Q2HAX7
Q3C251
A8NAN2
Q4JW03
Q6BKT4
Q54DY1
Q7NE46
B0D316
Q8EYV8
Q8Y6U2
Q8TK55
P63574
Q3SVN6
B8AL33
B6HQD4
C4R3R8
Q7V3M5
Q48EG7
Q4ZNZ9
Q8XVJ7
Q92MJ1
D1ZHR9
B5XUC1
B4THE9
Q8Z3W2
A9R4J5
B1JNR4
Q6LMN6
Q57K51
B4THE6
B5BFM9
P58508
B2U0T2
Q8DC96
P58510
Q88X36
P58685
Q3ASI3
B3QN92
A8AQC9
C3KXB9
C1FPA5
A0Q0A7
Q6NHG5
B7M0U9
C4Z0G8
A6TEQ4
A2RNI9
A0AIG8
Q2RIC2
Q740I4
A6L852
Q7MYW8
A9WQ89
Q39967
D4B2H3
P82158
P49273
Q9M7R0
Q94G86
B3EWL8
Q2YMM3
A5VP72
Q9AP01
A2SBC3
A7ZIR2
P63486
C4ZUV5
A9MW53
B2TTA4
P63487
Q9KAH8
Q1J391
B7UKI9
B7M4L5
B1XGB0
B1LKD0
Q57S43
B5QUT6
B4SXM8
B5BD11
Q02C42
B3EWJ5
B3EWJ6
B2I1L5
Q6DGA6
Q6LPX9
C3K0A7
Q4ZVG8
B2UG65
Q92VC1
Q640T1
A1A8H2
P0ACN5
P0ACN4
Q0TKD7
P42559
Q868F8
P86556
R1F9H0
R1G6M4
Q9C6L8
O23086
P83652
C4R702
Q00922
Q6FS20
Q9URY2
A1YYW7
Q5NNZ8
Q96QP1
P07087
Q03420
Q8RAK6
Q8ELR9
P0A1A4
P0A6B5
P63479
Q87L78
Q8R860
P06191
P63482
Q9KSE5
Q8Z300
P17916
A5G2H9
A3MYX4
B6ELK6
B7GFP5
Q9RER4
Q9KFF9
C5BZY7
A9IU63
A5VVI9
A3MKW5
Q62JA4
A8FLV4
Q9PP26
Q9F8I0
A5N376
Q890X1
B3R2F9
B8J2K3
Q72DH4
A8LRT3
B2VJ52
Q14IP6
A0Q5X2
Q39RJ8
P10724
A8YXI3
O08445
B2G5M9
A5IGG9
Q75FF2
Q2Y763
A5D4I1
A1VIH8
Q7V9Z2
Q48PY9
Q1I2V7
A4WRF5
C3PMD1
Q92JD9
C4K1B0
A8GQR1
Q1GFQ4
B8E9P2
Q12RW2
Q8EAI6
A4Y3F6
A8FRA1
B1KHY4
Q2NTA8
A6QIR5
Q8CNK7
Q8DY10
B4U178
Q99Y98
Q8NZK4
Q5LY71
C1CM34
Q67K79
B5YIM9
C5CX88
B7VI70
Q8PGD0
Q59L12
O54759
P35858
O94095
Q9H161
Q6A333
P16445
P50489
P50490
P40643
Q5V0X0
Q28989
Q60559
P36992
P22952
P22365
P08478
Q4WK35
P63277
O97646
P12761
F1RDM5
Q5JTC6
Q5RDQ3
Q5R7M3
Q86WK7
O33040
P9WQ92
Q5ALR8
Q8IY45
Q6J1Z5
O33477
Q9KWS2
Q9KWS4
Q99JB7
Q07121
P23300
Q24049
A1YB07
Q9Y2J4
Q8VHG2
P49252
Q43077
P12807
Q41258
P86895
P80391
B3EWQ6
P0CH48
P16406
Q1RIL0
Q1RKF6
Q68WQ5
Q68VW8
Q92I85
P0AE16
P0AD70
P49418
Q11001
P37893
P79171
Q10730
C6HSY3
A2QGR5
E3QCU0
E9E9B2
Q7RYL6
B2AWV6
D1ZKF3
B8M9W2
C6HNY5
E4V1Q7
Q4WRV9
Q01693
Q2FTS5
B6YWT7
U4N938
A2AH22
P55302
Q46631
Q8VYB5
Q46637
Q9ZPJ8
Q20605
Q9US00
O59545
P69680
P69681
P54146
Q21988
P53354
P86072
P25718
P04745
P49067
P17859
P96513
Q9BN01
P16098
P55005
P30271
P10538
Q0JMV4
Q03045
P23176
P36914
P29761
P08017
P08019
P04065
P80696
P19531
P04746
P00689
O76459
P86005
P23671
P91778
P30270
P09794
P85843
Q400C9
Q86W34
Q5V0J7
Q18KE9
Q74M83
Q8ZW37
C3N5V8
C3MQ90
Q5JGD6
Q8IZ07
Q7ZUV0
Q3UX43
Q5CZ79
Q7Y180
P51122
P39687
Q92688
P97822
Q5BJT1
Q5PQ89
P0C6C1
A6QL64
Q26307
Q96K21
Q8WSV0
Q84BZ4
O97776
P10275
Q800I8
Q76KW6
Q07933
P23582
P0DKY6
Q3TMQ6
P24259
Q8WN61
Q8WN63
Q8WN67
Q861Y1
Q9R182
Q6TMA8
Q8NI99
O35462
C0SJS3
Q9TSZ0
P0DJG9
E9PGG2
Q9JYE1
O70511
Q8BH83
Q5XJ13
Q5ZXN6
Q8IV38
Q9H8Y5
Q9V4P1
Q9SNQ2
Q8GWT4
Q54EF2
Q9JIF0
Q54HI0
D9IVE5
O60678
A7YW45
A2X0Q3
Q5R698
A0JMU5
A6QQV6
B0CAA5
C3PA65
B7IX20
Q737Z7
Q2KV10
B7NTZ2
A8A0I3
Q1RBF5
B2VEN5
P44861
A6T9Y8
Q5ZVN7
B0JSC7
A9M2L4
Q82UQ3
Q3SS13
Q184N9
Q7V5D4
Q15RS7
Q3ICY1
Q5N4X3
Q7U4A1
P74706
Q87S80
Q4UPQ7
A1JNW9
P19609
Q6UB98
Q5VYY1
Q502M6
Q8BXP5
Q0TTH1
P77610
Q75A82
P41361
P81050
P80302
Q7WY63
P51769
Q9SVG0
O82390
Q0PMD2
P58335
P80111
P19655
P22465
P51074
A5A6M2
Q07936
P13214
P55260
P17153
Q5R1W0
P14668
P79134
P48037
P24639
A5A6L7
P63534
P56377
O94973
P18484
Q8I1N6
P38065
P58197
Q2T9K2
Q5ZMP6
Q8GWK2
Q94AN4
Q6VUP9
Q99186
P63010
Q54H39
Q00381
O00203
Q556J8
Q755A1
Q5R478
Q8R2R9
Q88QT7
O35827
Q9RVM9
Q57731
P65442
P9WJN7
Q9ZE27
Q97ZW4
B5XP00
Q92624
Q54L48
Q2NKV2
Q5RBV4
Q3SZ31
A9JSB3
Q5REH8
Q551S9
Q54J83
Q54VV5
Q5RE52
Q08683
Q9WVM3
Q8NCL9
P28035
Q02907
Q7A2D6
P35581
Q5XF07
Q5E9N9
Q68G58
Q60326
Q9YBI2
Q46E58
Q2NES7
C3MWY6
Q9V2M6
Q4JAH5
Q5JI21
P40602
B7IDT4
A4YIX4
Q8JHE9
O57742
Q9X295
C9R7B6
O45876
P0AE22
Q5ZMW3
Q9BZZ5
P21250
P59704
Q7SZP9
Q9JHG3
Q9SRW7
P07096
P80703
P10762
A1Z9X0
Q06335
Q9V496
Q0J2B5
Q803F5
Q9HDC9
P87175
B9W4V8
P08250
P0DMS4
P0DMS6
P0DMT9
P0DKY1
P12279
P0DKW1
P55057
P37153
P0DML7
P02650
P17690
P33703
Q01339
O95236
O95445
O94353
T2G6Z9
Q03024
Q9SA00
Q84M47
Q84JN1
Q9FJ16
Q09PK2
Q9LIK9
Q59QC5
Q00083
Q5AGD1
Q9SUW2
P61797
Q7YRZ1
Q7TQC5
A7H8F4
A9NGG3
A8MGN2
B6EJ41
A6TQN8
Q81LI1
A5FVJ4
Q8UD91
Q756E2
Q2INZ6
C1F3T2
B7HQG7
Q650H6
A8FFQ0
B7HE42
Q6HDB8
Q2KUE4
A7Z756
Q493A5
A7GT90
Q0SM77
B8DUE5
Q65ZZ7
B1JYN1
B0CHX9
A0KAK7
A2S6D4
Q7W3L2
Q89SB5
P63543
A1UZL8
Q2T199
Q3B250
Q8RAL9
B3EFG3
A1BDK4
Q3AT37
Q5ALX8
A7GHS8
Q97GU0
B2TMZ9
A0PZW4
Q6NGY0
B9E5P8
B8I3F7
B1IME3
C4LIX2
A3DF48
B5Y8Y0
Q8XJ22
Q4JVE4
A5N1Z4
Q1LRM9
Q47XQ8
Q0SRP2
A8ZWU1
Q892A7
B5Z3X9
O87330
B7MDZ1
A4J2G8
Q64414
A7ZXC7
B1XFQ6
B1LJM6
Q834G6
Q2JD90
B7N922
B2VHU9
B9M4Z1
B0S0M3
Q74CZ3
A4IRA1
Q0BVB8
Q4QJV7
A9HEW1
Q9ZLQ9
Q5QWS1
B5Y0N8
Q1IKJ1
Q03QP8
Q049X1
Q6CWV0
Q1G9R7
B1MZQ2
Q17W08
Q044A4
A8YVP7
Q75FP0
Q88VH0
Q9CHT5
C1KVH1
Q2W3C2
P0A2X6
Q04WP5
B8ILP3
Q64427
B3DXQ2
A6VJW6
A2SMH6
B0UKF2
B0JR14
B1LUP7
P47957
B1HV83
P47956
Q6LZG8
P08030
B1ZKA1
A1KLT2
A1UFB6
A5U5T4
Q741P3
Q4AAL9
Q7NBS4
Q4A8Q0
Q3JEP4
Q8EUA8
Q9JT95
Q9JYB4
A1SJB1
Q5YTF5
A1ASM0
P9WQ06
Q6D800
C6DB82
A2C2A5
Q183I0
A3PE89
Q46KW1
A4SX83
A2C9I6
Q48GH3
Q7VAL5
P47202
Q3KFA3
B1JBZ0
B6IT90
Q7UR74
Q130R0
Q57S81
Q2RWT4
Q1AW34
Q167V0
B4T9H6
B5FKY7
Q8ZRA2
Q5PFK3
B0TNZ8
Q8Z8T4
O42842
B4TMG1
B8E700
A4FBB2
A8H2P5
Q080R2
Q32J49
A4Y7U1
A3QF54
B2U4S2
Q1GTG6
A6U2A3
Q8DT95
Q1JC56
P63546
P52561
B8ZLT9
Q1JH84
P63544
Q1J702
A4W292
P63548
C1CLS6
Q47N45
Q31JG9
Q7TTW1
P63545
P73935
Q8DGH9
A5IMI9
A6LP26
P36905
Q10N21
Q6ZJJ1
Q8ZC94
Q42592
B1JHN6
F6C6C1
O96559
Q09369
Q8NBQ7
O62735
P41181
Q5GZA0
Q6PQZ1
P29975
O94778
P56627
O28846
Q7W917
Q9L772
Q8X6K6
Q7NNP3
P60925
Q1M2P4
C4VBN2
P53943
O60306
A7A0K8
Q91827
Q6DDX7
Q5F4A9
Q3MHM8
P20780
A6VLM2
A4SNH3
Q53TZ2
A6L2R5
B3PD57
A7ZHF3
A6T4K0
Q65WJ5
Q9RHG2
B1ZRZ1
Q57TF9
B5RGD3
B4SU23
P58539
B2U268
Q0T8D5
B9KC39
C4L8B5
Q1C7J3
B1JKM7
A8ALN9
P58541
A1A7B0
B7N7T7
B7LVT4
C6DH20
B4TJ60
B4TWU9
Q83MG5
A6QEK4
Q6GBT5
Q66AF7
P11765
P03022
Q9KBQ4
P06190
Q8H930
Q8H0B2
P45598
Q1BZA2
Q9K7C3
Q63QQ7
Q3K8M7
Q87FK7
P83573
P94526
Q4LDD4
Q8WWN8
Q96IT6
H3ZPU1
Q24248
P21146
Q64682
Q99MK8
O50147
O80856
Q9P6K7
B6EMS7
Q9FIG9
P0C2E1
A1AJF5
Q93K67
B2GAF4
Q5HGR2
Q7A138
Q7X2S2
Q6GDH0
O86134
P37306
Q5HKJ3
Q61DI9
Q9VD92
Q505B7
A1RV54
C4KHI6
C3MVY1
Q9UX79
Q9X0H1
P78030
B0R9X6
Q2YWH5
A6QKC0
A8Z5D0
Q4L9J7
A0LU46
A1R6Q4
D3R4I7
Q8G3G6
C3PGA0
Q8FTE3
C4LIL2
D2S6D9
A6W963
C5CBU4
P63346
B2HFW2
A5U4E1
C8XAR0
C0ZZV2
D2NT89
D1BHU2
C9Z319
Q05885
Q4R0J7
P07347
A9B055
Q10943
Q96361
P51821
Q8L7G0
P40711
Q57580
D3S4A5
C9RGE3
Q17R07
Q9NP61
Q9FGV1
Q7XKK6
Q8S983
Q0DGS1
A3B9A0
A2YG67
Q5R579
Q0D9R7
Q6YZW0
Q2QQX6
P0CM16
O77618
Q8QZZ9
P0C6P5
B0BNY0
C1DJG1
B7LW98
O33289
P22567
B0BSQ0
Q0ACJ6
C3P7R6
Q731G5
B7HNP7
Q64ZT7
A7Z3A9
A6L013
Q6G1F7
P59295
Q7W3I6
Q2YJR0
Q8YDA5
P57157
B1YPR7
Q39BX5
Q62F04
A0RPV9
A8FK16
A1VXU8
B0T130
A4SEI5
A5CSJ6
A0Q1F1
A3DGK6
Q4JW02
Q1LS50
Q85FW5
Q3ZYG3
B8FWU9
A4J169
B7MI95
C5A0Q8
A1AID7
P59298
P0A6C8
Q2J862
Q39Z75
C6E6Y1
A4IL48
Q0BU70
B8D1G8
B5XZ17
O08320
Q04WW3
Q040B2
B8DHF2
A0LDX4
A6UT97
Q12ZP8
Q8TUX2
Q8PXJ8
Q6M154
B0UA74
A6UR56
A1UHA0
A0PP75
Q1D264
A9LYZ5
Q820N1
Q3J6V9
Q3SN22
Q8YXG8
A6L9A0
A7HPT7
A5D506
Q7MYD7
A1VSZ8
Q6A814
Q46GS3
Q48Q08
A8F450
B1J4L7
Q9V1I5
A1RR74
A9WQ86
Q98D76
B6IPH3
B8EBG2
Q0I8J0
B0K4D4
Q3SFH1
A7MXC0
Q7M7Q9
Q87EL2
A4TRH4
Q9RY72
P59308
B7I933
B5EQH6
Q8UG00
B6YQY8
Q731G3
B7HB04
Q5LHZ1
A7Z3A7
B8DU54
Q7W3Z3
C0QYU7
C0Z6T1
B8D6W0
B1K264
A7H097
A1VXU6
B3PL73
B0RHD0
A0Q1F0
Q8FTN5
B1WYI6
A5FPC2
Q6ANM0
Q2GFI0
B9M6W2
Q39Y23
A1WVE4
B0TCA6
Q28PV9
C1D5B2
P59307
Q58496
A9A8I0
Q9K4Z6
C1ANS5
P9WPZ8
Q5FAA9
Q9JVU6
A9A1K6
A6X1V9
Q6AV34
Q7MYD6
A2C239
A2BWM0
Q7V1H9
Q48NN7
A6UZG3
A5VXM5
Q4ZMM3
Q9V1I6
A1RR73
B3PVH2
Q92QR7
Q9LA02
B9KSY0
Q1GHL0
Q12SN0
B8CNH7
B1KND3
A6U7T4
A7WXH5
Q6GCU2
Q8CP35
A8AYI7
P59311
Q5M5L1
A8Z5X3
Q976J5
B9KZP8
P96136
A5CVH0
Q7MH70
B2I7K9
Q66G72
Q885K0
A2BM05
A4WIW6
A3DLU8
C3MQN7
C3NEW5
Q9YBY6
P36839
Q59282
Q8X4S6
O14433
Q92BC0
Q58131
P9WPZ7
P59319
O59401
Q8Z1Z3
P59321
Q7U5R5
Q5SHH5
Q87DM8
B6EMN5
P59085
P54638
B1XBC2
B1IVC1
P23908
Q9K4Z2
Q5E2E4
A7FCZ8
Q9K3D6
Q6WZB0
P46637
Q61176
Q58DL1
P78540
P60087
Q6G7E9
A6S146
Q9LCS7
A7EDG9
Q6FED8
A6R040
Q9ZUR7
Q4WUE0
Q81M96
Q65LE9
Q6G0Q6
Q7VSW3
Q62GT9
C5MG55
Q7P0T8
P62058
Q59280
Q46X04
Q9RTQ2
Q5AVF8
Q6CII9
A8Q9M0
A4FXT1
P63572
P9WPZ3
A1DF20
Q3J7A0
C1H986
D3AXF4
Q7V436
Q9HW04
P63576
Q8CSF9
Q5M122
Q67KC5
B6QFZ6
Q47N80
Q9Z4S1
C4JMY4
B5VPI9
Q04728
Q4KLS8
Q6P5L7
Q7X6L2
A6TDS8
B5RE27
B5BFN1
B2K0R7
A8APC5
B1XEK1
P0A8S2
B6I748
B2VF18
B5XUC3
Q4K779
Q9KUN3
A9R4J7
B1JNR6
P0CZ68
Q6HDZ0
C1F4F3
A4SIU5
B8JC48
C1ERP8
Q9K973
A6KXY8
C0ZC13
Q822Y3
B2V4R0
A5I302
Q894H3
Q8FTN0
A7MNR4
Q9RWC7
B7NKV0
A8A546
Q1R6A2
Q837Z7
P45110
Q0I490
Q1IIY8
C1L2S3
B9E6Q4
A1KJ74
P9WPY8
Q5YYF4
C6DKH0
A9MNX4
B5FIT8
B4T770
P0A1B4
Q087R5
A0L114
Q0HZ39
B2U1U8
Q0T051
A7X2P6
A5IT49
Q6GGH8
Q5HP32
Q49XW5
Q8DRW6
Q67NC2
B1L9B6
C4LAG9
Q8DEC1
Q7MP98
A9R583
Q67FQ3
Q9Z1I6
Q60875
Q5XXR3
Q7Z628
Q5RDK0
O94989
Q3U5C8
Q6P9R4
Q5RCJ0
Q3SYV9
Q8C142
A2BH40
Q94981
Q32NS4
B1H1E4
Q22431
Q9Z1K6
Q62431
Q9Z1N7
Q4LE39
E2R9X2
Q8L829
Q84JT7
Q0WNR6
B1XA53
Q0TIL5
P75993
Q0DV28
Q5VQ09
O95154
Q54HC6
Q6P3A9
Q8N4G2
Q0P5N6
Q8IVW1
P40616
Q54UF1
O45379
Q1MTE5
Q52NJ4
Q3T0M9
P56559
P51646
Q6P068
Q5ZKQ8
Q6P8C8
Q5R6E7
Q9VHV5
Q5HG04
Q6G9E7
Q1ZXA5
P02521
Q3KCB2
Q5WED9
Q981V0
B7H1L9
B0VMC7
A5FWI3
A3N1I1
A0KFV4
Q0A574
Q3MC57
P33110
A6TGE4
Q032X5
Q1MQL6
Q6AGC8
B1Y070
Q929S8
P51464
A6UW73
Q46GJ5
Q8TXN9
O74026
B8GH19
B0UJ26
A6URI4
B1MB03
Q9CC09
Q1B7R2
A5U316
B2A8E3
Q0AGL1
Q1QHU1
Q0SI59
A9N0H0
B4TQH6
Q8ZKL6
B8EBF9
A5IRD8
A8Z066
B9DIU3
Q49W99
P50988
A4W487
C1CBS9
Q30S87
Q67S72
Q2JXY9
Q7TTY1
B0KBW6
B8GSV2
C3LRV2
Q8BNU0
Q6AXB1
Q3UZB0
Q7QHW5
Q02453
P38731
B7LAS0
B7M5T7
B1LLK9
B7LM76
A6TF98
B4ETL7
Q48HZ1
B7VBN2
B5EZH8
B5RCC4
A9N5B2
B4TPI2
A8FRR2
A1JPN5
Q8ZDX8
B1JJ30
B5YX44
B1X8W6
Q8FFM3
B1LLK7
A6TFA0
B7VBN4
B5RCC2
B2K5L5
Q1CIH5
A0KGY7
B5YX45
A8A2C1
Q8FFM2
Q1R9G1
Q7N3Q6
Q1C741
Q93PD9
B7LM75
A6V1N9
B5RCC5
B4TPI3
O52326
Q8D340
B2K5L2
A7ZP76
B7NNT7
Q0TFI4
B7N5M3
Q6D2F4
C3KAC9
B4SYX4
P81891
B2TW41
A7FHH7
Q07075
Q4UL88
Q9ZCG7
P50478
Q7TQF7
Q2QSB9
Q8RX72
Q944P7
P34629
P86249
P28839
P31427
P14904
Q10737
Q9CIQ1
C0NDZ7
Q2U7S5
C5PAH2
A4RQ11
C1H3X3
B2AW39
P0A3Z3
D5GHP2
C6H7R7
B8NC10
Q0CFZ0
E9DV56
A1DG66
B6H2M0
E3S6N7
B6Q8T5
P47566
Q6Q4G3
P52658
Q8TL01
A2SPI9
P27275
O59251
P81591
Q7M1T6
Q99068
Q46633
Q46638
P58905
Q6K9G1
Q9FVN0
Q9LK16
P41772
Q8S233
Q21565
Q8MXY0
O26914
Q6UX39
P9WQ64
Q9U4H5
C0HJE4
P09961
Q23835
P00687
P19961
P04063
Q09840
P27933
Q94A41
P04748
O42918
P41131
Q9V298
O64407
A2WPU3
O34706
P22832
O74254
Q04977
P00688
O77020
Q9NJN8
O77012
Q9NJP0
O77013
O77022
O76261
O77018
O76263
P86331
P30269
P49274
O97396
P29957
P22998
P56634
Q400G9
Q9YFV3
Q8IVF6
O62220
Q28XE2
Q6PAF6
Q8AVC1
Q64G17
Q6NUW5
Q7ZY40
P94851
P34514
Q9UJX6
Q8WPA1
Q9TT90
Q7T1K4
O97960
P16860
O46541
P23259
Q46083
O68940
P18104
Q810B6
P83964
P07501
Q64438
P01160
P10152
P03950
Q8WN62
Q861Y4
Q640P2
Q9R045
Q2KJ51
Q9BY76
O43827
Q60FC1
Q9BDY8
O77802
Q9BDY7
P0DJH0
P67886
P01016
Q9GLN8
Q6W4T2
P01019
P16157
Q8C8R3
Q12955
Q9WV06
Q6GQX6
Q3UUE9
Q9P2S6
Q58CQ5
Q80UU1
Q8K298
Q84W92
Q8AV13
Q9URX7
O70467
P46580
A2XYY8
Q5E9L5
Q16NS8
A8XFF4
B3MF31
B4JWL5
B4P925
B4QI55
Q6NZB1
Q582G4
A5FWG7
Q8UED3
Q5U4E8
Q7W3Z6
Q89M62
Q8G104
B4EET3
A3NZ74
Q13UB5
Q1QT13
B7KIQ6
A7ZMA2
B7M0J7
B1IQB4
B7NB94
A4W9V7
A0Q7I7
Q5FSJ7
Q5QVP3
Q5WWU5
B1ZHK6
Q9K118
Q8YNP4
Q6LRE4
Q88QQ4
Q2RSR4
Q21LT1
B5QV13
C0Q5T6
A8GDX7
A6WKM4
A3QBP3
B8CQQ1
A8FS90
B2U2E0
Q3Z1Z6
Q9EWI9
Q0I762
C5CM20
Q7MNL7
Q5H5K4
Q0WEF0
Q5SC59
Q9NLA3
Q9BYT9
Q6IWH7
P0C005
P12102
P02733
P04368
P04002
P16066
P20594
P41740
Q0P5B9
Q53RE8
Q810N6
Q5EA33
Q502K3
Q8BTI7
Q641X1
A2ARS0
Q99PE2
Q75W84
P59672
Q7Z6G8
Q07076
Q9LX07
P03217
F5HF49
P06489
Q2HR95
P30660
O18823
Q9TRC7
Q9LS01
O70423
Q29437
Q5RE60
O18851
Q556K3
P27338
Q944Z5
Q945B5
Q5JE15
O16025
Q8P8J2
Q39219
Q8NJ59
Q96UR9
Q9P414
Q00912
Q6IRQ9
O60641
P53309
B4YPV4
Q54X82
Q5R5M2
Q99128
Q9Y6Q5
P47795
P35602
P61966
D7KWY6
Q01663
Q0VCK5
Q5NVF7
Q61313
Q84WL9
P62743
Q9LLA7
Q0Q474
Q9Y7L6
P59632
O94669
Q553S2
Q4V832
Q29RJ1
P50583
Q9U2M7
Q8L7A9
Q3ZBB6
Q9Y587
Q5E9X5
Q499N2
Q9NUS5
A1W2Y8
Q2IGT4
A1K3W2
Q57F54
C0RH21
B0CJT2
Q9RXS8
B1XC51
A1A799
B1IRC6
B1LFY6
A4W6F6
Q0ASF3
Q1GXY8
B0UC46
Q2Y6G0
Q6D0D9
Q6LV42
A5VXJ4
Q4K4X4
Q2KCU6
A9I1T6
B8D747
A3MMA4
P0DMK2
A8ALQ2
A9N9I1
A9BVD2
B7MAH4
B5YZ87
A7ZW01
Q8FL98
B7N7S4
B2VGQ8
A5U9U1
Q0I5C4
A6T287
Q5WSM5
B4RJQ3
P57922
B4F2I4
Q9I5U7
A4XZJ6
Q3K5T0
Q88A48
B5FI32
B4T6L4
B5BL25
P0A1B1
A9L436
A0L066
A1RMV0
C5BPC0
A7N0G6
Q8DED0
Q5GWB7
Q1C0H7
A4TQE0
Q86QT2
P80069
O35430
O88888
O00213
A5HK05
Q9BS18
F1QY75
O94688
Q9CPV2
P53886
O95996
Q5RAQ5
Q8H1U4
A1L1K3
Q54D58
O94556
Q8J025
Q61315
A9UGV7
A2T6Y4
Q65246
Q59007
O28523
P58813
A3CSK8
Q74C57
A0B6L2
A6UQ84
A4WL27
A6UTF2
C4KIC4
A6VH25
Q9RSA0
Q5SM27
Q12UL5
Q8PX04
Q8L9G7
Q9VQG2
D2TRT2
B1LAP9
A4W5G8
A6W230
Q48935
E8XMF0
O08430
P0AE23
P18150
Q03197
Q43646
Q54CL0
Q5R644
P17979
Q9BN10
P79960
Q2TAD5
Q9WV08
O49839
P86356
P86829
Q96LR9
Q9D842
P51693
Q17043
Q48630
Q0J5V5
Q8VZH2
Q9D7N9
P22936
G3QY98
P68292
Q00623
P0DMB0
P0DN36
P0DM96
P04638
P06728
Q8C7G5
Q0VD83
P04114
P19939
P12278
T1W425
P19035
P18659
P33622
P0DKU6
Q61268
P0DML6
P51910
P18649
P0DML8
P0DML9
P0DKY2
Q9GJU3
P0DKW8
Q5M889
Q9BPW4
A8WJ42
Q9CQW7
P42062
P26459
Q55FK4
P31166
Q4WCX7
P0CL95
Q4PID3
P61799
P29673
B9MIH9
P49435
A8ESP0
A0JV33
A0KKD3
B0CBF7
A0LUK1
A3MYY8
A8IEI6
A4SMN3
Q730C4
B3H0A8
Q634D6
B8JDQ9
B4UE87
Q817X3
B7IIS0
A9VIN4
Q6MPK7
O34443
A1A1K5
B7GR20
Q7W089
Q8A2N8
P63542
Q2YM57
A3NRB5
Q63XK0
Q11GC0
A7H3C4
B0RGV9
B7L794
C4ZUS3
B7M3W1
C5BCZ7
B7LLQ1
P69503
Q8XD48
B6I0C1
Q0TKH2
B0TWU0
A7HLE2
A5UF74
Q6Z4P2
Q8H1D8
E0D877
B3EWK7
P08594
A9R0Q1
A1JNC2
Q9SQG2
O77714
P79200
P56401
Q08DE6
Q8P8F9
P56402
Q9WTY4
A6NL99
P47865
P50501
C7GNE3
Q91828
Q6AXT3
Q8JHI3
Q3SXY8
Q9D385
Q41116
Q9VES1
Q9JKW0
Q66PJ3
P04149
Q65GC0
B3DTJ5
A6M1T6
B7UIA8
B5YZ98
B6HZ42
A4W6G6
A0LZ81
Q1IUW9
Q03XW2
A0QT53
C6DH19
B5F783
B5R1T9
A9MYN8
P06189
Q0HV71
Q32K31
Q9WYB3
B1L9M7
A7FHY4
A9R8V1
Q66AF8
B7GGV9
Q65GC1
B7MAI6
B7M0F8
B1IRB5
B6HZ43
Q9S468
Q6D4W6
B5RGD4
P06188
Q3Z5U8
Q2G0M6
P63549
P96710
P02924
P04627
Q2T4S8
Q1QYT1
P0AAF4
Q1RAN8
Q2K3Y7
Q83KP2
Q66AF5
P23910
O23461
Q8WZ64
Q8R5G7
Q9S470
O80885
P40024
P42485
Q10271
P26817
Q9RUG6
Q1JP79
Q9R0Q6
O15143
A0R969
Q81II1
Q0SM08
B5RN40
Q62KD9
Q0TUR5
A5EXR1
B7NUG6
Q2SB21
Q8G999
O53088
B8DAM3
A4T6Q0
A5U144
Q57GD5
P0A9Q4
Q2YZ66
Q6GDG7
Q3JYE2
C0MBK4
P0CZ64
P58827
Q97NA4
C0MD79
Q73QJ2
C3LRF4
Q8DCF4
P44578
Q2FHR7
P13982
P74733
Q46170
O28777
Q60334
P9WQ02
A3MTM9
Q4JB72
C3MQ89
C3NEH3
Q9HKC1
Q2FDM8
A5IW58
Q99R06
Q8NUK9
Q8CML2
C7LYP4
C5BVA6
B3DRN4
C7PVU9
Q8NQD8
Q2J9Q0
Q7LC44
B1MAH2
A5WP89
P9WQN5
O50202
A4X741
Q47NX7
P36416
P43066
B5BLW5
Q61LA8
P36397
Q4R5P2
P84077
P0DH91
P61206
Q3SZF2
P18085
P51645
P65594
Q5NB85
A6UUS5
D5VQW1
A1KH32
P9WJG5
Q5JK20
P93024
A1L520
Q5RAT7
Q9ZPY6
Q258Y5
Q9LQE3
P53367
Q93YR9
Q9C5W9
A3BH85
Q9AV47
P34727
P22274
P32292
A8MVX0
Q0P5E3
P78586
P54898
Q29RM4
Q9HCE6
A6VMR4
A4SNY1
P0A6C7
A4WDZ5
Q6D8H5
Q02EG0
B1JQD9
B7GYK7
B0V8Y6
A5G0G0
A6VKY6
B9J8D8
Q0VT62
A7H6Q3
Q3MFQ8
B8HGC5
C3LJQ7
B7JLY5
Q9K8V4
A8FBW1
A9VG70
Q6G552
A1A1X1
C0QYU9
B2SC12
B8D8K7
A0KBG7
A2S874
Q3JXA9
A4JIR7
Q8R7C0
B8GYF5
Q11LE1
B3ECN9
P59297
Q97GH8
A9KHN3
A4QDZ0
Q476X1
Q9RRP6
C4XN27
A8LM96
B5Z061
A8A767
Q0TAA1
Q1R3V2
Q3YS21
A4WG52
Q2N7E1
B9M371
Q07905
A5GDA1
Q6B8Z0
A4G9B1
A8AA51
Q1IIZ0
A2RM00
Q6AGD1
Q71Z78
A0AJ38
A1U6L0
A7I4D4
Q1GZ15
P9WQ00
B9L987
Q9JZF7
A9A1K7
Q6DAR0
Q3A1V5
Q188A2
Q125B6
A2C0V9
B4F1G7
B7V5L4
A5WB06
B0KQ91
A4VGS4
A5WGH7
A3MT40
B1YB53
Q1MM66
Q7UQZ8
Q6NC44
Q2RP10
A4WWI7
Q16AA4
Q5LW17
A4FKC5
B5FPX4
B4T0X0
B4TQH5
P63557
A6WTS2
P59301
Q0I063
B2TWF4
P59302
A9GQU6
A5VAE6
A5IP51
Q6GCU4
Q8CSG0
Q828A4
B1W3A9
Q4JAQ2
C4KJ29
C3NF41
Q67KD3
Q5MZ48
Q3AWR0
B0KBW1
Q116Q9
C3LRV4
Q3MG30
A1R585
B7HNP9
Q57DW4
A5VPX1
P59314
Q1BK31
B9MR76
A7I2W9
Q5HWN8
Q11J68
Q7NRT5
A5N8G4
Q6NHH0
Q59279
C1D141
B1I1C5
B8E0N8
P11446
A5FEC6
Q07906
Q7NE70
Q18E32
A4G1T4
A6SUN9
B2GBN0
Q92BB7
Q8Y6U1
Q8TK53
Q8TWF8
A3CRT6
A5ULI7
A6UR99
Q9K4Z1
A1KJ69
Q0AHZ8
Q3JC91
P57907
A5D504
A4T032
A2BR42
Q02TA4
A4XZB4
Q889Z3
A5WFU8
Q8ZUA0
O59397
Q8Y339
B5ZXZ1
Q2RRM4
Q1AS32
A4FKC8
A6WTS3
A3Q9C6
A8G1A7
P59310
Q2FK78
Q5HJI9
P63565
Q5HP21
P54896
A3CLY4
Q4JAQ3
Q67KC3
A0LIV2
P54899
B0KBV9
B8GLD4
Q7M7U1
Q8P8J8
Q7WKW5
Q89VE9
Q7VSH3
A8MBV3
Q8ZWK3
B1YD10
C3N6F7
C3MWN7
Q971K9
P63566
Q8R7C1
Q9PIR7
Q97GH9
Q9RW75
P18335
O08321
Q8Y6U4
Q8PX16
Q9CC12
P59318
Q9P3I3
Q9CNT1
Q7V8L1
Q9V1I4
Q92SA0
P40732
Q9L1A4
P73133
P59324
B7UNT3
Q3ASI6
C4Y584
P62059
P0CM21
Q47AB5
Q93EJ3
O08319
A4R5F6
Q8TX15
Q8PZL8
Q9CC14
P38434
C0SCV8
A3LWC0
B8PH83
Q46I07
Q3K7U0
B2VVA8
Q98G72
P62064
B6JYD2
Q5HJJ0
Q5HP22
Q828A5
Q7U3S6
B8BVB6
P96137
C9S923
Q6C627
C8ZER4
Q5NP13
Q9NWB6
Q8XD10
Q5PJI9
A8GIT2
A4TI93
O52399
Q6D092
Q3K7N4
A1JPP6
P0CZ69
Q6HP30
Q8VL04
P0CZ71
B0BQM9
A7H7Z8
C3P7V4
B9IXG8
Q5LHY8
Q8A1A4
Q8G5F1
A4XKP7
Q3B424
B3QWH2
Q97HD8
B1IMN1
A5N7J5
A1AGD0
B1LGK3
B7LRL2
A4IQR5
A5UCQ2
B0TEK0
Q1GAN0
Q92BY8
Q8Y7B9
A0QHA9
A5U314
P9WPY9
A5D300
B5F7M0
C0PZQ5
P0A1B3
B0TUH7
Q024T4
P63580
B9DNS1
Q828A2
Q3C167
Q72ID8
Q5E876
A1JIU9
Q8ZBA2
Q66F81
Q4J8E7
A1IGU4
Q80VK6
Q3UPH7
Q92888
Q92974
Q9NR81
Q9NR80
E9Q7D5
Q15052
Q14155
Q9Z206
Q9QX73
Q8R4H2
Q5VV41
Q80U35
Q8BWA8
Q6P720
Q96DR7
Q9FFN9
Q8NFD5
Q9Z1K5
Q8N7S6
O95376
Q99856
Q8IVW6
P29374
A2CG63
Q8W468
Q940Y3
C0SUW7
Q99NG0
Q9LPC6
Q3SXC5
Q8BGR6
P61212
Q19705
Q9D0J4
P36405
Q99PE9
Q9D4P0
Q60Z38
Q5R4G5
Q6T311
P0C001
Q4L6C6
Q7A5N3
Q4L6C5
Q8U9X6
Q7SIE0
Q8U705
P05083
A1TNJ5
A3M1E0
B9MDU0
B0BQC2
A4SIM6
A6TL09
O29379
Q81KV8
B7HRS6
Q5LI10
Q65G68
A6KYN9
B7GTN9
Q3SZJ0
Q2YR87
A1V5V1
Q143B9
A7FWU5
B1IK07
B1KXY0
P59616
Q6NHG4
O88101
B7K8U6
B1I1D1
Q72D36
B7MI96
B7MR51
Q0TAA0
B6I5H6
Q2GFQ7
B2VGA9
Q2J867
Q39Z69
A4IRS2
Q5FPK5
B8F531
Q5UZ47
A9AWL1
Q0BWK6
B2GE78
P59617
Q5X7P8
Q5WZ49
Q03W71
A0AKJ8
Q2VYN2
Q8TR65
Q58201
C1ANT2
Q20WT9
Q3IZY2
A1AX52
P41906
Q57H93
B4TCQ6
C0Q476
A1S265
A9KTY6
A8GZ22
A8G1A3
B2TWF5
Q32AB5
Q2NQZ1
A5VAA0
Q2YWS5
P63583
Q6GIC8
Q8CT81
Q3K3Q3
A8AUN7
Q8DVX5
A3CQQ3
Q5M2K3
Q4J8F0
A6Q7P5
Q2LT96
Q5N1K1
Q3B0Z0
P73257
B0K4D9
Q5SLL0
Q8KTQ9
Q5E2E8
Q8PK32
Q8P8J9
Q9PEM5
Q1CBV4
Q1CNQ3
Q80X86
Q5RCR8
Q3URY6
Q5EBP3
Q3UJZ3
Q9DBR3
Q7Z3E5
B3M2I7
B4K5R6
B4IBX2
B4LX78
Q58EM4
Q9H993
Q9P291
Q9UH62
A7ZP73
C5BDQ4
C6DAW7
A6V1P2
Q3KCC3
B4TBG4
B4TPI0
A8GDR5
Q2NRV5
A4WAM4
A6V1P1
Q3KCC2
B5FNT8
B4TBG5
Q8Z541
Q0T2M9
A9R094
B1JJ29
B7NNT5
Q8FFM0
P76472
A6TF97
Q02R26
B5EZH9
A9N5B1
A8GDR8
Q2NRV8
Q1C743
Q7BF86
B1X8X1
Q1R9F7
A6TF95
Q02R28
B5EZI1
Q5PNA9
O52328
Q2NRW0
Q66A07
B7MG26
B5YXQ2
A1ADB0
P76474
B1LLL3
Q1R9F6
B2VBI5
A6TF94
Q48HY7
B4TBH0
A9N5A8
Q8ZNF0
Q2NRV9
B7MG24
B1X8X0
C5BDQ8
B2VBI7
A6TF96
P27540
B7VBN0
B5RCC6
Q5PNA8
B5BCP4
A8GDR9
Q0T2M6
Q1C744
A9R091
B1JJ32
Q06408
D1ZA70
C4JYG6
C9SE96
C7GIN5
P08566
P38840
P23981
A0LS98
A3N063
A6VMU5
Q0AA54
C3LF06
Q736A7
A7GN56
Q64YD8
Q65I39
P20691
Q492S6
Q7W602
C0QZK3
A4YJJ3
Q2YPN6
C0RG90
B8D7K3
B1JXR9
Q39IG1
B2T630
B9MQK4
A8Z6D5
A8FLU4
Q255H3
B3QQU6
Q9Z6M0
B3QZC7
O84371
B8I5M2
Q8XMJ2
Q482G5
B3R368
A5FRZ3
B8G2R0
B7MHL7
C4ZQ34
A1A9I5
B6I8Y0
A4W8S8
B9LZG2
Q7NLT3
Q4QL19
Q03421
B0R558
Q17YI6
A6T701
B1L5R5
Q9CEU0
Q88VL2
Q5ZVM1
B0SM47
Q03X10
Q8Y5Y0
P54220
A6VXX9
Q0W6Q9
B7KZL6
Q8TXN4
A6VGE5
B1ZLG6
A5UJV0
O26860
C1AH01
B2HES1
A1UCN4
P9WPY4
A0PRD3
Q5F889
A1KUN6
A9A231
B2IYE4
A6WUV8
A1B474
Q3A3D1
Q187E3
Q4ZY26
Q0S2X1
Q13ER0
Q3IW89
Q1GK84
A4FNI0
B5F161
B5QYQ8
B4T142
B5BBP9
P19786
A3D4A6
Q081U4
Q8EEH8
B8CMH2
Q0HIX1
B2TUH3
Q0SX08
Q9ZFF7
P10748
Q2FGX6
Q5HFV9
Q6G998
Q8CSI1
Q5XBK5
Q48SV4
P0CZ73
C0MCK4
Q03LG9
Q30S82
Q0I9Y0
Q59975
B9KBV6
B1L9E5
B5FG60
Q7M8Y7
B0RUW1
Q5H081
P19688
Q60112
B7IAV6
B0V8M9
B7J629
Q9YEJ9
A6TL07
A1KBQ4
Q81SV6
Q81FQ2
A9IZS4
Q2YR43
A5VSZ3
P63616
B1YRS4
B4E603
A3P066
A7GYE1
Q5HUF4
Q5L5F1
Q9PK25
Q97KM3
Q894C9
Q46WJ4
Q47JK6
Q1IXK7
B7MD00
A8A5J6
P07639
B7LS90
Q0BMF4
Q39X04
C5D3E0
B1MYC9
Q71Y88
B1HTD2
P0A4Z5
B4RQ17
Q5YTK6
A6LEZ7
Q3A2N6
Q6LVF5
A3PC83
A9BA66
Q7VBT3
A2BQG2
P34002
Q02EX9
Q88CV2
Q8U0A8
Q8XV62
Q1MB46
B5ZSI4
C0ZZB6
Q21BX8
A4WSQ8
A1AW10
B5FJQ9
A9MT55
Q8Z205
Q0HDV7
Q0SZS9
Q01Q15
A5ISZ5
B9DNV1
Q3K0D4
A8AXZ4
B5E5N3
B8ZKM4
A4W236
C1CQY0
Q96Y96
C5BRJ7
Q978S6
B2SKP5
B2K5T4
Q664M0
Q81P61
B0C2W2
B0VPN2
C1F540
B3GXI4
Q9YEL4
Q7D0R6
B8J8W9
Q3MFM3
O66493
Q5P1K1
A0JX84
A7Z623
A6L3D0
Q1LTA9
A1A1A2
B7GS97
Q7VY92
C0ZCD8
C0RHD5
P63608
Q89AX9
Q1BWW8
A3MJ92
A1V3K9
B2JK28
A7HZN6
Q9PM41
Q05FR1
C7PC56
Q822F8
B3QMJ7
B3QWJ0
Q1QUP5
E3PV41
A4QEJ8
A7MH70
Q0KC14
B8HNK4
Q11Y57
B1I3D5
A8ZT68
Q72DN5
A5EXT0
A7ZPE5
B7UFY7
B7LBI3
B7NP10
C4ZVM2
B1LLT5
C5BAF2
Q2N810
A5FB38
Q14HW8
Q0BNG4
B3E9N0
A4IQ89
Q5FPG9
Q4QNZ4
A1WY16
C4K3S0
B2UTG3
A4G4F3
Q60AY5
Q6LXL7
A5UNA1
A0B5I7
B1MCF1
Q9CCS6
A1UFI9
Q5F756
A9M1Q2
A1KV89
Q82TK9
A6Q1H1
B2J1W7
B6JFJ0
Q6MCU1
Q3A2N5
B4RHV8
Q12CG7
Q6A8I4
A2CCA2
Q31CV7
A2BP22
Q15VM5
Q9I344
Q5HFV7
Q6G996
Q5HP77
Q3K0D5
B4U2K7
Q9A0E4
Q5XCT6
Q1JME4
B1ICH5
P0CZ79
A4W246
Q5M0L9
C1CEW3
Q30NY4
C3MRB7
A0LE92
Q0ID82
P23353
C5A782
B1L9E3
Q73NM0
O46540
P05125
P31346
Q8R0Z6
Q4R1I9
O18920
O08538
Q24K15
Q9Y264
P01015
Q02357
Q01484
G5E8K5
P58369
Q8NAG6
Q86XL3
Q4R3S3
Q9D504
Q9CZK6
P0C0T2
A2Y953
Q944R7
Q28F07
O13648
A2YP56
Q54KI3
Q8CIG8
Q6NWG4
Q7QIL2
B5DZN7
A2Y8B9
Q9W1V1
Q5VS72
B0BRC9
Q922X9
Q63BB2
A9MAU6
B1YTD4
Q0BI88
Q63QW9
Q9A757
B6J2L3
Q83EX9
B1WUB0
B7M9Z4
B1XFV2
Q0THI8
B6IB79
B4RQI7
A1KVQ5
Q3JCM5
Q4FMN4
A9B9H1
B4EWL8
Q3K5W7
Q1MG48
Q2IVR1
Q213P4
Q5LQK6
B5FIF7
Q5PIK4
B5BKC3
Q8ZPN1
A9L5K3
A0KZR5
Q0HSF7
Q32FD3
A5V6F9
A6Q9N6
A5GNU1
Q8DGC2
Q5E084
Q3BNC0
Q1CIM2
A2AHL1
Q8C5H1
Q4KMQ2
P19613
P19614
P35751
P19608
P35753
P19607
P09031
Q5ZLC6
Q9NXR5
A2AS55
Q9SI38
O15084
Q7Z713
Q54KH3
Q9D2X0
Q5TZF3
Q76K24
Q8VE42
Q5ZLC8
Q8N9V6
Q9CQM6
E5RJM6
P61110
Q8N8V4
Q9X758
P0A4W1
P15744
Q9X7P0
Q9SF09
Q03352
P32261
O85674
P86268
Q4R7B7
P80110
Q9VXG4
P26256
Q99JG3
P24801
Q4FZU6
O76027
P22464
Q9ZVJ6
Q94CK4
P28919
Q18LC9
Q54IT3
Q7YRB7
Q5RE98
P35181
P56095
Q86KI1
Q7QG73
P91926
Q9C0W7
Q9DBG3
Q4R706
Q7Z6R9
Q6P856
Q61312
Q5BFF8
P34056
Q9M2T1
O54774
Q24K11
Q9JKC8
P53678
P38153
Q5RDP9
Q09905
G3V8Y7
P9WMK8
Q6PEC0
Q9WV76
Q80V94
O00189
Q9GPF0
Q54NZ4
Q3TAP4
Q9H0R1
O43299
Q8VYL3
B7J8G8
B4UHA8
C1DIX0
Q2YPH0
Q9A655
A7MIB1
B7UI98
B7NHF6
A7ZW02
P62673
B7N7S5
B5Y1Z5
B7L060
B1ZJ42
Q0AHS7
A6WVX4
C6DEY7
B4F2I3
A6UZ95
Q1IG21
B3PNM4
Q98BB4
B6IPQ9
B5F770
Q57TH1
B5R1S7
A9MYM3
Q56017
A3D187
B8CSX6
Q0HS05
B2U258
Q0T8E5
Q2NVX7
A5F8N1
Q8DED1
C0R462
Q8PP26
B0RUI4
B2I5R5
Q87C84
Q1C0H6
A4TQD9
B3GXJ7
A6VMA9
Q0AC59
Q7WF80
Q89AV3
A1V209
A3NCP7
B3PKV6
Q47VJ7
Q83AB7
A7ZHE2
Q8XA15
B7M0E6
B1LFY5
P27510
Q4QMZ7
B8F4P0
B0URM8
Q5X0V3
Q65UX2
Q5FA03
Q3JBF6
Q7N8V9
Q02TH3
A5VXJ3
B1JE09
A1STS0
Q57TH2
B4TWT4
A8G9N8
A3QBA1
Q0HLT4
Q326I4
Q2NVX8
C4L9L6
Q5E866
Q8PP27
Q2NZI2
Q9PBJ4
A7FMC3
A9QZZ2
B1JKY5
O30620
P9WIR6
B2RUJ5
O95704
P53382
Q9V0D9
Q4UKB5
P53383
B5XRA9
Q89AP6
Q9Z8K2
P41780
Q9SUS3
Q9ZPW2
Q9UM13
Q9CPX9
Q28IW8
P60007
Q96DE5
Q9H1A4
Q9Z1K7
Q04601
Q9UJX4
Q9UJX3
Q5R2J4
Q9TLS6
P80559
O68973
P34812
Q1XDS1
P38281
Q96ZT9
F4JNY0
C1DQM8
P59951
A5U0I9
Q02Q78
Q9HYZ3
A5W7K3
Q88M44
A4VJG1
Q82F74
Q8R146
Q9R0R3
A2T7I6
Q65202
Q8C7N7
Q9DCZ9
Q24238
D3UWV6
P19400
Q41448
P0DMA7
P34929
Q9XIR4
P0DMS2
O42363
F7FQM7
P0DMS5
P0DMA8
P0DJG0
P0DMC1
P81644
P18656
P0DM94
Q8MIQ5
M3W955
P33621
O46409
Q8VBT6
P17165
Q7TMA5
P0DMP0
P0DKV7
P0DKV9
P0DKU5
P18658
P0DKW0
P0DN28
P02656
P47036
A8X633
Q6Z4A7
Q21227
Q5XM24
A0A0C5CJR8
F7VJQ3
Q84P95
Q9ZPE9
Q9LVG4
O31788
Q1PCT2
O23324
Q750X7
Q4I8Q4
Q7Z2E3
A1TWI0
B0BSS1
A1WDB0
C4ZF43
C3L613
A6VMZ1
C3P995
A0RJ16
B7JPZ4
Q9KDH2
B9IYY2
Q7VRB8
Q65GQ8
Q5LIY6
B2IBU5
A6KZN9
Q7WEY7
B3DRY2
Q8G6B5
O51718
Q5WHQ1
A5EE90
C0QVL4
B7J0M3
A9M6K5
A4YPM4
C0ZAP9
B1YN34
A5VRR9
Q57BX7
Q39CV8
A9AF06
A9I0U7
Q0BBS3
Q1BTI4
Q3JW68
Q56JW4
A0RVQ8
A5I6E1
A6LTN5
B2V345
B1L0A2
A9KIA0
Q476D8
A4QEM8
A7MJV7
Q0KEM6
B1WQD7
B2AGV9
B8FQU0
C6BSW0
Q11TJ3
A5EVW7
B7NIG1
C4XU70
A7ZIM8
A5FFL9
B1YJG1
O25296
A6T5N2
A2RIW0
C5CIH1
Q038P1
Q04NG3
Q8EXN2
Q1WT53
B0SIB4
Q74IU0
Q38W53
P9WQ07
P75388
Q1D1H1
P57841
B2IU50
A6WZD8
A7HVC7
A9BG28
Q03F39
Q0AJC5
B4SCV2
Q8YNI3
A5D3H8
A6Q2W2
Q4FLB9
Q6LTE9
B4S410
B7UVH9
Q6A8K3
Q7V7D8
A4XVK6
Q92N62
Q98HV0
B3QA01
A9L5S5
A6UBS2
A7X350
Q2FXU0
A1S560
Q0HU91
Q3Z4T0
Q5HFC8
Q827T5
Q6G8T4
Q8E4W5
Q04JH1
Q3K0P8
P47958
A8AWY0
Q5HNR6
B4U3L7
B7IEY2
A5GLQ5
Q73M27
Q9PQ02
P38939
Q8DB25
Q87MQ1
Q9FE01
Q119D0
Q0JEQ2
Q7MIV1
P85940
Q8PJY6
P83481
P50635
O80612
P79803
P29972
P79229
Q5I4F9
P55088
Q866S3
P47864
Q9WTY0
O14520
Q39JR1
Q39BJ8
Q4ZTW1
Q1C7J0
Q1CIX6
P0AE26
A3KNS9
P83572
P94528
Q96P48
Q9KEF0
P94530
H3ZPL1
P26206
P26211
Q07819
F4IVU1
Q6F6B5
Q46134
Q8CQG5
A7GKP8
O51896
B0R9X5
A5VIN9
Q725C1
A0QBT9
A1KHD9
B2HDL4
Q04EV5
Q88P52
Q988I1
Q8Z125
Q2FUX7
Q5HCR2
Q8NUK7
C1CAZ3
Q1J5Q4
B9DUZ0
Q87LG0
P0AEC4
P0A2X8
Q6GA44
P63556
Q8XCV5
Q48295
Q4L9V7
B0R9X2
O53092
Q2YDE7
Q54BU9
Q8IWT0
P9WQ03
C3N5V7
C3NH78
Q975L0
C5A6Z1
Q97A49
P77624
A6U515
Q7A381
Q58428
B8H8L3
D2Q9C6
Q8AWC3
B1VDV2
A8LH57
C7R400
A0QFB2
A1KKF8
P46509
Q1B795
Q5YUW4
A9WSI4
A4FBX6
P31955
O00909
Q7KQL3
P36579
P49702
P84084
Q007T5
P44588
P9WIU4
P9WIU5
Q94JM3
A5UJL1
D7DV18
P9WJG7
O23661
Q54HK2
Q28CM8
Q9D8S3
P93022
Q01I35
Q54YV7
Q9FX25
Q84WU6
Q13795
Q653H7
Q9C8N7
Q2QM84
P26991
P49076
Q7RVM2
O48920
Q01356
P97433
B0KP70
A5N8G6
Q6NHG8
Q47IE5
A5FQ84
Q30ZT4
P0A6C9
B1XBC4
B1IVB9
B6I5H5
Q2GGM8
Q0RFA8
Q5L1V3
Q74GU4
Q7NEE9
Q5FPX8
A1WZE7
B4U7A6
A6WCT4
Q1MRI7
Q04NM9
P59299
C1KVN6
Q8Y6U3
A6VSX6
Q46D93
Q2FTZ8
A9A8M9
B8GFN4
O26285
B0JHB1
A0QHB2
Q9CC13
A3Q0T7
Q5F8D8
Q0ADI4
Q2YA02
A1SJI9
B2IX33
Q8CUN0
B6JJP1
A1B0E7
C6DI80
B4S9U8
C0QRI8
P69365
A8G3L5
Q7VD84
Q4K3S0
Q0SI54
Q13F27
Q3IYY2
A7NPB5
Q1GJY2
A8LY51
Q5PK74
P63558
A9KTY9
A8G1A6
Q2FK80
Q5HJJ1
Q6GKC4
Q4A0M9
Q2LT95
Q2JXF5
Q7U5C7
Q0AUM4
B9K8S3
B5FBP5
Q7MH71
Q9PEM7
P59391
O08318
B7H211
B0V684
A0KFV0
Q0ABJ9
A0JV20
Q846B4
Q9K8V2
Q5WEW7
A9VG72
Q2YNE1
C0RIC3
B0CLB5
Q8KA61
Q0B5P6
A8M8Q9
B2UYI2
A3DGK5
A4QDY8
B8HY92
Q3ZZX5
C0QI21
Q5FGD5
Q2J860
C6E4S6
A0M376
C5CHW7
Q6AGD3
B8DHF0
A1TYH0
Q46B07
A6VIA5
B8GFN1
B0UPC4
O26934
B0JXE8
A0QHB4
B8ZRK2
B4RQ50
A1KSA9
Q8CUN2
A6L849
Q3A3B8
A9BAE1
Q7VBZ8
Q1IFY8
B0KK45
Q4FRK9
Q8U0B6
B1YB54
Q1MIP7
Q3J277
Q163W4
Q21MI4
A4X650
B8EBG3
P59309
Q4UVI5
Q87EL1
Q7W7H6
Q7WDN7
Q9YG22
A4YH98
A1RV83
Q8UI71
O30156
Q81M98
A1JPP8
A7MR91
B7LFH3
B7NHX5
C5A0I6
Q0TDT7
B1LDC0
B7LPC9
B4F0Q1
B5F5I9
B5FUH7
B5RE25
C0PY38
P58509
Q32BX8
Q3YXV6
Q7MHL5
P0CZ70
B7GTP1
Q5KXB1
C5D465
Q4QL90
B8F5K3
B5XSQ5
Q9CE11
Q71ZV5
P0A4Y9
B5R1A3
A8G8Y6
A6WSM2
A4YAE9
A8FRT9
Q2NW41
Q2FY49
P63579
Q8GND0
P0A2Y2
Q6AZR2
Q66HT8
Q9NX46
Q5SW96
Q9SKC4
E7F888
Q8BM75
A7ZZ97
B1IUC4
O59790
Q8CG76
Q9QXJ4
A8INQ0
Q5RFN0
Q2YDM1
P25160
P38116
P36404
B5FYQ0
C3PB96
B7H6Y4
Q64Z15
A7Z7L9
A9VKE0
C0RFM4
Q058D5
P59615
B2JEP3
B9MRP4
Q7P1U7
B5XZ16
A2RHL0
B8ZRK9
A0QYS5
A0PP80
Q3IME1
Q9K0G8
Q3JDS2
Q5YYD2
Q2G4W0
P57909
Q4FNK3
A1VRW9
Q6A816
A2BZB5
Q31DH2
Q46I50
A6VE40
Q1I314
C3K426
Q88B94
A3MT36
B1YB49
Q8XWV7
A9WQ91
C3MHU1
C1ASZ5
B3QCB2
A7NF38
Q21EF4
A9MHH3
Q5PK73
A3DA22
A3Q9D0
A0L250
A1RPR5
Q0SY34
Q024T3
A7X0H4
Q5HHC5
A6QFH1
P63582
Q6GAW6
Q5HQK1
Q8E7N0
B4SQ92
Q8DRI4
Q970U9
Q2JJY4
Q0IE70
Q47N85
Q72GZ4
Q31JG7
Q8DCM9
Q3BSI8
A7IG40
P59621
B2JZE4
Q64HC7
Q3ZBE1
Q5PQP9
Q6NXE6
Q8IUR7
Q5U245
B3P113
Q9XZ63
B4QX46
B4NIN8
A3KMX8
Q4R526
A6H630
Q5U310
Q6A058
Q5XID7
Q6P1M9
P18824
B5YXP8
Q1R9G0
C6DAW5
A6V1P0
Q31YK2
Q2NRV7
Q1C742
Q1CIH7
A4SQW7
B7UFR5
Q7AC24
B7MXT4
C4ZU95
Q0TFI9
B1IXT4
Q1R9G2
Q6D2E9
Q4KC84
B5R270
B5BCP8
A8FRR4
A1JPP9
B7M5T6
Q0TFI8
P77757
A6TF99
C3KAD3
Q57M56
B4TPI1
A8GDR6
A1JPP5
Q8XDZ2
B7M5T8
B1IXT1
B1LLL0
B4ETL8
Q3KCC0
B4SYX2
A8FRR1
Q32DT2
Q1CIH8
A4SQX2
B7LAS3
B7M5U0
P0CB28
B6I7K1
B5XTL2
B7VBM9
Q57M53
Q7UC61
Q1CII0
A7ZP77
B7NNT8
B1X8X2
B7VBM8
Q57M52
B4SYX5
C0Q065
B4TPI6
A8FRQ8
A1JPL6
A9R089
Q3KCB9
Q9BE97
O15945
B7MXT9
Q7N3Q9
P41739
Q31YK0
Q3YZU9
A8MH16
B4ULJ1
P05466
C1EYX7
Q81C45
Q6HHF8
Q5WGR7
A9ILL7
A5E8B1
B2S7T0
A9M6N0
Q8G3C4
Q057N6
A0K5M1
A9ADV6
Q63X54
A8MB38
A0RQC5
P0C630
B8H6A8
B8GC95
B3EGN4
B6J892
Q0KDH9
B7KLE7
Q1IZN3
Q24V91
A8LSF0
B7LDA0
B7NM67
B1LJV6
B2VC79
Q39XB8
A5GE08
A5UCH8
Q0I320
Q9HQC1
B6JMP3
B2UUF9
A4G861
Q5QZ50
P24497
Q1IKI5
P43905
Q5X5E6
Q04U42
Q72PM1
B8DC03
Q2VZA8
A6UTB9
A7I8L8
Q2FQ54
A4FWX2
A3CV28
A0B7Z0
Q3IQG6
Q1QRT1
Q3JEN6
Q8YMB5
Q8EQC1
B1ZMW8
Q04570
B4SFD3
C0QS40
A2CAX1
Q7V8F4
Q48N21
Q9V1H1
Q8Y0Y6
C3MC80
Q2J2F6
Q2RXP5
B5FQ51
B4TD38
C0PXU4
A1S6D3
A9L2X7
B0TT43
A8H4A4
A8FVN6
B1KF47
O87006
Q3Z3L4
A5ISZ4
Q6GGU5
Q5HP79
Q3K2B0
B4U246
Q04JX6
Q5M0L5
C1CQY4
C3MRB5
A6Q7Q0
Q31RQ5
Q5N2J9
Q9WYI0
Q978S3
C4LEG3
Q5E3Z0
Q2P356
Q8RLV9
A7FJW9
A4TN18
B7GVP5
C1F548
A6VKZ5
Q8U9V0
A0JX82
C1EN14
Q73AX8
B2UYK8
A3DDJ2
Q8FT31
Q4JVG2
Q83AJ2
B3R7B8
A5EXS0
Q8X824
B7M1U1
B1IP76
Q1R5P8
B2VJW7
Q2A418
B5E8I9
A5GF05
P43879
B6JKL2
Q5QV59
A2RMH5
Q88XU0
Q5X6H0
Q6AF95
Q60BY2
Q9JVW5
Q0AJ12
Q1QQW6
B2J913
Q6MF52
Q6L1G8
A2C9Z1
B4F0B1
C3KAI3
Q81C42
Q9KQ85
Q8DB42
Q3BRK5
Q8P7R0
Q87DS4
A7FGK6
Q668V5
O22241
Q65M66
A9KDC5
B7NTU3
B1XG01
Q1RBA3
Q5KY94
A4IPP2
B4U701
Q9CF39
Q92EG6
Q0W4B8
Q58849
B4RLX9
Q21VV5
Q57PS8
B5RAU8
B4TUS2
P58687
Q2FIJ1
P63586
Q6GII7
Q8CPX1
Q8DYU4
Q8DUW4
P0CZ74
C1C7X8
Q1J7B3
Q48U89
B5XKU3
A3CNV9
Q5M558
Q96Y90
Q5JFV1
A1TKF1
B7IA68
A5G270
B3GY26
A6TM69
B4S253
C1ESM8
B9IYA1
Q6HDI8
A9VHW1
Q6G5A9
C0ZB07
A5VT27
Q44607
Q057D3
A4XID4
Q11CM4
A5I4X1
B5YE16
A7ZSH0
B7MC45
B5YT01
B7N0S2
B1X6D4
Q8FD18
B7NDQ3
A5IHY1
Q054A8
Q92EG7
B9E6Y4
Q0AKD6
Q8PXE6
Q4FNS5
A3PFJ4
A4XNB9
Q8U0A6
Q2KE99
Q6N1S9
A4WVZ4
Q1GCM4
B5BGU8
B4TXA5
A1S1K8
A6WHB9
A8GYI2
A0KR69
B1KD01
A6UEF5
Q1GP77
A6U268
Q82M83
Q5XAV7
Q1JAN3
B1ICH7
P0CZ77
C0MHD5
C1CEW5
C3MRB8
Q980I8
Q2JMQ3
A5IK72
B8GTG2
C3LPC9
B7VMW2
B2I7C8
B0U410
Q75LR2
Q8ZPS4
Q84FH6
Q9WYI3
A0LUH0
A0KN29
C3P8E3
C1ERV8
Q6G1N9
Q7WR85
Q57AM8
P57605
Q63Q56
Q9A435
B3QMM3
Q8KCL0
A7FUV4
A5I323
Q489N4
B6J4A3
A5FRZ4
B1I3D6
B7NMF3
A8A5J7
B1IP75
B7NDZ4
Q834S1
Q2J827
Q0BMF5
Q5KY95
Q7VNR4
Q2S9Q5
Q9ZMS3
Q5QV48
Q04WV5
Q0W4U0
A9A6N4
A6URV6
A1KLN6
P9WPY2
Q5FAD3
Q2YBB2
Q8ENM6
Q6CZQ8
Q6LVF6
Q7V904
A6VDG0
Q4KJI9
Q3KJA2
Q87V14
A1SRB6
Q9V1H6
C0ZZB5
Q3J2I9
A8LY07
B4SVI9
B5BH30
A4X608
A3DA15
Q088S7
A8GZ29
A1RPQ7
A8Z477
B2FQI7
B5XM06
Q67N09
Q31PU5
Q3B009
P72796
B0K0S9
Q31DP8
B5FBN2
A7MLV5
B7MD47
B7MPE9
A1A860
B7N8U0
B2VIT0
B5EWS0
B4T8M7
P0AE29
P0CK99
Q8UFR5
Q8U7B8
Q9I6P3
Q8XQ89
B0VR94
B9MAV8
B0BTE1
B6ENA0
A8ES39
B7JM50
Q81M32
Q7VRC5
A9MAS9
Q8YGU6
P57479
Q057I1
A8FJM2
Q3AAZ0
B3PBH2
Q7NZD5
A4J3D2
B0TZ52
Q0C000
Q28PZ5
Q5ZYA8
Q60A28
A0QI58
B8ZUK3
P9WPX6
B9L5V9
Q82WL9
Q3SRS9
B4SGR9
A2C0J2
A2BV47
B4EX28
Q46H25
Q87VS6
Q98NC1
Q2IVP0
Q3IWV4
Q5LRZ7
A8LY09
A3CZT7
Q8EJF5
A0KSI2
B1KR25
Q2NWP6
P15474
Q3AWG6
P73367
Q9WYI4
Q72IZ2
C4LAE7
C5CU07
Q9KV60
B2SR68
Q9PH97
A4THC4
B1JKF8
Q86WX3
Q28GU6
P53487
A7MB62
P61161
P53490
P78712
A2WKK5
P0CM04
Q6BML9
Q09443
Q8LGE3
Q54JV5
Q8R2S9
B5X2S3
Q0JF03
P23325
P76205
Q9KJC3
Q9KJC2
Q5R5Z5
O14241
Q54F87
Q9D0A3
Q6LAD6
O49397
Q9M9B9
P51466
Q9LYP5
Q9ZWJ9
Q9ZWS6
P19108
Q5DRQ4
Q7YS78
Q8N5I2
Q8NCT1
P9WQ15
P49253
B3EWH2
Q945B6
Q9ZTA2
Q944X7
O58778
Q8PK25
O30506
O22048
O74180
Q8X1N9
Q9P959
Q9C206
Q9P429
Q3B8E5
P38856
B4YPW6
Q9ZUI6
Q8I8U2
Q32Q06
Q00776
Q1JQ98
Q9P7N2
Q41276
A0JPZ8
O23140
Q17QC5
Q801Q8
O50016
Q4WS49
Q76HI7
Q92481
Q54WN0
P54362
Q9Y2T2
P53677
Q9DCR2
Q8VZ37
P35632
P56380
Q9Y6B7
Q2VPB7
Q8BJ63
O57523
B5ENR7
B8JAJ1
Q5P714
Q6MK56
Q7VU61
A5EA34
Q8YFA4
Q7NW07
B7MAH5
C4ZPX6
Q0TLT7
P62672
C5B7P0
B7LVU4
A9VZN6
B0KJ92
C3K328
B5ZNW9
Q6N0J2
B5FI33
B4TJ46
B4TWT5
A8G9N9
A9L437
B0TV51
Q8EB92
A8FRV1
B1KGH8
P62675
B1JKY4
A1W551
O52655
C1DIX1
B8D8U3
Q2SYI5
B6J646
C5B7N9
B7LVU3
A4G8L5
A6T4I5
Q60CE9
Q82WQ0
Q6D0D8
A6UZ94
Q4K4X3
B0KJ91
Q4ZMG3
Q21MT2
B5RGC0
C0Q5E5
B8EB37
Q07YJ6
A8FRV0
B2U257
Q0T8E6
Q83SQ2
B8GMY8
B5FGG4
Q8D3I0
Q3BX84
B2SPT1
Q66ER0
P01500
Q99767
Q92870
P9WJN6
O58667
Q55ER5
Q20052
Q12157
Q58DR0
Q6GQ63
Q9FFF9
Q8H1U5
Q874R3
Q54NI1
Q9UJX5
Q8BTZ4
Q8VY89
Q12107
Q5P5G5
P48088
P51215
P74551
P25054
Q661Q3
B7J1T9
P51173
Q48L80
Q4ZW15
Q9YBQ2
Q9R0R4
P43138
A4FW85
Q6KZJ6
C3NGG9
A2SR62
B9K857
Q979H8
Q980A0
Q8BVF7
C5A4S1
C5BC46
E1W3A7
P81464
P15636
P53940
P35414
Q4VA82
Q43295
P07095
P0CE39
P0DKV8
P0DN40
P0DMN9
P06759
P0DML4
P0DKW5
P0DN41
P0DKU9
P10517
P0DN39
P05770
P0DMM0
P18287
Q28995
P0DMM1
P02749
Q9BWW9
Q9Z1R3
Q03472
P02660
P26458
Q8IVJ8
Q5DJV7
Q2QP53
Q6LA43
Q93WK5
F4I8U2
Q9S7D8
K7VLR4
Q2K5T4
Q6FW75
Q6CJK6
Q6CGL4
P61798
P36973
O74859
B0UWQ8
P0A2X5
A4FYD7
A0AIX3
B7KY35
Q0ARQ1
B9E711
Q03W57
A6VXH5
A0QWJ5
A0QIA9
P59959
Q2SRZ3
Q1B9P7
Q601D6
Q6MTD4
Q5F774
Q4A577
Q6KI92
A5IZD7
A1T894
Q98QN9
A4TBR2
A3PYX7
A0PPE4
B2A0H0
Q1QIH5
A9M1N3
Q82XS2
Q2GAK1
Q7V0X5
A8G657
Q02K26
Q4ZQW4
Q3IKN5
A9WQH7
B5ZY62
Q88F33
A8F7S9
Q8Y2B9
A6V7V8
B4EU76
Q2IS06
A4WQ67
Q21QM7
C1B4D6
Q9RQF8
P36972
Q3J5E9
A8LXX3
Q6N1B4
Q1GE59
Q20Y76
Q884U6
A9MLY9
B5BD49
B4SWX6
A7NG77
A4X5X7
Q5LNY7
B9KM05
C0Q807
Q8EFG1
Q0HHZ1
A1RIP7
Q0T7B5
B1KNJ9
A6WPL2
Q6GG69
Q2NV62
P68779
P68780
Q8CS95
Q01QQ9
Q4L6Y0
B9DNG3
P68778
Q93AJ8
Q48TY5
Q67LM3
Q2JT47
Q5LZD4
A3CNR3
Q1JM38
B1XL39
C1CSJ8
Q0IAT7
A6Q809
Q3AIK3
Q3AYP0
B9DUP2
B1AJC8
B1LBU1
B2SHR3
O84001
Q9KT52
A5F2N2
C3LTV0
Q9X1A4
P38536
P16950
A2XFC7
P48534
P0C0L0
P0C0L1
Q7XJ02
P80561
Q8H7L6
Q2QYE1
E7CY69
B3A0N5
A6NM10
Q96PS8
Q6SCL4
O77722
P79213
O77740
Q92482
P34080
A8W649
P56404
Q9JJJ3
O26206
Q92NM3
Q92ZW9
Q2YR68
Q8FY85
P60845
P60844
P73809
Q23808
Q1M1A0
Q25074
Q8CFQ3
C8ZCS3
P0CD89
Q6DEB4
Q7SYL1
Q9Y2Y0
Q15041
Q3KPW4
Q8N6S5
Q97JE0
Q65J10
B7GGW0
Q9KBQ2
P94523
A8ALP0
B7MAI5
B7NHG8
B7M0F7
A7ZW12
Q8FL89
B7N7T6
B2VER0
Q5KYP7
A9B689
Q03PR5
Q8EMP4
Q03HQ0
B5BL43
A8GE04
A1RJD6
Q7UDT4
A5IKE5
A1JMB6
A7ZHF4
C4ZPY6
A4W6G7
Q9LBQ3
B5R1U0
B5BL44
Q32K30
Q5HLQ6
P52659
Q1CIX8
P07642
P0A9E0
Q9FI17
Q1JUP8
O19004
Q2SZC2
Q1BJW2
Q62GY9
Q13U53
P0AAF3
Q48IS7
Q92W56
Q32HC7
Q1JUP5
A2QJX5
P26217
B7JN59
Q65ZT1
P0A9Q2
P44918
Q9K576
Q92FR7
A6VWS0
P23793
Q2ST29
P9WQ05
P13981
B3PWQ6
Q0S4V3
A6QKC4
P63554
Q9RJN1
Q1JFY9
P0CZ65
P0C0B3
C1CHE6
Q7MHF3
P0AEC3
Q7A627
Q8VW54
Q9TZN1
Q8TU10
O27635
Q9V105
O59205
Q6GDH1
Q5HKU6
A0JWY3
C6AHX0
B7GUP3
A4QE83
D0LDS6
B2GIP2
Q9WV31
A3Q196
C1ASQ2
A8M2A0
B1W303
P30647
Q9UTI3
Q876L3
Q876L2
O13412
P78688
P17429
O15033
P51822
A1KH31
A4G0L4
Q6LWK4
D9PWM7
P64756
Q0JKI9
P64758
Q9ZTX9
Q9ZTX8
Q9EPJ9
Q8N6H7
Q5R787
Q54JJ3
Q9XED8
Q9SKN5
Q9XID4
Q7XSS9
Q8S985
Q6AY65
A2YAA5
Q653U3
Q8BXL7
Q9C7I9
Q9LP07
Q8SQH8
Q8N726
B3GXD3
A0KLC8
Q7VLN8
Q9CMJ6
B4F2F5
C3K3V3
Q3K4Z8
Q88AR2
P59293
Q87M87
P59294
Q1CAR0
A9R2Q4
B0CAM3
B0VTE3
C1F4F1
Q2IMB4
A8IPV3
A0RID0
B7IWP4
B9IXC7
Q635F2
Q65LE8
Q8A2B0
A9ILI4
B3DSZ1
Q7WEW1
Q89BP7
Q576T8
C0RMG5
P59296
B4E7Y8
A3N4G7
Q63YI7
A4XJN8
Q5HWN6
B3PG71
Q3ASI5
Q3B422
B9LDR9
A8AKW3
B9E1X2
Q489P5
Q59281
A7ML88
Q9TLT0
Q3Z730
A9BY30
Q6AR56
Q72C18
B7LA54
B7M713
C5BC59
A6TGE3
Q030G2
B0SIF3
Q0W0P5
Q60382
A2SD22
Q2NGV4
A0B9X4
Q9K4Z0
P0A4Y7
B2HR28
Q1B7Q7
P9WQ01
Q9JUK2
Q1QH71
A6Q3U3
Q5YYF7
Q2G341
A6WYM1
B1ZUD7
P57908
A1ATU7
A9BI99
B1XSJ0
A3PBM4
Q31C34
Q7TUD1
A6VED0
P57600
Q6FXA4
P59317
Q7NN66
P24087
Q71Z79
O27392
A0QYS9
Q9JTX9
P54752
Q7N9E5
Q8XWN8
Q5HP24
Q3A246
A5DAF0
B9NAN0
Q4K7C2
Q4FSF9
P96426
B9SZB6
O94346
Q6GCU3
Q4A0N0
Q8DV45
Q5M5L0
A5AEC8
B3LLV5
P27254
Q7ZVW9
Q91555
C7SFP6
Q8FE55
A9N3Q1
C0PY41
A7FF08
Q666Q4
B7UHW2
P0A8S3
B7LYT3
B1IT87
B7N7G1
A4WE66
A6TDS6
Q9HW38
B5QXJ1
Q5PJH0
B4TV33
A8GIT0
Q0T0Y4
Q2NRD9
A5F9F1
Q1CB53
A4TI95
Q5GQ85
Q46172
Q81II2
Q731B9
Q5X9F2
B3H268
A7Z6J3
Q5WF65
A9VGC9
B9MRY0
B3ECP1
A1BG28
A6LU51
A7GEJ0
A9KMB5
C3PGI6
C1CYD7
B8FQ41
A7ZSD1
P0A6D1
B1XHL0
C5BF97
B1YLQ7
B2HR31
P57850
Q6LV53
G3XCU2
B5REV8
B4TWL0
B8EB56
A3QB90
Q0HEW1
Q32BA2
Q6G945
Q4L6M1
B1W3B1
C0MGC7
B0K9E8
Q9KUT4
Q1CBY6
B1JMK2
P02911
A1IGU5
Q8TER5
Q61210
Q865S3
B2DCZ9
Q5R6F2
Q7TNR9
Q5ZLR6
Q8K4I3
Q9ES28
Q3UTH8
Q8C033
O15085
Q5FWH6
Q96PE2
Q6ZSZ5
Q3ZBM1
Q8BGK2
Q28FQ6
Q9SKC2
Q02804
P61214
P49703
A6NH57
Q55AD9
Q18510
Q5M9P8
Q9H0F7
Q2KI07
Q4R4S4
Q54R04
Q9UZK1
P0C000
Q5HPC3
Q5HG05
Q5HPC4
B0CEZ5
B2I1W9
C1F4E8
A1WB09
A6VKY5
Q0VM25
Q2IGX8
B7GGR5
O67383
Q5P7H3
A0RJM3
A9IZG7
Q7WJI7
A5EB50
Q57AS3
Q8YJJ7
Q8KA59
Q1BUI4
B4E8D2
Q62LD1
Q8R7C3
A8FLY0
Q5HUM8
Q3ASM4
Q8KDJ5
A5CSI8
B2UYI1
C1FU67
A5N6U3
Q0TTA6
A9KQ51
Q01592
Q1LJQ2
B1X082
Q3Z726
Q1IWM5
Q30YB9
A1VEQ1
B7LA60
B7M714
C5BC57
A4WG51
C4L2P3
B3E9X6
C6E6Y9
A5UDR3
Q0I2U1
Q9HMQ3
Q28V48
B1W3B4
Q5RD03
Q6DJA3
Q04371
Q5R4B2
Q7L311
Q8BHS6
Q17GS9
Q29I35
P38724
B7MG22
B7MXT6
C4ZU97
Q0TFI7
B6I7J8
Q4KC82
Q4ZSZ2
A8GDR7
Q0T2M8
Q8D341
A7FHH4
Q93PD8
A7ZP71
B7MG20
A8A2C0
B7N5L8
B2VBJ1
B4ETL5
Q9HY65
Q57M57
Q5PNA4
Q0T2N0
A7FHH2
A9R095
A4TIM2
A4SQW8
B7LAR9
B7NNT3
A1ADA6
B7N5L9
B5XTK8
Q02R24
Q4ZSZ3
B5R271
B5BCP7
Q32DT4
B2K5L4
B7UFR8
B2VBI8
Q6D2F2
Q9HY62
B5FNU0
C0Q068
B2TW39
Q83KB7
A9R092
A0KGY3
B7MG25
B5YXQ1
B7MXU0
Q8FFL8
Q47377
B7LM73
Q9HY60
B5R275
C0Q066
Q0T2M5
B2K5L0
B1JJ33
Q8XDY7
B7M5U1
Q0TFI3
B6I7K2
A4WAL9
B7LM72
B4ETM1
Q02R29
Q0T2M4
Q2NRW1
Q8ZDY0
Q25461
Q2NWA9
Q9DG12
B4ETL9
A0KGY4
A7ZP75
Q8XDZ1
A8A2C4
P76473
Q1R9F8
B7LM74
B5XTL1
P53762
A9MJC5
B5R274
A9N5B0
Q8Z538
Q8D339
B6QCA7
C6HCG7
A1CP85
Q6FIV4
C5PA86
P0CM22
Q6CJC4
A4RD09
A1D244
C1FYJ9
Q0V3H0
Q9P7R0
B8M0U4
Q4P8F6
Q6C1X5
A6ZY89
Q04052
Q9K4A7
Q9KCA6
P0A2Y5
A4SM13
Q9R4E4
B8J8W7
C3NZR4
B7HVH9
Q63A07
A8FEJ4
Q6G0X3
Q7VR41
Q9RND7
P17688
Q8YEG1
P57396
P59416
Q1BY28
B4EB42
B2JF04
A4JCH4
A4XMY4
Q5HUR3
B0T270
A9WBA4
Q822G0
Q9PK28
A4SD12
Q8KB71
A6M254
B9DZT0
Q0TT99
A3DK03
Q9Z470
Q46Y50
B1WZH9
Q3ZZI5
B1I3Z0
Q46550
A7ZJZ7
P0A6D4
B7MS23
Q1RDV0
F2MTI3
Q5KXV5
A4IQ78
Q0BQH9
A5UJ35
A1WUI9
Q18F09
Q7VJV4
Q9ZKF7
B0UT47
Q28UI7
C1D543
Q92A85
A0AK35
Q65S78
Q8THH3
Q12X18
Q57925
A9AAA7
Q6LXY8
B1M0N9
Q2NH05
Q7TWY4
A4TFB8
Q73UN2
Q1BCB0
A1T5Z3
Q9JTT3
Q82TD4
Q3SW64
Q04HC7
A7HPE1
C6DF65
A5D1R9
P11043
Q7N6D5
B4S4Q8
A2BVS6
B4ET25
Q46LT7
Q15T04
Q888I3
Q8U0A0
Q2KBU1
Q98CC1
Q92SV5
Q07UI1
A3PPV7
Q161H2
Q57R23
P22299
Q5PGG5
Q2S4R9
P07637
Q1GT16
Q05615
P63584
Q8NWN5
Q4L6G8
Q8E0U0
C0MA42
Q8DUV8
P0CZ72
Q8P0H1
Q1JGC1
B1ICH2
B5XM07
A4W069
Q5M551
C1CL80
C4KIN0
C3N7H2
B2V630
Q2JSF1
Q7U7H8
Q3AKJ6
Q9HLE6
B0K0J1
B5YH68
Q83I86
C3LN54
B2I0J2
B3H035
A4SK25
Q3M4V2
B7IP95
Q9KCB6
A7Z622
Q6G1N8
Q7WR84
Q89XW8
A9M9B3
B0CJD0
P57604
Q1BRZ3
Q39KC4
A3MPY1
A1V8D7
A3NED2
A7ZD95
A7H333
B8H332
Q822F7
Q9Z6M3
B0BC03
A8AQU3
Q8XMJ3
Q6NH04
B6J4A4
A9NB81
Q0K669
B7K660
A5FRZ7
B7L4R5
C4ZUP4
C4L6N4
Q5NFS1
Q74BL6
Q4QNY2
Q1CUM0
B2USB4
B0UTE6
Q5WXX5
Q92A81
B9E6K7
A4TBX8
Q741J7
P9WPX9
A6Q3Y3
Q8EQB7
A1B1J4
A6VDF9
A9MMD9
B5R7M8
Q5PLX2
A8GKQ7
A9L694
A8GZ30
A1RPQ6
Q83PX0
Q2FGX5
Q8CP68
Q9KXQ6
Q48S61
Q8DPD1
Q5M556
Q30RT3
Q7U6M8
Q8DKS3
B5YHI4
Q83HU4
Q5E2G0
B7VLJ6
Q8PI87
Q5H3H4
A7FNT5
Q1CCP0
A0RFD4
Q42885
A6TL06
A7H6S8
P57720
C8WAF3
A7GN53
Q65I28
Q8A602
Q6G0D7
C5C5T3
Q7WKJ5
A4YQ28
Q0BG24
A4JDS6
Q8R9A6
A0RRM6
A1W1N6
Q3AEF4
Q11KE5
Q3AQF1
Q9PK26
Q3KLY8
A8ADP9
Q892J3
C3PGM7
B7JVZ9
A5FS06
Q1IXK9
Q30XS4
Q24UW1
A4J3A1
B8DRR9
P63610
B7MY06
A1ADH8
B1IXB6
B6I4X6
Q1R983
B7LLE1
C4L6N3
A8LE02
A4IYS7
Q5KXU4
Q7NFY1
A0M1V5
A5UFZ9
Q2SJE4
Q9HQC2
Q1CTK7
A9AWF4
A8A9W1
B2GI97
Q9CET2
Q04XD2
B1XWC5
Q8F9N4
C1KWM8
B8DBZ8
A0LDR1
Q8TT87
A9W6U7
A4FWK1
B1M325
Q2NGS6
C5CCG1
C1AF08
A0QWQ9
Q2Y7L8
Q3SUZ5
Q8YYP9
A6WWB6
A1BA52
Q6D2M6
Q4FN06
A1VQW9
B4S930
A8G2N2
P46894
Q46HE7
Q48KN0
C3K084
A5W794
Q88LU7
Q1QA91
A5WDY8
Q0S0N2
Q21A81
Q3IY15
Q16CN2
Q21IX8
A9MJ42
B5RCK9
A3D676
Q12P04
A0KV84
A1RIA0
Q32DK8
Q2NSH3
A5VFP1
A5ISZ6
Q6GGU3
B9DNV2
Q49XS2
Q9KXQ4
Q5N2I0
Q3AMV2
Q9HJY7
Q110N5
B1GZT3
A5CX05
A5F6F4
C3LP65
Q87MM9
Q8PJ20
A7IMW7
B2K8I9
Q1CHK6
Q5NLU3
Q9SA96
Q9Z6M4
P35146
P80574
P14843
P39912
Q75W16
P46245
Q8Z6I9
Q3A3N8
B0VQ33
C3LKR2
Q5LIQ7
A8F9S1
A6L011
Q2SU71
Q3AR93
A1BER1
O84372
A8AQU4
Q17YU7
B2URY7
B0UTE7
Q58835
O26896
P0A4Z3
B2HNC7
O50467
P63600
Q1JB44
Q8DCM1
Q4UX85
A1JSD4
Q1CCN9
Q28055
P56212
Q7M2N1
Q9DCB4
A2YUL5
Q4V7C7
Q84M92
Q6CSB9
Q9BPX5
Q940Z2
Q4W9M3
A2WNB0
A3ANB5
Q9VX09
Q7XR80
Q12386
P38328
Q9VIM5
P53731
F4JUL9
P91167
Q10316
Q6DJ71
O34055
P45951
Q8L9Y3
O80366
P17870
P29066
P51487
P51481
P36576
Q96B67
Q92R45
P37200
P51484
P51478
P15887
P08690
Q08DD1
P15289
P50429
Q2FFW6
P0A005
Q01257
P74313
Q32KJ9
Q5FYB1
Q8BM89
O52025
P37309
O27106
P28607
A7A1R7
P18634
Q9UT55
P45091
O84385
P17720
P54537
P45089
Q6AYE8
P45092
Q54GD9
Q9HDX5
P98203
Q1JPA6
O35085
P50292
P28514
P11246
P50296
O60077
B8NG55
C4YBE4
A5E5U8
C4R970
A7TKC6
Q6CFV3
Q9D738
A6NK59
Q8WXK1
Q7XUS2
Q764B9
Q9Y574
P0CJ29
P0CJ31
E7F8F4
E9PZJ8
P24242
Q6EUN0
Q06234
Q8W4Y5
Q2EGB9
Q9I9N6
P19360
Q93QX0
Q12U14
P85156
Q2KIG1
Q19326
Q3C1E9
Q2GQS2
Q4WXX5
Q7S1X9
O74515
Q59LV8
P46993
Q8VI04
P34927
Q54WW4
Q8U4E6
Q945S8
Q9I8G4
O81055
Q75DE8
Q8LF97
Q9LSY1
P83146
P83147
P25550
Q10916
Q92485
P10950
Q8HZJ0
B3GSH5
Q0VD19
A0E7A5
A3N3D3
Q5TRE7
B9IX36
A9VPK1
B1X9X2
Q7VKJ0
B8F7Y7
B5XZL2
Q5FHY0
P61190
A4HUY0
A7RQM5
Q4YVP3
A5K5W9
B4F0D5
Q5PJY0
B4TN45
Q8E6R5
Q04IJ8
B5E2G2
Q1JFZ5
Q97NQ0
Q5M189
C1CMR7
B2S3E8
Q6GNQ1
B2K7I9
Q66GH8
P0ACI7
Q8BFS9
Q58456
O05272
P49092
P49089
Q1LZA3
Q54MB4
P49094
Q5R6W9
O24661
P0C9C7
Q8RX79
O66820
Q1IW58
P58812
Q6LXB3
O28847
A8AC98
B8GFN7
C3MZ46
Q8ZVE4
P40603
P58814
Q6AT90
Q96BI3
P56527
A9MGN4
Q540U1
Q9Z1I7
P16348
Q04413
P58520
Q6VU70
P13276
A0JNH9
Q8IW19
Q06481
Q9U943
Q9CHL6
Q6Z6L4
Q5ZIF1
B5X3B2
P50525
P0CF78
P0DKU8
B9W4V6
O42296
P15497
G5BQH5
P02647
P18648
Q91488
O18759
E2RAK7
P02652
Q28758
P0DKV2
P0DM82
P0DM83
P34928
P0DKW3
P0DMN8
P55797
P51909
P05090
P23529
P18650
Q7M2U8
Q13790
P26644
Q9BQE5
Q2LE37
Q148E1
Q96IL0
P42065
Q03023
Q67VZ8
P20301
Q6LA42
Q53RT3
Q13794
Q54T49
P0CL94
Q5ASI2
Q8MSG8
Q9SU38
Q8K4H4
Q66DQ2
Q42593
P80595
B2K6Z1
Q8CHJ2
Q6CA53
Q8BHH1
B0RS13
P79144
P79168
P79165
P47862
Q9N2J4
Q4R691
O54794
P56405
Q9U8P7
Q88F17
O68874
Q8DB17
Q7PWV1
Q8SRK2
P0CD92
Q5FW25
Q502P0
Q4V8I5
Q8BH07
P38115
A0JRF5
Q5WL05
Q8AAW1
Q8G7J3
B0RIE3
B7L4I3
B1LFZ6
B7LVT3
A4IPA1
Q48433
Q38UH2
Q6D4W5
A9MQF1
B4TJ59
B4TWU8
B8EEN5
B7L4I4
B7NHG9
Q0TLS7
P08204
B5F784
B4SU24
P58542
Q0T8D4
Q6GJB6
Q87FK5
P35319
P0A9E1
Q1JUQ1
Q9SUN3
Q0BIE1
Q0B5V4
Q322L1
Q0WER5
Q6PGD0
P96711
Q07818
F5HGJ3
O97627
P26818
P35626
Q9SJW6
P19329
Q8LGI3
Q43629
B3H6Y2
Q84N64
Q8CMW1
P15514
P61209
Q06396
O48649
P51824
P11076
P84082
P19146
Q5R5P7
Q9SHU5
P61750
Q9Y7Z2
Q75A26
P91924
Q64364
Q66JY6
Q54M18
P32295
A3N062
O66143
C5BH95
Q65UJ9
Q9JXU9
Q6LMZ6
A6VDY0
P0A0Z9
P61919
Q8Z421
P59292
B5FAS8
Q7MIA6
B2JZ56
Q667G9
Q6FDQ8
B2HV30
A1W3L0
Q9YBY9
B2URE3
B4S0H7
A8EWG2
Q5P286
A1KAK4
P68728
C1ER04
A7GSF2
Q5LIQ2
Q5WEW9
A1UUC1
B8DU56
A5ESP9
Q0BAX4
A1V7K1
B2JJX2
Q2T281
B9MR75
A7GXW0
Q9PIR8
A6M1Z8
Q8FTN3
B1VH34
Q0KF61
Q11QI8
Q1J2A2
Q5HB82
B5ED10
B3E9Y3
C5D766
A9HKR8
Q2SN65
Q7VJR4
A6T328
A2STZ6
A6VI50
B8IM39
A4YD40
Q2RG64
C1ANS7
Q740I7
A5U311
A1TAB0
B4RLF4
A1KTW0
Q4FNF2
Q6LVG9
A4T0G0
A2C7M5
Q7TUU2
Q1I2T9
Q2J2B9
B3QCH9
A3PNB5
A5V0J4
A1AVQ7
A9MI11
B5RF46
B5BJN3
A8GL83
B0TL87
A8GZ19
Q0HDU6
Q31U29
Q2NQZ0
Q1GNH3
Q2G1H6
A6QDG6
P63560
Q5HP23
Q9L1A3
Q8DV44
C3MZY8
C3N871
Q976J6
A0LEB5
Q2JHF7
B1LAP0
Q5E2E6
A7FD00
Q8ZA87
Q5NME2
B9JVB9
B8HGC3
C1ER06
B9IXC9
Q65LF0
A6KXY5
Q2KV05
Q7VUW0
B2S533
A7H1S3
B8H555
Q8KDE3
Q97GH7
A9KHN1
C4LID5
Q3Z629
B5YAL8
Q8X732
C4Z4C2
Q5L1V5
C5D764
A5GAY8
B8D1G6
Q5QX02
Q04T45
C1KVN8
A6UWL8
Q0W932
B1MAZ6
C6DI81
Q0I064
Q2G1H4
P63564
Q6GKC2
Q4A0N1
B4SQ93
P54895
B1XIA1
Q3AJT9
C5BP49
Q9Z4S2
Q3BSI7
Q9K8V5
Q8CSG1
Q7SI94
Q9KNW2
Q7MAE6
Q8P5Q4
P18544
B8D6V9
B7MI93
B7NU43
Q8FB97
B7NFQ7
B1LNR7
B7LUN8
O68873
C6DI82
A9MI13
B5RF48
A9N0G7
Q8ZKL9
Q32AB8
A5F4Z7
B5FBP7
Q7MH69
Q66G73
A6NJG6
Q2KJ64
P05089
P07824
P14012
P0A2X9
Q12611
A7E5P6
Q8YPF9
C0NE02
C5K110
A2QGS5
Q9ZJ14
Q635F1
Q9K8V3
Q5WEW8
Q8G5F0
P59610
Q8FYE2
Q8R7B9
Q6FU44
Q3ZYG4
Q6AJL0
Q5L1V4
Q5FQD0
Q9CHD4
P62062
Q71Z77
C0PF72
Q57645
P62065
P63573
Q82SU1
Q8CUN1
A4S1K1
D0N1U4
Q87WZ4
Q7UUJ7
Q5LWL6
C5WPC2
Q8NYM7
Q8CK24
P74122
B8M9V7
Q8DHN4
Q5SJ18
P0CH65
Q7MAC9
C7GL62
Q5ZL35
Q3UL36
P11667
Q57K48
B5QXJ3
B4TV35
Q8ZHH6
B7MMA1
B5YQA9
B7MZ67
A8A456
Q1R7B4
C6DF35
A7FF10
Q1CEY8
Q5XAY0
P07249
A0KG11
A8MFI5
Q2INH7
Q81M56
Q64YZ2
A8FF09
A1A1W8
Q3AAN4
B3EJ63
Q9Z8Z1
A7FUT4
B2TRM1
B1KT46
A3DDM1
A4QDZ3
B1I3J9
Q24V09
B7UJW9
B7LHT7
B7N109
Q8FD52
P0A6D0
C4L3F0
Q7VP42
B0UUR7
Q04B17
Q02W94
B8DFW1
Q65T36
C1ANT0
Q6D9D2
B4S7S0
A1SRP6
B5BGR4
A3D074
Q8EIR6
A1RFX7
P0A6D2
A6U1Z2
Q5HFQ1
P95721
B5XMC5
Q0AZD9
B0K0V5
Q5SI21
A7MWD9
B7VIC9
A7FMU3
Q1CEJ2
P09551
Q970U6
Q9NXL2
Q5ZLX4
Q9N0A8
Q91X46
Q12774
O55043
Q86VW2
Q84RQ8
Q6NW85
Q6PFJ9
P53111
O76924
A6PWV5
Q3SWY1
Q03989
Q14865
B9DHT4
Q6NQ79
A7ZKT2
Q8FI39
B1LI03
Q9UR08
Q9SV36
P53974
O43488
P38918
Q58DI9
Q969Q4
Q8QHI3
P61213
P61208
Q9Y689
Q0IIM2
O88848
Q9NVJ2
Q8U2K7
Q9KJN4
Q6G9E6
Q2FH24
Q7A2R7
Q8CSL7
Q5WHY3
Q92MH1
P24058
Q92VM6
C1DJ48
C3L1U2
A5I5A3
B9E0B2
A0Q1Z1
A3DBU0
Q8FTM8
Q4JVZ7
Q474V6
A5FQ74
B8FH31
B8IZS3
Q24ZG7
A4J174
A8LL46
A1AID8
Q1R3V1
B1YJ36
Q5KW95
C5D678
Q7NLS0
Q7VME5
P44314
B0R7V5
B0UTI4
B4U6T9
Q1IIZ3
Q9CJ76
Q1WV66
Q5ZY77
Q052A1
Q8F4G5
Q8Y5H1
Q65W16
Q12X66
Q2FR16
A9A8S8
A2SET3
A0B6F9
A1KJ76
B2HR33
A1UH95
P9WPY7
A9M2R4
A1KSP4
Q2Y6K2
A1SJJ4
A6WXL6
A1B3M0
Q3A1V0
A1ATU1
A9BIA3
B1XVG9
A3PA59
A9B9L0
Q7TV86
A2BND8
Q15X84
B0KH03
Q500N3
Q8ZU95
Q93JQ9
Q2J1X2
Q2RXE3
A5UVX7
B5RF45
B5BJN4
A8GL81
A6WTR9
Q8EK27
B8CNI1
Q0HDU9
Q31U28
Q3YV16
Q1GWP7
A6U067
Q8E271
Q827Z0
C1CAC7
Q7M938
B0RS55
B2SHW2
P04076
Q66G70
P50514
Q8N2F6
Q9D7A8
Q5W041
Q5T2S8
Q2KI54
Q2KI89
Q5R629
Q9N3B0
Q6AYT5
Q5RDG2
Q8K3A6
A0KGY6
A4WAM5
C0Q071
Q31YK4
Q3YZV3
Q93PE0
B7UFR6
Q8XDZ5
C5BDQ5
B7LM77
B7VBN3
O52324
Q7UC63
Q1CIH6
A4SQX0
B7MXT7
A8A2C3
Q1R9F9
Q7N3Q8
Q4KC81
B5R273
B5BCP5
Q31YK1
Q3YZV0
A7FHH5
A4TIM5
B2VBI6
Q7N3R0
Q4KC79
B5RCC7
B4TPI5
A8FRQ9
P0CB30
Q74TF8
Q3YZU8
A7FHH8
A4TIM8
B4EUL1
Q61324
B7NNT6
Q0TFI5
B6I7K0
C6DAW3
O02748
Q57M54
C0Q067
O52327
B2K5L1
Q66A06
A5H2Q8
Q9K9D5
B5EQ20
B0BNY1
Q03321
B6EIX8
Q2IMC8
O67494
O28775
B7JSV5
B7H636
Q5LHG9
A7Z612
Q6G545
Q9X4H2
P0DH70
Q749Y6
Q7VLN9
B9LUD2
C4K4D4
B5Z850
P56197
P52310
A6T1G3
Q5WWS9
Q04ZI3
B1MYD1
Q71Y92
A0L408
Q0ATJ1
Q608S5
A2SU05
Q8PXI0
B8GF70
B0UC54
A6UPK5
Q9CCI3
A3PWC1
A5U7Q1
P9WPY5
Q0AIZ5
A6Q2R6
Q2G8Q3
B6JCN2
Q6D401
B4RCK3
Q6LPE1
A3PBY7
A2BQ94
Q3ILA2
C1B1F1
Q6NDP4
B8EA95
Q12NE1
A3QEC0
A4Y732
A0KWN7
A1RJF8
Q32E25
Q2NUA9
A6U1T3
Q87QX9
Q7MJ45
Q3BUZ1
Q8PA95
Q9PB21
B1JRD9
Q5NLJ0
B0VQ34
A3MYR5
B9JBT6
A1R703
B7JH02
A0RBX1
Q65I29
A9VMC6
Q1LU62
Q57AM9
C0RFR9
P59487
A2S718
Q63Q57
A8FM57
B9KG40
Q3AR94
B3QMM2
Q8KCK9
Q0TTA0
B8HRK7
A4J3A3
A7ZSR4
B7N1G6
Q8FCV7
B1LHI4
P0DH71
B2SGC9
Q8RF47
Q7NHM2
A5UAU8
B5ZA49
P56081
B5XTU7
Q1IPF0
Q02XB8
Q38X86
Q5ZX00
Q03X08
Q8Y5X6
B0JID6
A1T8F5
Q5FAD4
B7V3D1
Q4ZZE3
Q9V1H9
B1YD64
Q98FY1
Q6NCG9
Q5LSX9
Q57IY8
A1SB13
Q088S6
B8CNI9
Q0I052
Q8P036
A4VVS9
C1CL84
Q980I9
Q5N3D4
Q47QY7
B0K0I7
C4LB07
A7MSY2
Q87L68
Q8DCM0
Q4UX86
B2I9G0
Q87DU9
A9R4A9
Q5NPY8
Q81FQ3
Q73AX9
Q6HHF5
B2I0B7
B0BP27
Q0A9B2
Q2IMD4
O29587
A1K498
Q9KCB7
Q5WGS8
A1URW3
Q6MHP7
B3DSD9
Q7VRU6
Q2YMF8
B8D703
B1YNZ5
Q39H65
Q62KU7
A3N8Q9
Q2SVC0
A8MC69
A4XKJ4
P27793
B3PHF4
B8GB37
A3DDD8
Q6NH02
Q9X5D0
Q83D67
Q472Q5
B7KIU0
Q3Z993
Q9RW94
C6C0I6
B8FQ92
B5YXX0
B1X9K2
P63609
P12008
Q834S2
B1YI20
Q0RF70
Q2A549
Q5NGG6
Q39X06
C5D3E1
A9H0U2
Q7VLX2
P43875
Q5V5K5
Q17XJ5
Q9ZLH1
B0UWQ4
Q28VL4
Q1IIL2
Q88VL0
C1DBU8
A5IEA1
Q5WUE6
Q04W40
Q03X09
Q8Y5X5
A1U0Y3
Q0W6Q8
Q8TXN1
B8IS51
B0UJB1
A6UPX8
A0QI61
B2HNC6
Q1B9H4
A1T8F3
Q9JT81
Q12640
B1ZUM3
P57840
B4SFH4
Q6LNN4
B1XUP3
A3PAU4
A2BUK4
Q7V4Y9
A6V7B0
Q3IJ50
B1J4S1
A4WMP8
B2UGK8
Q2KBP0
Q92RH3
Q13BI7
Q2RR25
A7NQM2
Q5LX60
A4FBE6
B5FPM7
B4SZQ7
P16280
O74413
A6WQ14
A3QFN4
Q0HKC3
Q0T2F6
Q3YZN2
Q2FGX4
A6QH17
A8Z446
B2FP01
B5E5N2
C1C7X5
Q1JHJ1
Q48U88
B2IQJ2
A3CNV6
Q5M555
C1CL83
Q4JC74
C3MXK6
A6QCJ1
Q67N08
Q2JLD4
A5GW34
Q0AZJ3
Q8DLM1
Q72IW3
C4L8D2
Q83GD5
A1WL18
A7MS71
B5FGA8
Q7M841
B0RR76
Q5GXQ6
B0U6K0
P28777
Q8ZD41
E0TIQ1
Q9SSE7
A8MJ87
O66440
Q5P8W0
B9E0D7
B6J3T7
Q3Z989
B7MAQ3
A8A0N9
Q8FH42
B6IBD3
Q5V145
A2RJD1
C1L005
A0AFU8
Q46DZ7
Q8TY76
Q8PXE7
A5UJQ8
A6UQ39
Q9JYT0
Q8ZW59
Q9RN77
Q5PH79
B2U2J7
Q0T478
Q2G002
A6QFB2
Q6GB27
Q5HQR7
Q8E4F2
C0M8T8
A2RF79
B8ZKM6
P63588
C0MGL4
B4ULJ2
O27957
A8IFY6
A0RIV1
B7HCW1
A7GT28
Q9KD93
Q5WHI2
Q6G1B5
Q2KUU3
Q7VUS1
B9MKW9
Q3AEF5
B3PGZ3
B3ELA4
Q1QTK0
C3L127
A7GGC7
A9KBC1
A7MPE1
Q3ZZN3
A4J3A0
C4ZUD6
Q0TCI0
B6I1Z5
A1SR30
A1RVD2
Q98DY3
Q131U9
Q2RN88
Q16CZ0
Q21PT9
B5R7P7
Q2S0A0
Q8ZLN1
Q2YT32
P63593
A8Z4D5
Q4L6U7
A8AXZ5
Q04JX1
C1C7X7
Q1JFS6
P63596
Q03LH5
Q4JC75
Q67N06
Q0AZJ6
Q8DLA6
Q9WYI1
C4L7Z1
Q9KVT3
Q8DDD4
Q4UPE3
A7FNJ7
A9R934
B1JJI3
P29976
P37215
B2TQ47
Q9X5D1
B6J3I0
B7JZT6
Q3ZZK9
Q72DN7
B7LS91
A7NBG9
Q5NFS0
Q39X05
A5UAU9
B0R569
B5Z9T2
B2GCQ8
Q5X6H1
Q5WXX6
B0STS6
Q65R34
Q60BY3
Q6M0F1
B0JFW8
A5U5N8
P9WPY3
Q1JL88
A4W070
Q2LUD6
Q2JRJ6
A5GQN5
Q9HLE5
Q87L67
Q3BQS2
B2SK35
Q9PDP4
Q1C2P2
A4TGU1
B7L543
B7M333
A4W763
Q7N7B0
B5R5X9
B5BDE5
A8GAI2
Q66DY2
Q46065
E1W822
Q89MA1
Q88QD4
P46380
A8IBI0
C3P7X7
Q730Z4
Q818P8
Q6G523
A9I1W8
Q2YNP1
B8D9I2
Q89AE0
Q8RAE4
Q9PJ53
Q9A744
Q8KD64
Q97KL8
B1I3B8
B8E0Z3
A4WF69
C4L3G2
B2SDP9
Q5NHI3
B9M3I1
Q74BL9
Q7VNC2
Q2S9M0
Q7VHM1
Q9ZM37
A4G8P1
A6W6P9
C1DCV6
A5IHD0
B1XX46
Q0AQ78
A1KLN4
A5U5N6
P9WPX7
Q213M1
B9KTM3
A4FBE9
A4X610
A6WT39
B0TS36
A1RFJ9
Q30SR5
A5GR50
C5BP61
B9KBV1
B1L9E1
B8GUV7
A5F3S6
Q87KU6
B0RN47
B2I663
A1JRK0
Q54JY2
Q04549
Q712U6
O94630
Q9UBL0
Q56A35
Q61JZ2
P45888
Q5BL41
Q9C0K3
Q5R8R1
O73723
Q754G5
Q4IPI4
Q9P7X7
Q17GZ9
Q54E71
Q9H9F9
Q7S6X6
O94241
O96624
Q05933
P59999
Q5R516
Q17QU3
Q9KJC4
Q47836
P04931
Q9FXD6
Q7G8V2
P51486
Q9M8Y4
Q9ZWS7
P15372
Q4R562
Q8BWG8
P32121
Q5R5L7
Q7TP90
Q55794
Q54GU0
P33727
P15848
P0DKS8
Q49UH1
A7GP55
Q9K8K8
Q65IV4
C0ZEV2
O52030
P95354
Q2FXF5
P52148
Q60HH5
Q32KH9
Q3TYD4
Q32KH7
Q5FYB0
Q0IHJ2
P15905
P53244
Q9Z869
P30860
P0AE32
P0AE30
Q5T4W7
P0AE34
P0AE36
Q9HUI8
Q3SZW3
O00192
O42115
P28513
Q96QS3
P18605
P14297
Q69DB9
Q9FRX6
Q91WU5
B9WJ47
P17953
A7UWE6
B6HHJ8
A3LXM4
A7ESR0
Q9NWX5
Q9H765
Q81RQ4
Q9D8Z1
Q9H1I8
Q66DP5
Q7RTU5
Q9NQ33
Q02067
P19359
P96677
Q9STG9
Q17QJ0
P0CM26
Q17603
Q9DAP7
Q29I93
Q8C0M9
P24721
P74383
Q5A5Q6
Q9VW15
Q94545
Q32LR5
P53983
O01635
Q6NXK8
Q9JHS6
Q9R0W5
Q9SYG2
Q1XGV0
Q1XGV5
P42127
A8CEN1
A1YL70
Q1XGU8
P79407
P48361
Q9SY65
A8MQG7
Q9LNT9
Q90259
P28249
O95671
B0BT12
C3L6U1
P61397
A0RCH7
Q6HKD8
Q0SRK2
Q6IQE5
B4H8J5
B4LN33
B7MGG4
C4ZZ22
C5BDG9
P58824
Q1WTD6
Q4QH08
Q7NAM0
C6DJG0
B3L1G8
Q57HW6
B4SYE5
B2TUN1
Q0SYT2
C0MBY9
P63626
B1I8S4
Q8CWN8
Q03M60
Q4N0J4
B5ZBH5
Q0IIZ2
A4TSI1
P44337
Q5LJP9
P9WN32
P49078
P19252
Q9LFU1
P19891
P17714
Q61024
P82648
A2ZC67
P0CZ17
P99157
Q7W850
B7GY04
Q397Y5
Q3JFK2
Q2FSK9
Q89FY1
A2RXI5
Q9X1X6
Q8XRV9
O34482
Q56W64
P30363
Q21697
P06608
Q9ZLB9
P50288
P63628
P30918
O02467
Q5HZW3
P62283
P83712
Q88K39
P10182
O60020
O04057
P42210
Q16937
P32765
Q9VC45
A7MLT4
B7L5E9
Q0THN1
B7NB47
Q93MH5
Q93MH4
Q1C5C7
Q1CKL2
B1JR58
Q8FDI4
A1TNA2
A5FWI5
A6VN06
A4SIM5
B6EMN8
B7GGR4
Q9SZX3
O34347
A4YJX9
Q57FU2
Q8YEK8
Q8G376
Q0B4C4
A3MNB7
A1V7X3
A3N4T7
Q63U95
A7ZDF2
A8FL83
Q9PHK7
Q05FN6
B0T3Z9
Q3ASI2
B3EJ62
Q1QVN0
B0RHD5
A6M1Z4
C1FU68
A7ML85
Q66I24
Q3ZYG0
Q9RWJ4
B8FWX2
B5YAL9
A8LPE0
B7UJ66
Q8X9M0
C4ZSR2
A1AG76
B1IQV0
P0A6E4
Q3YS95
Q2N9H9
B1YJ35
C1A3S5
Q5KW94
P61523
A5GDA4
Q5FUA8
A6SW90
B5XSX1
P57799
B7UVV5
A8F446
A5VZI0
Q4ZPK0
A1SRI3
Q8U484
Q2K3B7
Q93JQ8
P24532
A4VXZ4
B9DVV9
Q970V0
Q31SC8
B1XN65
A5GX16
Q3AG78
Q9HKF1
Q9X2A1
A5ILL1
Q3SHT1
B1H0L3
A5F4Z4
B5FBP4
Q5M8Z6
P22768
A4TKI3
Q5NNQ0
P39945
P09774
B7M1F9
A8A0U0
Q7N2G7
B4TGE0
A1JS45
A9QZ63
Q3IC91
B1YW19
Q39I25
A1V675
A8AHD8
B7M1F8
Q5QVX3
A5ICK3
Q2G9T9
Q48G19
A4XWE7
Q88EI4
B5QWI8
C0Q6X8
A8GFQ3
Q07XY1
B8CIT6
B2U3C8
Q7UCI7
C3LRS7
Q8DCS9
A9QZ61
F8RT80
Q6ZWX0
B1JYT7
Q3JQC8
Q141D1
Q9VPW1
B7M1F6
Q1RB49
Q57PX7
B4T4K3
B4TUC5
B8EEX7
Q8EEN9
Q0HIL5
B2U3C5
A5F1U8
C3LLT8
Q7MLE8
A7FIL2
Q9ZC70
B3LVQ1
B4IBY5
Q00PJ3
Q9XI62
Q6NQA8
Q8IXF9
P24020
Q8CHM1
Q4UVM8
P55064
P47863
Q8C4A0
P56403
Q5I4F8
O43315
Q54V53
Q8UI24
Q7WKG2
P0C112
Q7NU39
Q7WVD3
Q9HWZ3
B7XIC4
A6ZX66
P0CD91
Q9D416
Q6GQG3
Q32PC9
Q4V8C5
Q42460
Q5R454
Q9JM93
Q68FV2
A0LT86
A0KJI0
A1A3A8
A5CPB7
P58538
B7MNR9
C4ZPY5
A1A7A9
Q0TLS8
B1IRB6
P08202
Q1RGD7
A5FKW3
Q9S467
B5Y1Y1
Q88S84
B1Y1J9
A1SDP0
Q21MP3
Q0HIR5
Q326H3
Q3Z5U9
Q87FK3
P58540
A4TJ19
Q49ZR6
Q5WL06
B7UIA9
B7MNS0
Q8FL88
B1LFZ7
B2VEQ9
B5Y1Y0
Q326H2
Q2FJ88
Q2YSA9
P63550
D4GP33
Q9S469
Q97U96
O64749
P0AE25
P14056
Q1JUP7
Q3JNJ9
P0AAF5
Q9S472
Q6D4W8
Q882I8
Q9P7B8
P25098
Q3UYH7
Q99PD4
Q58CQ2
O88656
P46672
Q00901
Q9M117
Q92ZT2
Q92YG5
B7H7F6
O86131
B5RQH8
Q63U73
Q0SWK6
P0A9Q3
B7LMS3
B2G669
A0AEM0
B3PNI8
P63552
Q03DS2
P41142
C1AXW8
C0Q7C5
A7X719
P63553
Q5HKU2
P0C0B4
P68770
Q48SI7
C1CNC2
B5F9Q1
Q2FZA9
P59625
Q2YWH4
P63555
Q6G642
Q46171
P44769
Q92ZT0
P0AAE5
P18275
Q46D27
Q8U0N4
B1YCY3
Q5JCY8
Q46807
A7X715
Q2FUY1
Q5HCR6
B8DTX4
C6A7B2
C7MCZ0
Q6NH92
Q4JVP5
Q0RLU1
D2Q4G5
C1AQ31
B8ZRF0
A1UHT0
P9WQN4
A0PQT9
A1SK07
Q63053
Q828J2
D2ATX1
Q10269
Q94231
O23778
Q94650
P84079
P84081
Q8BSL7
Q5E9I6
P61204
P61751
P84085
P26990
P62331
Q8BW86
P31318
A2AWP8
P59099
P0A6C6
P0A6C5
Q9JW21
Q7N8S4
B7V594
C3K475
Q88BD5
Q1QDA2
A4WJI0
B5ZN33
Q21SM4
Q21B51
B9KP00
Q1AS30
Q21EE9
B5F0U8
B5QXQ4
A9N0G9
A1S262
Q87L56
Q8P8J6
Q1CBV5
A9R515
B1JQ60
Q88QQ6
O50146
A3M5Z6
Q9YBY8
A6TTJ3
Q93Z70
C3P7R8
A9MAG5
P57156
B4EG04
Q8R7B8
B2TQ25
B7JY20
Q1IXY5
A4J167
P59306
Q3YR04
B1YJL9
Q051G7
Q71Z76
A0L482
A7I4D1
A2STZ4
Q8PZL6
Q2RG62
Q9CC15
A5U309
Q3IMD8
Q9JY18
O87890
Q6DAR1
Q6KYZ5
A8G4T4
Q7V7N1
Q15X80
Q9I5Q9
Q2K9W7
C3MA29
A3PK36
Q5LS92
Q5PK75
Q8ZKL8
Q089L1
Q0HDU5
Q8NYM6
Q828A6
Q5N5V5
P59312
Q9X2A2
B1LAP2
C4L7S5
Q5E2E5
Q87L55
Q2P2F6
Q8ZA86
Q9AAL3
Q89LG2
Q882K8
O04866
Q75AW1
Q9ZJ10
P59315
P59086
Q8FTN2
Q55DT8
Q07907
Q8TUZ5
P63569
P9WPZ6
Q9JYY4
Q7V0G0
Q8U0B4
P30900
O74548
Q976K0
P59322
Q93R93
P59323
Q8PH31
Q6C846
Q9C5C4
Q8X742
C5A0C3
A8A765
B6I5H3
Q9K4Z7
Q6DAR2
B5F0U6
B5QXQ2
Q5PK76
Q8Z308
B2TWF2
Q0SY37
A7MXC2
P59601
Q8DCN1
Q8ZA85
Q7X7N2
P37818
O08691
Q74ZW4
P0A2Y1
Q1E180
Q6CLS8
P33280
P60088
Q8NVE3
P00812
P62252
Q8UA56
O67100
A1CAP4
Q7WF54
Q8YJF9
Q3JNE9
Q5AH38
Q9A3Y4
Q486G0
Q8FTN4
P0CM20
P62061
C5DCN3
Q92BB8
A5E7B9
Q607S6
A6VFI9
A6UN66
P9WPZ2
C7YUB3
A7UWD5
C1GEZ1
A9SLE5
B2B4X6
Q7VEF9
P59612
P63575
Q6P2W5
Q91553
A4WE68
C6DFG2
Q7N183
Q7UBP8
Q02H78
A9MRG1
B4T5G4
A9N3P8
Q31WH5
P0A8S4
C3LRZ9
B2K0R5
Q666Q6
Q73E88
Q99YT5
Q818S1
P05085
A6TR45
B4UCN6
C3LJU9
B7HNT8
Q635A9
O86130
P17893
Q254Q1
A4SEI7
Q8KDE1
B8I3A2
Q0TCM8
B7NDL5
B2VGW6
O31408
A5UIX2
B8D2I6
B8ZRK7
Q8CXE2
B4S9U6
B4F2A0
I0J1I6
Q57JA8
B4TJT4
Q5PJU3
A9L341
A8H0T9
Q7CMZ7
Q9WW19
Q9CWR0
Q8NDY3
Q9FFP1
A2VEA3
Q5ZJ69
P0C8K8
Q9SKC3
P83988
A4IHD2
A1AA91
Q5EA19
A8ISN6
Q9WUL7
P40617
Q2KJ96
Q80ZU0
Q96KC2
Q8VEH3
Q66HA6
P13526
Q2FH23
Q99U73
Q8CP82
Q2YY04
Q6GGZ4
Q49XM6
P24057
Q98G36
Q3K4S8
Q6FFB2
B0VDE4
B3GY67
B9JTJ2
B4S0H4
B4UHY4
Q9LEU8
Q72ZA4
Q817C7
O34858
Q2L1J6
Q7VVG6
P59613
B0CIY4
P57159
B1JWR5
Q39DW2
A2SAG6
Q2T079
A4XKG3
A7H3C0
B3QN90
B9LD91
A8AKW2
A6M1Z5
A7GGQ8
B8I1A0
Q8XMJ8
A4QDZ5
A7ML84
Q0K7M0
Q479S1
C1CXS0
C6BTR8
A7ZUH8
B7NU40
B1XBC5
B1IVB8
B7NFR0
C4Z0V2
B9M377
A5UHW3
Q2SQ67
Q7VFF8
A6SX31
Q033U6
B2G6Y7
C1D665
Q04RM0
B0SR12
Q72RA8
Q71XS3
Q60HH3
A9W714
A2SQZ4
Q8PUM6
B1ZKR9
B8EPF2
Q2RG68
Q91YI0
Q82TN0
A6Q2R2
Q9LAE5
Q6DAQ9
A5D4Y2
Q182I5
A4SWK9
A8G1Z9
Q02EA0
A4XNY5
A4VGX6
A4WJI4
B2UA10
B3PPC1
Q1MB73
Q21XR4
Q13CL5
A4WVB9
Q169X5
A4FKC1
B5FPX5
B4T0X1
Q8Z311
P40369
B0TL84
B1KP64
P59619
A9FJ48
Q2FIB5
Q9L1B1
Q5LXZ9
Q03IP9
B2V6Y7
Q8GIS1
C4L7S8
A5F4Z3
Q7MH73
Q4UVI4
Q2P2F7
A1JI24
A9R514
Q9Z660
Q8RXL7
Q9D0L7
Q9NVT9
A2AU72
Q96C12
Q05AL1
Q8MMH3
Q5H9R4
B7UFR7
B7NNT4
B1X8W8
A1ADA7
B1IXT2
B7N5M0
A4WAM3
Q6D2F1
Q9HY63
Q3KCC1
B5FNT9
B4SYX1
Q8Z540
B2TW38
Q83QT8
A9R093
A0KGY8
B7LAR8
B7NNT2
B7M5T5
A1ADA5
P77690
B5XTK7
Q4ZSZ4
B5FNT7
A9N5B4
Q8ZNF3
Q1C740
Q7BF87
B7MG21
C4ZU96
B1IXT3
B1LLK8
C6DAW6
Q9HY64
B4SYX0
C0Q070
Q31YK3
Q8D342
B7LAS1
B1X8W9
Q0TFI6
B6I7J9
B7VBN1
Q57M55
B4TBG7
Q8Z539
B7UFS0
Q8X4J8
A8A2C5
B1IXS9
B1LLL2
C4K4T7
A6V1N7
Q4ZSY9
Q1C745
A4SQX3
B1IXS8
A6V1N6
Q4ZSY8
A9MJC2
B5FPE2
A8GDS1
Q32DT0
Q1C746
Q78E60
Q48HY9
Q9HY61
B8I359
A1AGR6
B6I2U7
C5BGQ4
B1YI19
C1KWM7
Q65R35
Q9CCS4
P9WPX8
B2A259
O50468
A1KS84
Q2YB61
Q8YVQ0
P57924
A1AQL5
Q4FNG5
A8G451
A2BW03
Q7V7S1
Q1IGA7
A4XPQ2
Q87V15
Q4FQI3
A1SRB7
B2UEG9
Q2K3L3
Q7UWN8
Q07VC9
B3QAH7
B9KSJ9
A4FBE8
A6WTR1
Q8EK19
Q32AK1
A6U1T4
A6QH16
A8Z445
Q5HP78
Q04JX2
A2RDH0
B2IQJ3
C0MHD7
Q03LH4
B1XKA0
Q9HLE3
Q31DP9
B1GZJ4
Q7MH84
Q3BQS1
B1JIQ4
A0RBX0
Q736A4
Q63A04
Q57ET8
A5VP02
B8D8P9
Q058B0
A0K6T5
A9ABG9
Q3JT35
Q63TK6
B9MRS5
A8Z6F5
A8FNU6
Q5HSF9
B8H3W7
A9WI34
Q255H5
B3EPI9
Q9Z6M2
O84373
A5CRZ1
Q47ZC3
Q8FT29
Q4JVG0
Q1LPA2
B1WRV7
Q47HR7
Q3ZZI6
B8FFQ6
B8J4Q3
Q6AIP3
A1VF90
A8LMT3
B7MG93
B7M6L0
Q2J826
A0Q4Z0
B8F415
B9LMX0
Q18F10
Q02KH1
Q3KFJ1
Q4ZVC2
Q4FRQ5
Q9V1H0
B1YD56
B3PS94
Q1MKK1
Q7UPN5
C1B4H9
Q07HS5
B3QIL0
A3PFR1
B9KQP8
Q1AW05
A1AW83
B5EZR6
B5R3R5
Q5PCX2
B4TQB9
P58729
B8EEA7
A9KTV7
Q07ZQ7
A4Y889
Q0HWM5
B2TWB1
Q83QQ5
Q1GVE2
Q2FYG9
P63614
Q59803
Q8CP67
Q8E4F4
C0M8T9
Q827S0
O84375
A5N6W8
Q5WKM9
A5FRZ6
Q6AIT8
B7US32
B7L5P5
B7M0P9
Q0THD6
B7N529
B1LE43
P36923
Q18DY7
A8A962
Q38X91
Q8Y9N4
Q12UJ8
A9A9R9
Q2NGS8
Q5F8N0
Q3A2I0
Q9V1H8
B5F7D7
A9N159
P24670
Q32GE2
A7X013
Q2YWJ9
P63587
A8Z1D4
Q4L4R1
A4VVU0
C1CL86
Q4JC71
C5A786
B5YH80
B0VQB5
A1WBZ2
A6VL68
Q8UJC5
B6EP29
Q2IMC7
A0K2D5
C3L5T8
B7IYI7
Q634K8
Q65H34
A1UQU2
A9IKY5
Q7WF83
Q2YR04
A9M9Q4
B0CJG9
P46240
A1BED6
Q8KBH8
A7FWA9
B1KX91
Q48AV5
B6J3J2
A9NBH0
Q0K6Y5
B7KFV3
Q3Z990
Q30VD9
B8E257
B7UK05
Q8X8F9
B7M0Y7
Q1R651
B1YKR3
Q74D29
Q5FPK1
A5UHE8
Q0I1B7
B9LSZ3
Q17Z34
B6JN89
A2RMH6
Q5X189
Q04QM3
Q8F8C0
B1HUI4
A1TWN6
Q46DZ6
Q1GYH7
Q8TZ24
Q6LYQ2
B8EM72
A6UNU0
P95337
P95361
P56991
A1KVS6
Q0AIP9
Q2YBM5
Q8EPU9
P57932
A1ARJ6
Q7MYI6
A8G7L0
Q7UZG2
P43904
Q8ZW89
Q92TF0
B9KPV7
A1AW87
Q57J69
B5R1D8
Q5PIS9
Q8Z1W5
A8GKG0
A9KUB0
Q8EKQ0
Q0I0R4
Q31VZ5
Q83PZ3
Q2NQQ8
A7X302
A5ITC3
A6QHD8
Q6G8X2
Q8NWA1
Q5HNV1
B4U4B1
P0CZ76
Q8P031
Q1J5M4
P63595
A4W235
B9DV19
C3MZF3
C3NG01
Q2JRC6
Q9HLE4
B9KBV5
Q5E1R6
Q7MGL5
Q8P3W6
Q87BC5
Q1C2Y4
Q1CCY1
P00888
Q8YXG9
C0QR76
Q46HR4
Q15Y43
Q48PH1
Q6NCG8
Q5LSY0
Q57IY7
B4TKR3
Q2S4T0
P63601
A9L695
A3Q9D7
A8G196
B2U3J6
P0A6E0
A6U209
P63606
Q5HP11
Q827R9
Q7MH83
Q2P6C8
B2I9G1
Q87DU8
Q8ZJF7
A7ZX38
B1J060
B1LIS2
Q6D872
B5QTD7
A9MX50
P63603
Q0T7K0
Q2NVB6
B2K6Q9
A4TPJ4
Q8FSF1
Q89GF9
B0CEJ4
Q6FBI3
A1W6C8
A4SJM5
B7HB70
A7GSL7
Q6HDW6
A9VGY2
Q493B0
Q7W3V9
B2S5E0
C0RIP1
Q8G120
B8D7T4
A4XLN1
Q5HX97
C3KXD9
B1KT66
A9KMD8
A4QB64
P96750
Q24UX5
A8LKS9
C4Z158
Q14IY5
A0Q5E2
A4IZE9
C1A4E4
Q39X01
Q7NHU3
A5UIB2
B8F6C8
A1WZI8
B6JKY5
B0UV80
A6T2B3
B5XNE4
Q5X7S5
Q5WZ76
A1U695
Q3JC85
Q8YTE0
Q6DAJ1
A1ARJ7
Q6LLZ0
A3PBA5
A2BPL5
A4XQ67
A4VPK2
Q1MHI1
Q92QJ9
B3QH35
Q07X44
B8CTL3
Q0HQV5
A5GJ60
Q9NZ32
Q712U5
Q7ZXV3
Q6Z256
P32381
P61157
Q99JY9
Q9C9B2
Q5AC48
Q7SHR0
Q6C061
Q5R4M1
Q5ZJA4
A2YR10
Q9DEE9
P53946
Q6C982
A2XMK6
Q12406
Q29G73
Q9H981
P85970
O15604
O15145
O96625
Q3SYX9
Q9CPW4
P40518
Q9SHC2
P51468
Q9SB04
Q95223
P32120
Q5RCR4
P51485
P51482
P51483
Q0VCA2
A0A0B4J1F4
P08691
P45946
P0AB95
Q6GFT0
P18032
Q60336
P0AAF8
P0AE35
P45090
O30508
Q5ANH2
Q9H2C2
Q6CCY2
Q03862
A6YP92
Q54IU9
P18440
P11245
P14296
Q8WPA2
O80931
Q6CRH2
A2XNK3
A5DR04
Q9UTR9
C8ZJB0
C5DUI6
Q9XJ29
A5A6P2
Q5W7F1
Q9JHE3
Q495Z4
Q8WXK4
Q8HYV8
Q8WXJ9
Q42565
Q3SX45
Q8K0L0
Q9WV72
Q9WV71
Q9H672
Q5R6D7
Q96DX5
P0CJ25
P0CJ32
Q54VC4
E1BNG3
Q8N3C0
Q9JJR7
Q99929
Q53IZ1
Q9FLD5
Q58227
Q9T0J5
Q1E0W9
Q6FL84
Q5B3I9
P32447
Q7L266
P07306
P07307
Q99MY8
P34233
Q84WW6
Q949T8
Q708S7
P53895
Q9NY37
Q9LJG8
Q1XGU5
A1YL82
A8CEM1
A8CEM5
A1YL69
Q1XGV2
A1YL66
Q1XGV6
Q03288
Q1PEL7
Q6FIN2
Q9M1X4
A6VLN1
C3P6N8
B7JIX2
Q81F55
Q8A5V7
Q0TNY3
A7MMW6
Q8T662
B4HR35
B7UMK9
B7N247
P63623
B7NF60
A4WGE3
Q4QMY5
Q04A69
Q03E72
B5QVE4
P0CZ85
C0MD73
B9PGU1
B1AJ02
A1JHR0
Q8ZJT3
P54420
P0ACI8
Q00624
P80485
Q2FW66
Q6GEP7
Q8CNG0
Q2FUW4
B0C2K7
Q9ZLI5
A3PAU1
Q3AV13
Q7W1T9
Q6FDH0
B7I8C4
O28440
Q66I59
Q62BI3
Q8TS47
Q0W7E0
Q58325
Q8TZ45
Q126F5
Q9LS40
B4GGF2
B4HT15
P0A963
B3MJ16
Q28XQ5
Q9I407
Q3EBM5
P42211
Q8L3K8
P50289
Q08655
Q8ZE65
P37220
P26475
Q8X783
B4THR7
A8GI73
A7FFL9
A9R3T6
Q667N8
Q1MEZ8
C1F510
C4Z9C9
Q0AB32
A8EUB2
B8HGC9
Q28WC8
A6TEJ0
Q033U7
B2G6Y6
Q1MQL7
Q5WZ50
Q04P84
P61524
Q929S9
A0AKJ7
A1UH96
A0PP79
Q5F5G5
Q9JWM1
Q2YA75
A6Q3P9
B2J6U2
A6WV13
A7HSW4
Q4FNX4
Q6LVG8
B1XRS6
A3PFJ6
A9BDR3
Q7V9F8
Q46I72
Q15X83
Q9HY84
Q3IHT8
P85910
P59604
A4VIU7
A5WG08
B2UBA3
A9WQ90
Q92L73
Q07VN9
A3PNQ9
A4WVX3
A5V0J9
Q1GCK1
A4FDS0
B5FI16
B4T702
Q8Z3H5
O94354
A6WTS0
B0TL85
A0L251
Q32BG2
Q3YX68
Q1GVV6
Q2FZU1
A6QFH2
Q6GIC7
B9DIU4
Q49WA0
B1W3B3
Q5LXZ8
A6QAX6
Q67KE1
Q2JWE1
Q5N1Z2
Q47N84
B9K8S7
B1LAP4
P59846
Q117P0
C3LRV3
P59605
Q7M7P6
Q8P8J4
A1JTL6
Q8ZFV7
B1JPT9
O14061
P10084
B7MAV8
A8A0T9
B6IBG7
Q1RB46
B5QWI9
Q9A7W1
B2HZS3
B1JYT6
Q39I24
Q62LN4
Q1QTQ8
B7USC6
B7NT32
A1ABS6
B1LDY6
B7LQ47
A5ICK4
A1U5W7
Q6LJR6
B7UY35
Q4K838
A5W0D6
Q88EI5
B5F7I9
B5RAZ8
Q8Z6G2
A3D5H7
A3QF43
B8CN09
B1KNK9
A5V3M9
B7MAV9
Q0TH82
B6IBG8
B5F846
B4T3Z4
Q3Z295
Q8D0D7
B6EML5
B4ECZ8
A3NXG2
B0T8I8
Q488Y0
B7USC7
B5YQ33
Q0TH84
B7N582
B2VJX8
Q5X4K4
A9MFG0
A9N276
A6WST7
A8FRE9
Q1GV29
Q1C8A9
Q9ZC68
Q2TB18
Q6FCP8
Q09YK6
Q0V1P1
Q93VB2
P18907
P05023
P30714
P04074
P06686
Q6PIC6
Q13733
P06583
P30715
P05029
Q5R8S8
P43002
P14415
Q2HZ96
Q99ME6
P0CH01
A2QFJ9
A1C5W7
Q2UD74
Q5AVT9
A7EXE6
Q0VCY0
P70083
Q8R429
P04191
Q03669
P16615
Q93084
G5E829
P58165
D3K0R6
Q6Q477
Q64566
A7L9Z8
Q8BWU8
Q9CR84
Q5RAP9
O04035
A1XQS5
A1L209
Q5BL50
Q06645
Q9M1K9
Q06055
Q20748
Q6NVR9
Q9VSY4
Q7PNM6
A8BM50
Q4Q9X8
A5K6W4
B3RNE8
A3M3H0
Q8LC03
Q4PSR7
Q9LZR0
Q86P48
D4B5H9
P54678
P22700
P40527
F4JIK2
Q86WG3
O34431
P73241
Q9X5V3
O36028
Q7ZZ25
Q58E76
Q5T2N8
O14133
Q9I0M0
Q2RTA0
A0KW19
Q1GWA7
C5BIJ7
C5CYP5
Q87QY2
B2I7M5
P16951
Q6NW59
P18847
Q6P788
G3V909
Q8R0S1
A7TNK5
Q6CQ13
Q07879
Q5B993
Q8VZ52
A1CTJ1
P0CM29
Q5BCH0
A1DMW6
Q0UNW1
Q6FSJ9
A7KAM4
Q6FPI6
Q6BLM0
A1DH10
Q5AI71
Q6CS99
A2QIL5
Q6FL58
Q52EB3
Q3ZDQ4
Q4P0K0
Q59TN9
Q9USM8
Q6BIA1
A6ZWF0
Q02887
A7KAK4
Q6CD56
Q6CWA7
A1CFB3
Q8NJS1
Q7S1I0
A7TF84
Q757Z8
Q6CXQ8
A6ZQF6
Q6FK11
Q12092
Q96BY7
Q59X11
C7GUR3
C8ZAW6
P40458
Q12292
A1CAN8
Q6FQJ2
Q6BSC4
Q9NT62
A7KAI2
Q6AZ50
A6ZS81
P40344
Q75KP8
Q811C2
Q684M2
Q9C5A4
O14497
Q9Y4X5
Q84RR2
A2BEA6
Q6GQD7
Q5XGD9
A6NKF2
Q9LVW9
E1BLP6
Q9NXU5
Q20758
P61211
Q2TA37
Q2TBW6
P37996
Q0VC18
Q5REU3
P34212
Q96BM9
Q9CQW2
O58994
Q2YY03
Q6GGZ3
Q49XM7
Q9KJN3
Q7A0W5
B7I338
A0LUB8
B8JAN8
A7H771
A8ESF7
A1K451
B7JS05
A7GTR4
Q6HCP8
Q8A1D3
B3DSY6
B2S8N8
A7ZC90
A7I3C8
A1VZR4
P43061
Q3A9W6
Q9A683
Q11DW5
A9WJR8
Q3B426
Q1QSV4
Q97KE5
Q8X730
A8A768
Q3YSS4
Q5FH83
B7LUN5
B5ED16
Q74GT9
A5GDA7
A9HRH6
Q4QM89
A1WVT8
A4G3U8
P04424
C1KX44
A0LE33
Q0W7A4
Q609I6
A4G0I4
A3CTT5
B8ILR2
Q2NGN7
B0JXI2
A0QHA7
A4T9W3
Q3SUR0
Q8ELT9
A7HTI8
A2BTV0
B4F1G9
Q48QD3
P50987
B1J1V0
Q4FVJ6
Q8U483
P20673
Q04MW6
A4VXZ3
B9DVV8
Q9UX32
A0LEB1
A5GHM4
Q3ANN7
Q8DLW0
Q9Z4S3
Q3SM68
P59620
A7FD01
A4TRH3
B1JQ59
Q09767
B1WBW4
Q5ZMQ0
P0C6R2
Q8NEN0
B2RY50
Q9H6L4
Q5R6S3
Q68FK4
Q9D2I5
Q295V5
B4PR07
P0C7Q2
Q7L4S7
A4SQW9
Q8XDZ3
A8A2C2
Q8FFM1
P77398
B2VBI9
B5XTK9
Q7N3Q7
Q02R25
C3KAD2
P0C0R6
B5R272
B4TBG6
Q5PNA6
C0Q069
B5BCP6
O52325
Q32DT3
Q3YZV1
B2K5L3
A4TIM4
B6I7J6
B2VBJ0
Q48HZ2
B5EZH7
Q5PNA5
A8FRR3
Q3YZV2
A4TIM3
A0KGY5
B7MG23
A4WAM2
Q48HZ0
Q4ZSZ1
Q5PNA7
Q0T2M7
A1JPN1
Q7CIT9
B1JJ31
A4WAM0
B4ETM0
Q3KCB8
B5FPE1
A9N5A9
A8GDS0
P0CB31
A9R090
A0KGY2
B7LAS4
A8A2C6
B7N5M4
B5XTL3
Q7N3R1
Q9HY59
Q3KCB7
B5RCC8
Q8Z537
Q83KB5
Q1CII1
B1JJ34
Q3KCC9
Q4K884
A4SQX1
B7UFR9
B5YXQ0
A1ADA9
B1IXT0
B1LLL1
P79832
Q02R27
B4SYX3
B2TW40
Q83KB6
A7FHH6
Q1CIH9
A5H2P4
A6R8Q8
C5JKE6
Q74ZZ1
B8N4Q9
Q2UCP6
Q5AME2
C5M1X2
A8NMB4
B0D6H2
A8QCB2
Q8X071
C0S433
C4R4R8
Q12659
B2B223
A7F7H0
P23281
A5FUH8
B7J781
B3GXD4
Q9YEK9
B2UN97
Q81P64
B3DSQ0
Q2L2S7
A9IJI7
Q89WF2
C0ZCE9
P0C100
B8D9A1
A7GXB4
A7H3F2
Q3AAT7
B3PJM0
Q5L5F4
B3ENJ1
B9LFL8
B0BC00
A8AIH5
B2TQ51
A5N6A9
Q0SV34
A4QC99
A9KCT5
A7MES7
B1X848
Q0TJE5
B1IW23
P0A6D3
B5E9T1
C6E2B1
Q5FTC0
Q1CSL4
A9AZ72
Q0C5R4
B5XY87
B2GLU6
B2GCR0
Q02XD1
A5IBR1
B0SDL8
Q8F6P5
C1KWM3
B4RL93
Q9JYU1
A1ANP7
A9BHP7
Q8VP65
Q6L1G5
A8G3X9
Q31BS1
Q7V272
P0A2Y4
A1STZ0
B2U886
B3PRH7
Q1MN56
B5ZS37
C0ZX05
B3Q5Z7
A7NJA5
A5UZF9
A1AWR5
A9MHX5
B5R8J5
A9N7V6
B4TRT9
A8GCH1
A6WNN0
Q0HV11
Q31YU3
Q83RY8
Q01Q26
A7X2G5
A6QH15
A8Z444
Q8E6F8
A8AXY9
Q99Z83
C1C7X2
Q1JL87
A2RE13
Q8CWQ7
C1CEW0
C3MZF0
C3NG04
Q96Y91
Q2JLV2
A5GT44
Q0AX99
Q5JFT3
B0K928
Q5SL36
Q3SK83
A5CWH5
A7N1K3
A5F7G5
Q1CA73
A9R7I2
Q66CI8
B0CBS9
A3M9I8
B5EP40
A0KN28
A8MH15
B7HL27
B9IVN9
Q5WGS7
P31102
Q7VRN3
Q7W2B6
P63615
Q8K939
B1JU67
A9ADP0
Q3JMW1
Q8RB14
Q9PNT2
B0T8F3
Q255H6
B0B7T8
O84374
A5N6A8
Q489N3
Q9X5D2
B6J3I1
A7MKL4
B1WUD4
Q3Z988
B5YE18
B7UK94
B7NMF2
Q0TC78
B7NDZ3
F2MTI0
A7NBH0
A0Q706
Q5KXU5
A4IQ88
A5UG10
A1WZA9
Q7VHT1
Q28PF8
A6TF13
Q9CES8
C1D4Z4
Q8EXX1
B8DBZ9
A0AK39
Q3IJA2
A4VH14
Q1Q8Q9
A3MUK4
C1B4I1
Q2RMW0
Q1GGQ1
B4SVI8
C0Q0G1
B4TY46
A3DA14
A3Q9D8
A8G195
B2U3J5
Q5HFV8
Q8NWN4
Q49XS1
Q8DYU5
Q827R8
Q99YR3
B1ICH6
P0CZ81
A3CNV7
C1CEW4
Q63DL6
A1TRH4
B7I5W6
A3M5C7
A0LUH1
B9MAD0
B5EJT1
A4SM83
B2UNJ5
B8H8V7
A8I4M5
Q5L9G0
A8FEK5
P31104
B2IDQ8
Q8G5X3
Q492G9
A9IT47
A5EEP1
A9M8V2
B0CKB2
Q9ZHE9
B1K077
B3EID0
A1BHE5
B9LK59
B0BC02
Q7NYT5
B6JLQ1
P56122
A6T017
B1L5G9
A2RMH2
Q6AF97
B0SRH8
Q72W01
B1MYD0
Q2W6Y1
A6VXI7
Q12X75
B3DXL0
Q8PW84
O26843
Q2RI73
P9WPY0
P9WPY1
Q0AEP5
Q4K8J3
A4VM84
Q8ZW90
A1RVD1
B5ZST4
B6IRC6
Q2J0T8
A5UUN7
Q1GCR5
Q57LX0
B4TCA5
B5BBA5
A8GH82
Q023V7
A7X2G8
Q04JX3
Q1JCG6
A2RF78
B5XKU4
Q03LH3
C4KIN2
C3N7H4
B2V7C0
Q31RS5
Q5JFT4
B0K8B2
Q97AR9
Q3SL02
Q9SGD6
A0PYE7
Q83A36
Q8X5X7
B7MVG9
A1ABN0
B1IQ63
P05194
C5D2V7
Q9HSB4
A6T4L2
Q88SD8
B8DCI1
Q8THC4
Q2FQV3
A6VGY0
Q6LXF7
O26666
O87007
Q3Z247
C5BF12
Q4QMR1
B8F634
Q2SQW5
Q5V450
B0R386
Q18KS0
B5Z8P5
P56119
Q0C6A6
A6T2A5
Q02XB7
B1Y4W6
Q2VYH4
Q8THC3
A6VFM7
B1M3B2
O26344
Q2RI72
P95340
A9M2N2
P95389
A9A233
Q8YVC1
A7HSJ1
B4SD14
Q6LLK1
A2BZ92
A2BTT7
Q3IDI6
A4VFI4
Q9V1H7
C3MB73
Q20YZ3
A3PNT1
A3CYL3
Q08A18
A4Y1D5
Q0HP98
B2U2P9
Q0T020
Q2FXY1
Q5HFG5
P63594
Q49Y37
B2FMH7
P63597
Q48S56
B2IQJ4
A4VVS8
C1CQX9
C3MXK7
Q96Y95
P74591
Q5JFT1
B1L9E4
Q5SJF8
B5YJ55
Q3SFZ9
A5CWY3
A5F4C3
B5FCV8
Q3BN06
B0RXX4
Q9PFN3
Q8ZJ74
A4TH28
A0MH68
P0A1B6
Q09755
P27608
Q44093
P79023
P0AB91
Q9UT09
P57224
Q8X5W4
P59736
Q3A2J4
A1TKW2
B0BSJ7
A4SK24
Q3MFQ9
B6YQJ0
B7IXM2
A7GSP5
Q9KFH9
P37944
Q492A4
Q7VT94
A9M9B4
Q8K938
Q3JMW0
B8H331
Q9PK27
Q9Z6M1
C3KXE0
B1IMQ2
Q8FT30
A9NB80
Q46WJ3
Q3Z991
B7MD01
B1X737
A4WFH8
B0TXQ6
B2SGC8
A4IPN9
A5UG09
Q9HQB0
Q1CV00
P56073
Q02XD2
Q04NM2
Q2W095
Q8TR06
A4FZL8
A0B8V5
Q9CCS5
A9M1U5
B2IX35
P57925
Q7NA55
Q7VE85
Q02EX8
Q3IJC5
Q4ZZE4
Q0S0N1
B5R7M7
P63602
A8GKQ8
Q12SL9
A4YBT1
B1KP71
Q2NQJ1
Q2FY32
A6QH82
Q6G928
Q4L6N8
B4SSA3
A2RE14
Q5JFT2
Q5SII4
Q9KNV1
Q8PI88
A7FNT6
A9R4B0
Q5NPY7
A7ZID7
B5Z2U0
C4ZTE7
P0A6E2
B6HZI8
B7LMJ7
Q57SH6
C0Q7R1
Q325L0
A9R2W3
B1JIG7
Q8X968
P15993
Q8XVP5
Q8FT32
Q88K84
B7I9Y9
A3M692
A3N3F8
P43877
Q0ACQ4
C1ERS1
B7IXJ0
A9IM00
Q7WF89
A5EJC6
A7H1F1
B9KEV8
B0SXA8
A8AQF2
Q7U4X5
Q8DLJ7
A5IK69
Q111G7
A5CVG7
C3LQQ3
Q7MGU2
Q4UZB2
Q2P849
A7FDQ8
Q1CDU2
A6H7J2
Q3ZBD2
Q9QZB7
Q9M1S3
Q5R6X9
Q7SXW6
P53489
O96621
Q5M7U6
Q9SAF1
Q9N4I0
P42528
Q6K908
Q9Y7X8
Q54KZ7
Q9D864
Q5AXH1
D2I1E3
P59679
A8WAT2
A2XQX0
Q7PVX8
Q8WTM6
O15144
Q3T035
Q9JM76
P33204
Q4KLF8
Q1LWJ6
Q66IV5
Q9ZVD3
Q9FPR6
Q9LZJ8
P51467
Q9ZWS9
Q06598
P19107
Q8TBH0
Q497K5
Q32KX1
P13027
P79260
P52145
O50593
O52027
Q58542
P30329
Q01255
Q74NT6
Q5HRI4
P52147
Q4LAA8
C3LDK1
C1F0A7
Q81BK3
Q8GJ74
P45947
P63621
Q2YTL3
A8Z4K0
Q8CQF5
P46003
P51690
Q96EG1
Q6YRW7
Q32KJ8
Q148F3
Q08CJ7
Q6UWY0
O52029
P14000
P51691
A7TGF3
Q8TGM5
D4GUZ4
P0AAF7
P0AAF6
Q9HUI3
Q06541
O60180
P13913
O62696
P50294
P13914
P50295
P35902
P12275
Q7Z1F8
Q6NY34
Q9HBK9
C4YSJ2
Q6BPL7
C5DLA7
A4RJA0
Q94GF1
B3LK55
Q17QB3
Q9WV54
Q91XT9
Q1AAU6
Q7SIG6
K4D9Y4
Q91ZT7
Q8WXH4
Q8C6Y6
Q8VHS5
Q6ZVZ8
Q9FJM5
Q96Q27
Q862Z2
Q5R4M7
Q08E43
Q4R544
P0CJ26
Q46E43
O27105
Q9LS09
Q59MV1
P0CM27
Q6BYE5
Q9V464
P40467
Q32LE5
Q6GM78
Q5RBQ8
P02706
P08290
O57971
Q9M1X9
Q922M7
Q708S8
P32267
Q22851
Q9UHC3
Q7TNS7
Q9R0Y1
Q29414
A1YL77
Q1XGV1
Q865F0
Q95MP2
A1YL81
A8CEN3
A8CEM0
A1YL67
A8CEM7
A8CEM8
Q1XGV7
Q6ZYM3
A1YL74
O49484
Q9LSX9
Q90260
H8L902
Q92484
Q9UAY4
Q92056
P46597
A0BZ55
A4SHR6
Q81S64
Q5L9E0
A8Q3T2
Q897F7
Q7JWD3
B7L891
A5U9S9
B0US32
A6TG48
Q03PZ8
A8YTK7
Q6DB95
Q8I1T8
A9MXC1
Q8ZKW4
Q83PJ4
B8ZNX6
B9DUY5
C1CTM5
Q4CNH2
Q1CC50
A9QYG3
B1JR29
P22106
Q5ZJN0
Q9NWL6
Q58516
P64248
Q10MX3
Q9LV77
P49090
O24338
P29162
Q2FUW3
P0CX77
P0CX79
Q7WLJ8
B0V9I9
B2HVA8
A3MD35
Q2T559
Q0K391
Q63LV9
Q28Y14
B4NWI1
Q6LZ92
Q9LHE3
B4QGM0
P00805
P83451
Q9RRX9
Q9U518
O25424
P20933
P62284
P62285
P62288
P62289
Q8IZT6
Q8CJ27
P62295
Q9BXN1
O07002
P53353
Q75DC2
P37219
P0A1Y2
B7MV44
C4ZY59
B1IQZ3
B6IB31
Q93MH6
Q8ZPK9
A1JKC3
B0CCQ2
A0LUB9
A1W9F9
A0KFV3
Q0VRM5
A1R591
C1DQV2
Q81KV7
B7IK29
A7GTR5
Q5WED8
A9VKE1
B3DSY7
Q7WKW7
A9IQ90
P59607
A7GYN4
A7I281
Q5HVA9
Q9ABU1
B3ECP2
A1BG29
A8AQ63
A7FWU6
B2UYI0
B1IK08
A5N6U2
P59602
Q8FTM9
B1VH30
B7JVH4
Q3Z727
Q1IWM3
B8FH30
Q6AR59
A1VEQ0
B8E0N9
A7ZS69
B7MB92
B7NKP0
B1XGY3
Q0TCT8
B6I1P6
A5UBF3
Q0I4M1
Q18E36
A4G3H1
Q0BWI1
A6W614
B2GKD7
Q59491
A5VJH1
A5IHA3
B0S9J6
B1MZP4
Q71XS4
A0LE34
A1U3U4
P13257
Q609X7
Q8TWU0
A4YI75
P13256
C5CAM5
A1KJ75
Q9CC10
A3Q0T3
P9WPW6
Q3IME2
A9M4B1
A1KWJ8
Q0AEE4
Q1QHE6
Q3SNT5
A1SJJ3
Q8ELT8
B6JAT0
Q6DAZ8
B4S9U5
Q6L1N7
Q12D55
A2C5I6
A2BZ94
Q7UZG0
Q02QZ6
C3KBZ2
A4XS43
B0KUE7
Q87XM3
Q7UFW4
B5YQ34
B7MVM6
P0AE38
B7LQ45
A9MFG1
B5BA71
B2U3C9
Q83L52
B2K295
A4TJU6
Q0BGU9
A1V674
B2JCG4
A4JCW1
Q7NXX6
B5YQ32
B7MVM4
B1XGK6
Q8FH02
B7N581
A4W9J8
Q5QWI1
Q5WVZ3
Q1DDF6
Q02I59
C3JXY6
B1JCH2
B5FJD5
B4T3Z7
B4TUC4
A1S572
Q080J1
A4Y7N9
Q321N7
A1JS35
Q66B18
A7ZML6
C4ZZA4
B1IPI2
B7N584
Q1RB45
B5QWJ0
A9N278
Q8ZPV2
Q3IFT7
A4SK35
Q0BGV0
Q62LN5
Q8FH01
B1LDY5
Q2SKP1
Q5ZUT5
A5W0D5
B0KR47
B5F7J0
B4TGE2
B5BA70
A3D039
Q8EJ54
Q9KNW4
Q7MH21
A4TJU5
Q9SD88
Q9Y284
A0K610
Q7NU26
A7ZML2
Q8XDZ0
B1XGK5
B1IPI6
B1LDY7
Q7N2H1
A6VA73
Q02I61
C3JXY4
B0KR44
B5F7I8
B5FJD4
A9N274
Q8ZPU8
A4Y6M4
A8FVR6
Q7UCI6
B4LWT5
Q6GLY5
P59598
Q76L83
Q2QLB5
Q07DY6
Q2IBF5
Q8WWH4
Q07E30
Q8WMX7
F4J8V5
Q8GUL1
Q08DA1
P50997
Q8VDN2
Q9N0Z6
P06685
Q5RCD8
P24798
P13637
Q9WV27
Q8WMG3
Q60489
Q9GLC3
P21188
P33879
Q29449
P70704
B4F6J6
Q9NTI2
Q8NBU5
Q71S46
A4I1F7
Q9ZU70
Q9FM99
Q1M168
P37278
P58342
P35315
Q9ULI0
Q44249
Q9KL03
Q55EI0
Q2PFX0
P16639
A3M311
A1W7D8
Q8UG81
Q0A7X7
A4YWA5
B0CL81
B1YPI7
B4E8N5
A2S373
Q3JSS7
B2T3H8
A1W023
Q472J5
A8LSL0
Q2SJK9
Q0C3S3
Q8F4R6
B7KPZ2
Q82ST4
Q2G9C7
A7HX57
Q12B44
Q15TA0
Q48H68
Q3KA78
A4VLV4
Q8XYZ0
Q983E4
Q21VY8
Q07M86
B9KRL8
Q8EDW7
A6U7N6
B4SP02
Q8DAR7
B2STA8
Q9PEL0
Q1LYB6
Q09771
P29596
Q60765
F6VAN0
Q9UTD5
O35451
A5DPN3
Q7S055
A4D9P4
Q1E8C2
Q86CR6
Q6CUD5
Q69NP0
A7EAE5
Q2ULT1
Q1E891
Q6CWK2
A5A6N3
A6ZL72
A6REI4
Q0CXU6
O13444
A7TG13
Q6FJ38
Q5I0B9
Q757A7
B0G140
A3LX29
A7A1U4
Q75F47
Q6FM63
Q5BH53
Q96U88
Q8X1F5
F4I1N8
A6RYB8
P87248
P0CP70
Q86CS2
Q7RX99
A6ZU07
P53104
A7TTC8
Q751W1
P0CM33
Q51IZ9
Q6FK56
Q06671
A7ERM5
D4B086
A5DZ34
Q6CTU8
Q08D51
Q80XK6
Q6FP05
Q5B1T9
Q9HFR4
A7E6F5
C5DH39
A7THN6
Q5I0S6
Q8S929
Q5R699
Q6PZ03
Q640G7
Q96DT6
A2QY50
Q6FP20
P0CQ10
Q5B7L0
A3LQU0
A6ZRL7
Q75BY9
Q3MQ24
A7KAI4
O74971
Q756G8
P0CM39
A5DLC6
Q641Y5
Q7XPR1
Q8S926
Q9LRP7
A2QPN1
Q6FXR8
A5DWI6
Q8H715
Q8J282
A7TDU7
Q5RCS0
Q674R7
Q2UUT6
P0CM41
Q54NA3
A5DEX5
Q875A7
Q4P683
Q2HJE0
Q9D8Z6
Q5UXP9
Q2FUA5
Q8TYV3
A6VJR4
A6USA4
Q8ZYH2
O58843
Q977Z3
P48731
P21113
Q5RFJ9
Q01896
Q04680
P44874
P76461
Q06065
P44051
Q5IS79
Q9Z2E5
Q96SQ7
P32453
Q75CM2
A6ZYV0
C8Z5R1
Q2TZA3
Q55CA5
A1CSI6
Q9CWQ3
A7ETJ6
Q6C253
C5GAC6
Q4P5B3
Q59UH7
C5PDQ4
A1DIN7
C4QZ25
C5DGG6
Q6C7D6
C5DZB2
P50996
Q64436
P51164
P18859
P56385
P31399
P21306
Q99766
Q5R9E6
Q3B402
A5EAB4
B3QLV3
Q96253
Q8KGE7
P92547
P33507
P00853
Q2IHP4
P41291
B8JCU2
Q3M9V5
A7Z9Q6
Q7WEM3
Q2KU30
O21004
A5VNW2
Q8HEC5
Q89V68
Q03671
Q9B8D4
O03200
Q9ZZ62
A9NBC4
Q5HTR0
P14092
A8ACP4
P24888
A7MMW0
A8LKI0
B1IX00
A8ZUM7
A8A6K1
Q3YQV2
Q0I5W7
C5D9M1
P42010
P92480
A5UGZ5
B2UT00
B5Z7J3
P00846
B5XZL8
Q8LX27
Q6DN61
O79551
B9E8F1
Q2W028
Q71WP3
P07925
Q65Q01
Q38PR7
Q2RFX3
B0ULY1
Q3SW35
P22067
B2J053
B0JWU6
P05500
Q6CYI9
C6DJG6
Q2Y8G6
A7HQY7
Q8EM77
P15994
A8G6V6
P25005
Q35538
A1B619
A2C6X0
A2BT30
P92695
Q88BW8
Q48BF9
Q1I2I1
Q6NBI2
B4TAX8
B0BVU2
Q4UNH7
Q16AM8
B4TN37
Q1AVH3
A1AXU8
A9MJR3
Q5PKW6
A1SBU6
O79406
A8G7M2
Q35920
Q8E8B4
Q1JMJ4
Q4K434
Q8XZZ5
A9MS91
A8GIG8
Q5E7B6
A7FFE9
Q8ZH86
A1TUP2
A3MYW5
A0KFV1
Q8UIB7
A6TTJ1
B4ULH7
O28988
A0JV22
B6YS18
B7GTP4
Q7VSM2
C0Z6T0
A5VVT1
P59098
Q1BSM4
Q9ABE5
A9WKG4
A1BG26
Q7NR63
Q02E39
Q3K4M4
Q4ZZY1
A1SRI1
O59398
Q8Y3E7
Q2KD36
C3MF41
Q12SM9
A4YBU1
A1RPR8
Q32AB6
A6U5K5
A7WXH2
Q2YUZ7
P63559
A8YZA3
A8AYI5
A3CLY6
C3MJ49
A6QAR9
B2V7Y5
Q6V1L5
A5GSD0
P73326
Q47N81
A5ILL5
Q5SGY0
B1H0L5
A5CXF1
A5F4Z5
P59304
Q8PK29
A1JI23
Q66G71
Q8YRB1
B0CD68
B0VQK3
B7JAI2
B9JD13
B4S0H8
Q5P7T9
C1DHY0
C3LJQ9
Q81M95
Q64YZ5
Q8A1A7
P59305
Q7WFC5
A4Z1S1
Q8YGI8
B8D8K6
A0B466
Q38ZT5
A4XJN9
Q9PIS0
A0RWW0
A5CSI9
B9E1X0
C3PGJ1
B7KF19
Q5HA98
B5EFN1
Q748X6
A4IL46
Q5UZ50
A8AAF8
Q9CHD5
Q72RJ9
A0AJ40
B3E0U0
A4G075
Q6M102
Q2NGV2
A0B6F6
C5CAN3
B4S9V0
A3PCW5
Q31AX7
Q46L18
B7V620
C3K2Z7
B1JE24
Q1QA46
A3MT41
A9WQ84
Q982X3
Q7UVL4
A4WQY7
A1AXV8
Q8Z309
A3DA26
B0TL88
A0L254
B2FMD7
Q03LZ4
Q30QC1
Q31NA6
Q5JFW1
A5ILL3
B1GYR2
P59313
Q8PK31
Q7VTJ7
Q7W2N9
Q9A652
A8AAB6
A3MTU5
Q4J932
C4KHX2
C3NGS9
Q9UWU1
O66442
Q9M8M7
Q818W2
Q828A3
Q59928
Q5JFW3
Q9X2A5
Q87L20
Q7MH19
Q9PDF2
B8D8K5
B7LA57
B7MR48
Q0TAA3
C5BC62
B2VGA3
P13440
Q9CLT9
B4F192
B5FPX2
B4T0W8
B4TQH3
Q31U31
Q3YV19
Q9KNT5
Q95JC8
Q9ZPF5
Q10066
P39138
P60086
Q6GER3
Q97GH6
A6S9T6
P0DJQ6
C6HSY8
Q5P706
Q759Y5
B0Y3W4
Q2U7R8
P62057
Q6G5T6
Q7W3S6
Q57AV8
Q39JW0
C4YTS0
Q3A9W1
P59611
C5P7K2
Q3Z731
P62060
Q07908
A9AB46
O26284
P62063
Q5F7I3
Q5YYF8
Q10N79
Q6GKC3
Q5MZY1
Q9X2A3
Q3SMQ9
A7TPS8
A6ZMC1
C5E3Y4
Q2TA42
Q5BJT0
Q91554
Q6NMD6
Q6D090
B5F5J1
B4T5G7
Q8ZM68
Q1CEY6
P70773
A7ZR24
P0A8S1
Q7N185
Q87LL6
Q99XL6
A3N1U5
B3DSY8
Q8RAC2
B9E107
Q47VK9
O85175
A4J3G5
B7MBZ8
B5YSW3
C4ZSX5
B1IQP2
B6I1V5
A4WF49
B0S1L6
P57992
A0PP78
B8CSY8
B1KGG6
Q31WA5
Q3YX10
Q2FGL3
Q2YYC1
A6QH66
P63581
Q8CP40
Q9L1A5
P0A2Y3
A5IK44
Q87SU8
B2K2N4
A4TRK4
A1IGU3
Q801G1
Q5FVC2
Q58DL7
O43307
O15013
Q9ES67
Q9NZN5
Q8IW93
Q5XJB9
Q5XIB3
Q5ZI51
Q8CG72
Q84RQ9
Q949V6
Q9LVX0
Q9JKB5
Q3U108
Q84RR0
Q9LDD4
Q68CP9
Q9Y4B4
Q03471
G5EBZ8
Q9FZ06
Q8CG45
Q8NHP1
Q8N8L6
Q5BK71
H2L0N8
Q627K4
Q06849
O08697
Q5RCQ6
C3L913
B7IK28
Q633G5
Q9K821
A8FG69
A1UQY9
Q8G5F3
Q7WAE4
A4Z1S4
A9M968
Q8FYA4
P59614
A0K9K2
A3MLL6
B2T1C7
A4JGV8
A7GXA8
Q46104
B0T2T7
B8GD12
B3ECP3
A1BG31
P22675
B0RHD6
B2TQ24
B7K2S1
Q3ZYF9
Q9RWJ0
B8FWX3
Q6AR60
B8DN65
B7UNT6
B5Z062
C5A0Q9
Q8FB96
P11447
Q5HBZ4
Q8GDU5
A6WCT0
A5VJH2
A5IHA2
B0SHK4
B1MZP3
B8DH27
B9EAN2
Q0AM30
B7KW75
Q1GXA9
A6VI01
B1M509
O26369
P0A4Z1
Q740I3
A3Q0T2
P9WPY6
A1TAA5
Q5FA15
Q9JVG7
A9A331
Q8YQE6
A6LI67
C6DI79
B4S9T4
Q7MYD9
B4S7P9
A2C5K9
Q7VEK0
Q7TUI1
B7V5F3
Q4K3X1
P59618
Q1QEM4
A1RR78
Q2K3P2
Q7UK64
Q6N0L9
A3PMB7
Q5LXC0
B5F0U9
B5QXQ5
Q12SM6
A4YBT8
Q0I060
Q2FZU2
Q8NXF3
Q4L4X6
B2FMD6
B1I815
C5CRT0
Q9KNT9
Q8ZA88
Q5T9G4
Q7K486
A1A5P5
A0JMA8
B4JT39
B4GFM7
Q6J5K9
Q9CX83
Q5R9J3
Q66HF0
B7LM78
Q7N3Q5
Q02R23
B5EZH6
B4SYW9
Q8Z542
Q83QT9
B1JJ28
A7ZP72
B7MXT5
B1X8W7
B6I7J7
Q6D2F0
B4ETL6
Q4KC83
B5RCC3
A9N5B3
Q2NRV6
Q8ZDX7
A7ZP74
B5YXP9
A1ADA8
B7N5M1
B5XTL0
Q48HY8
B4TBG9
B5BCP3
P0CB29
A1JPL9
A4TIM7
B7UFS1
B7MXU1
Q8FFL7
Q6D2F5
Q4KC78
B5EZI2
B5R276
Q5PNB0
B5BCP2
Q31YJ9
B2K5K9
Q93PD4
Q4KC80
Q9HBZ2
B7LAS2
B7M5T9
Q8FFL9
B7N5M2
A4WAM1
Q6D2F3
Q4ZSZ0
Q5P5P3
C1DHQ5
C3P5A4
B7HHS1
Q63DL5
Q6G1H4
Q492A5
Q7VT93
A5ETC5
Q056Z3
A0K3S0
Q0BJ01
Q62GB0
A4JAT5
A7I291
Q9A434
Q3B315
Q3KLY7
Q7NZU4
B3DUF9
Q9JY01
Q82TB9
Q3SVM8
A6WXC7
C6DGD4
Q7NA56
A2C1E0
Q31BK2
Q7V209
Q15Y44
Q4KJI8
Q3KJA1
Q3J2J0
Q164J6
Q21H84
B5R2D5
B5BH29
P77980
Q12SL8
A4YBT0
B1KP72
Q3YWN4
Q2NQJ2
Q2FYH0
P63617
Q6GGU4
Q4L6G9
Q8E4F3
C0MC29
Q8DUW2
Q5XAW2
A6Q908
Q3AJM8
Q5JFX1
Q3SLY4
Q83GD7
Q9KNV2
Q7M8N9
Q2P6C9
Q9PDP5
Q8ZJF6
Q81SV7
B7H3A6
B0VDX7
A5FY49
A1W6H4
A6VMY7
C4ZAX1
Q0VPH7
B4RU03
B4ULJ3
A8EV89
A9IQN4
B8DUQ4
Q2KYK7
B2S9R7
P63607
P57198
B4E7H2
A2S381
A3NUG3
B2SZH3
Q13WE6
A7H187
A7H5Y1
B9KE09
Q9A3P8
Q5L5F2
Q3B2Y6
A4SFK6
B0B7T7
Q8KCI9
A9KQX0
A8A2J9
Q0TFB7
B7N5U1
A4WCW2
B2VIY1
C4Z562
A6GXP5
A7NA74
B2SF54
B9M3I5
Q74BL4
A5GF03
Q0BVN0
A5UAV8
Q0I3U1
C7NZH8
Q7VIA8
Q5QW40
A6TC15
B2GCR2
Q71Y87
B1HTD1
Q0ARD9
Q46CJ6
Q1GZD3
A6VGS0
A2SFP8
B8ESC6
B0JWQ2
A1KLN7
Q741J9
A5U5N9
A0PPH0
B4RN46
Q9JY99
Q1QQ46
Q5YTK8
Q8EQB6
A6LDP9
A1AQL6
Q7N299
A4SXH9
Q7V364
Q1ID65
A4XTH9
B0KUL0
Q884P5
A1STP2
A3MUI8
Q8XZ40
Q985Z4
C3MHI8
Q21TN3
Q6NAI4
A4WWC0
A9N460
Q2S0W2
A4X607
A1S7K8
A8FTS6
B1KKS1
Q31YC9
A6U6U1
A6U1T5
Q8DUW1
P0A2Y7
A8Z5Z2
Q96Y94
Q2JXD0
A5GIL9
Q3AUR6
C5BL71
Q9WYI2
Q5SII5
O02607
Q83HU6
C5CS25
P39198
Q5E3U6
Q7MIT1
Q4UWE0
B2SVP7
Q9PDL0
A1JK48
A4TM78
Q9FNJ8
Q9YEK1
O30011
B2TQ57
B6J6K1
P21357
P0AB92
A0R033
O53512
Q89AW0
Q8FH32
A3MYR6
Q9YEK6
B4S0F6
Q5P5P2
B7HPD4
Q65NN5
Q8A2B2
Q1LU61
Q7W2B7
Q89XW7
Q8FY59
Q39KC5
Q8RAE8
Q3B316
A4SFH8
Q1QZY3
B2UYK3
A7GEL1
Q6NH03
Q30XS2
B8E0Z4
P0A6D9
P0A6D8
P0A6D7
A5FNY2
Q2A419
A4IYJ0
Q74BL5
C4K6R0
Q8PUH2
A0QI60
Q741J8
A0PPH1
Q82TC0
Q2G733
A5D373
A2C650
B7V3D2
Q4FQI2
Q8U0A5
B5ZSI5
Q2RMW1
B5F8K1
Q9KXQ5
B2V895
Q7U469
C5A784
B0K9C2
Q3SM89
A7MSY3
B1JIQ3
B7UJL2
B7NJB4
Q0TKQ3
P0A6E1
B5FKP3
Q5PFV5
P63604
Q32JD7
Q3Z522
A7FLH5
Q8ZC15
P0AE28
Q8FL49
P0A188
P59737
O30557
B7H1C7
B2I3H4
B0V732
B3GZB8
A0KNI3
B7GHE3
C3LKM7
B7HNW2
Q9K949
Q65HH2
A1UU72
A6M249
C1FPC5
B1IMQ1
Q0TT93
Q0SV29
Q6NH05
B7KFE6
B8FQ77
C5BEW3
B2VGX5
A7NDV1
A5GF08
Q4QLT8
Q0I1Y1
Q1CU96
A9B3N9
Q5QVU2
Q65RL3
A6W284
Q2RI90
P0A4Z7
Q9CCS3
Q0AEU9
A6Q235
P57903
Q3A2J0
B4RCS3
B1XT51
A9BE04
Q7V8X7
Q48DI3
A1SZA3
B3PXY7
Q07MB1
A3PP56
A5UYA1
Q1GJU6
A9L4M4
A3QID1
A8G0R9
Q829X9
B4SKN8
A6Q936
B0K0T3
Q31II2
B1GZJ3
B5FC62
Q7M8I1
Q3BY66
B2K461
A9R1Y4
Q8C6B9
Q5ZLY8
P56211
P38696
Q7ZTP2
Q9LSD6
P53488
P61160
A2X6S3
P47117
Q6BXN0
A1L108
Q80US4
Q5AP59
P0CM05
Q6CJF4
Q5NBI2
Q74ZV8
Q9FKT0
Q9US07
Q9UTQ7
O96622
Q3MHR7
Q9CVB6
Q1ECJ7
Q9Y7J4
Q148J6
Q92352
O15511
Q7Z6K5
Q04732
P62598
Q9FGT7
Q940D0
Q06597
O82798
O80365
P49407
Q91YI4
Q9EQP6
Q99KN1
Q6TXF1
Q7UC03
P55274
P51479
P20443
O66674
Q46366
O27555
P63619
Q8CQF4
P74985
P08692
Q735E5
Q5HKB7
C3P101
B7HWU2
Q639D2
Q5WJS9
P0AB96
P63622
Q5HF01
P74984
Q6ZEM6
P52144
P45949
P50473
B5VNS9
C5DRZ0
Q2QX40
Q3IS61
P54535
P54536
Q9HUI9
Q750Q7
Q9D0U9
Q74ZU6
Q6BI90
P50297
Q7YRG5
P50298
Q6NYY4
Q8VHT6
Q6FMH9
B6K7R8
C9STX5
A6ZWX0
Q06822
P0C7U1
Q60HH4
Q6P7S1
P70774
P83886
Q9QWY8
Q5U464
Q9SV07
Q8WXI3
Q9CQ31
Q8WXK3
P0C927
Q96NS5
Q8VHA6
Q9Y576
Q08DV6
Q17QS6
Q8WWX0
Q9BGT9
Q91ZU0
Q91ZT9
Q91ZT8
Q9M6A3
F1NTD6
F1LPQ2
O35885
Q84QC0
Q9SG80
Q9HN46
Q8TYX9
Q9CQE6
Q759F6
Q2UKV7
Q9ZUM9
Q9SL65
Q6CTH8
Q9SL93
Q9LSY0
B3GZ90
A7AW49
B7IRB0
A7GNN8
Q64PM4
Q8XIY5
B0WEV5
B3MHB7
B4J4F6
Q28YJ2
B4P1R6
P63624
A1AHS4
Q1R4I8
B0EHY7
A5UH70
P54264
A5VMP8
A6LI95
Q4XST6
B5EZ10
C0Q2P4
A8GLK7
Q329T3
Q8E1B0
Q99YU0
C1CA16
A2RDJ5
B2IM49
Q5M5S6
C1CGQ3
O83567
Q9PQC8
A7FCM9
Q1CNU4
P0ACI9
Q8JFW1
P78753
P14133
Q40588
Q9AET9
Q2YYG3
P0A0P6
O77418
Q9AET7
Q4L2X3
P31339
Q59200
P26899
A8G2N0
Q31CV9
P72208
Q46HE9
P33109
P59829
Q7VS76
Q46BD6
A9A7M3
A6VK38
P26900
Q5LPG8
B3NN96
B4I7X1
Q9UTS7
Q8NKC0
P50287
Q47898
P30364
Q64191
B5DE73
Q8BSY0
P62286
P62290
P62292
P62293
P62294
P62296
P62297
Q3ZBN5
Q9R4J4
Q8PC00
Q62415
Q03168
A8AHD9
B7NT30
Q9VRJ8
B4PR20
Q8QZV7
Q8IXJ9
Q8C4A5
Q2QLC6
Q2IBG0
Q2QL84
Q07E17
Q8WMX6
Q09YI3
O54827
O94823
P98197
Q9QZW0
Q9Z1W8
Q5XF89
Q4VNC0
Q9FHK8
P24797
P50993
P58312
P17326
P25169
Q9UN42
P0CH02
Q4WH97
Q2UMJ2
Q5AW93
A7E7N1
P98194
Q7SY54
Q5T6C5
P98198
A3FIN4
Q505J9
P19511
Q4QY64
A8XKM2
Q5RFH9
Q5TM63
D0NK82
C0H559
Q57XX3
Q9M276
Q940J1
O23208
B4H4H5
B4NEU8
O59868
Q9HDW7
P38929
P39524
Q12675
Q12674
Q9FYE3
P0A951
O95260
Q9C776
A9MAD7
P63647
B1K0S5
Q39GX4
Q62K46
Q2SVM0
Q9PNQ6
B3PL52
Q480P3
B3R4T1
Q0BTF8
A4G7T6
Q04SK8
B1Y1E7
A1U1G9
Q1H2E4
B0UJ71
A4XUY1
Q88FS6
Q2KA31
B5ZX28
Q2IWT7
A3PJ90
Q21K29
Q0HJP1
A5V8Y6
Q3SH94
A7N1L8
Q6BJP0
Q9GPH3
Q9Y2D1
Q6CFR0
Q4WY31
Q75EB4
P0CM28
Q51P78
A2YAG8
A5DK05
Q6BZZ1
Q758N2
P34379
A7KAJ8
Q5RE28
A7F7B2
O42862
A1C6D6
P0CO61
Q7RYY1
A6ZTP2
Q755K3
Q2UFN7
Q51Y68
Q0CW30
Q1DKJ3
Q54NA2
A1DE24
A5DHI9
Q4P4N1
P43601
F4JBP3
Q6H9I1
A1CX69
Q8TGI1
A7TIZ4
Q6BZE1
Q6CLZ2
A7TFA9
Q756Z7
A7TMC5
Q2U0C3
P0CN91
Q6BN88
A7KAN4
Q6C8M8
Q6BM18
Q0CSI0
P0CM31
Q6CQ43
Q871L5
O94649
I6LAD1
Q12421
B3RHM5
Q06159
Q4WUE5
P0CM35
Q550A8
A5DVH6
Q9CPX6
Q6C4Q9
Q99325
A2XHJ5
Q6GPU1
Q9M1Y0
Q9Y4P1
Q75E61
Q2U5B0
A5DSB4
A5DEF7
Q9P373
Q4WNA5
P0CM36
Q5B2Q6
Q525E4
A1DMA1
Q99J83
Q12380
P0CM38
Q52CS0
Q871U2
Q9D906
Q2XPP5
A2XXR7
Q8WZY7
Q8NJJ4
Q4P2U6
Q68FE2
Q8RUS5
Q6TGJ4
Q6BW58
Q51WZ9
A7KAI7
A7TR50
A4IH75
Q9YAC2
Q46DI6
Q57878
Q8PXW5
A5UNI4
O26278
Q9HI54
P46667
Q6UDL7
F7BK26
Q775Q2
Q940Q4
Q9SZL4
Q8BLI0
Q9SKK8
Q8H7N9
Q9M0R5
Q5XF85
Q9SJJ7
Q9LZJ6
Q9LUZ9
Q9M313
Q9LZV8
Q9SN28
Q58D72
Q8WXF7
Q6PA06
P0AFP3
A7X0T9
Q6GAG0
Q8NX96
Q5HQB9
Q59R09
P0CL93
Q5B1Q2
Q2G506
Q4PH16
D0ZTB2
Q9M3G7
Q62388
Q04645
Q04646
O13125
Q9I2A8
P76458
P76460
O57598
Q3T0E0
O08997
Q6FWV2
Q9UT16
Q6FY31
A7THU3
Q75EL5
P50273
A5DYI1
A1DG72
Q12349
Q75DR7
B9WLD6
C4YLF2
C4XVT2
A5D9T6
A7TQF7
C8ZEV0
Q03153
P33704
P18434
Q9FT52
P13618
Q5RFH0
Q9MYT8
Q9CRA7
Q5XIM4
P29419
Q8KDL8
Q4R5S4
Q24407
B3QNH3
P97450
Q3B141
Q6PDU7
B1WXB4
B1WUH7
A1AMA7
A7N2U2
A8ZNS1
B7H2A0
Q603U8
B1XRK3
A3N2V0
O47872
P34834
P41013
Q7VQW2
A9HY34
P09218
Q6G0H3
P20600
Q7W3A4
Q31721
B0CK70
Q2YM92
A7GYS2
P57118
Q8G2E1
Q3ANW6
O05097
P48878
Q11KH9
O78684
Q30XV0
Q2LCR6
B8J4L9
A1VF66
Q7IV45
P00851
P0AB99
B5YXE2
Q7IV55
Q48AW6
A1AHR8
P43454
Q5HA45
Q2I3G9
Q9T9Y7
P00852
Q4QN58
B6JM59
Q0C0X3
B8F768
Q17WM4
Q2N9P2
Q9ZL15
P56085
Q7VG27
B4U8V3
A5IFJ6
Q1IS49
A5VIQ5
C1KYV2
Q9TA24
A0ALL9
Q1MPG6
B1HM50
Q00224
B2HQK8
Q0AMJ4
Q50326
P9WPV6
O63912
P9WPV7
Q03EK8
Q9ZXX9
Q9CKW6
Q6MAK1
Q33823
Q35915
A6VF38
Q7VA58
Q46J52
Q9HT14
Q15MT8
A2BYI1
A4Y193
Q02DE8
A5WBV5
Q87TS8
A4VS68
B3PRF6
Q1Q893
Q2IRA6
Q07H86
Q21ZA2
A4WNY6
O99821
P15012
A3PN85
Q3IZ12
Q92JP0
A8GQF6
C4K0P3
A8GUJ3
A8EX90
Q96064
B5QVD8
A0L2T4
A8HAG9
B8CVV1
B2TUN7
P21535
Q3K1K0
B4U2D6
C0M715
P95784
A3CM09
Q5HE91
A5GV77
Q3AZM6
Q1JHP0
B2V9G8
Q8W9G8
Q8DLP8
P0C2C8
A7FPE6
Q08076
P00849
Q1C089
P48895
A1A4J6
O79405
Q0H8Y5
D4ABB8
P11608
Q9MEI6
Q2LCR3
Q75G38
Q37377
O79396
Q37315
P16000
P60117
A3P0Z2
P69420
P60118
P60114
P61828
P69422
Q37550
P26855
P48881
A3MQJ7
Q3T4E5
Q37695
A1VIV0
A6VWQ6
Q5ZWN7
A8ZNS4
Q6LLG6
Q2YCA5
Q3B1F4
Q63IX0
A8LJR6
Q13SQ0
Q7UH05
Q3HKH9
B8JCV2
A6VL59
B0BRX4
Q8UC74
A6TK63
A7HIX9
Q5P9M4
Q85AU2
B0YPM5
Q8S8Y3
A5E948
C0Z778
Q8G7B1
Q7VQV8
B3DTV2
Q7WEM7
C0RF52
A9M839
A5VSE3
Q1BRA8
Q57B86
B1YQL2
B4EEY7
A7ZC35
B1JSV5
Q11DD7
B9KES1
A7I175
Q05FY3
Q0BJL7
A7H1H9
B8H5I2
A1VXI8
B3EL39
B0T338
B3QWX7
Q1QSC8
C3KYJ1
Q1ACM8
A6MM21
A8ACN8
P56294
A6MMA7
B0RED6
Q6NHT1
B9DX63
A8W3H5
A3DIM7
B8DYT2
Q24MN9
B5YBQ0
Q2LCQ7
A5EXJ7
A7ZTU6
Q72E02
A6MMJ2
A4QL04
B5YXD8
Q0TAX5
Q06H12
B1LL61
Q5FF66
Q3YT21
A8A6J7
A4WGF3
Q4G397
B2VCA6
Q0RDB2
Q5KUJ1
Q0BK82
A0Q8E1
Q74GY2
Q39Q54
A0M6G4
Q7VPP2
P43714
A5UGZ1
Q1CSD3
B6JMX4
A6MMS9
Q6AG60
Q74K17
Q72SY1
B3WDL6
B9E8E8
B1NWD5
Q03265
B8IN03
Q65Q05
A2SC68
C1AMV2
B1ZEE9
A3Q3B3
A5U207
Q6KI79
Q73X57
Q8EWZ0
B1MLW0
A0PUK2
A4QLR8
Q1CWT2
Q9JXQ0
A1TD57
Q9TL16
A9M121
A6WXW9
A4QJR8
Q5Z0Y3
B0Z4N2
Q1QQS5
A7HT50
Q68S21
Q20EV9
B4SGC7
Q06FX6
Q85X67
Q6YXK3
Q7NA92
Q09G61
A4GYP3
A2C4J5
Q46J57
A8F3K0
Q3ZJ00
A6MVW4
A6WUJ2
Q2WGJ0
B2TUP1
P63675
Q3YVN8
Q0SYU2
Q2YUJ9
Q5HMB7
Q8E5V0
Q4L7Y6
P95787
A2RFC4
Q1JCL5
Q8P1K6
Q67TB9
Q0AUD1
B1AIC1
C4LDW2
Q0I7R2
B9L1H1
A0LLG0
P12985
B5FCZ3
Q7MGH8
Q8D3J5
Q4UQF2
B0RWC4
A7IH29
Q87E88
A1JTC8
Q663Q6
A9R5U1
A5E950
A4TSJ1
Q5LD89
Q7W3B0
B8DWS2
Q7VQV6
Q2YLE6
Q9MRR9
Q57B88
P57124
A9AJG4
A0K2Y3
Q9MRQ5
B4EEY9
B1YQL4
Q9MU81
Q6QBP2
B0T335
P13357
Q3AP13
Q5ZLC5
B3EDQ7
A4SC45
Q9BA96
B9KES3
B2UZK0
A5CQ60
P06541
B1IE34
A7FQH9
B8G6G6
A6V1N8
B5EZI0
B5FNU1
B4TBG8
B4TPI4
A8FRR0
Q32DT1
A1JPM4
Q8ZDX9
A4TIM6
P39510
B6QWH9
C0NL63
C5G8R4
C5FQ73
B0XRM8
Q4WS76
Q0D0F3
B9WFG1
C4Y9D5
P0CM23
P07547
C5DN02
C7YZ74
C1H8L1
B6HAA7
A3LSZ2
B6JVD0
Q5XNP0
Q8J294
B3LGE9
C8Z543
C5DVG6
P53090
Q9L213
B0C218
A6TL04
A7H6S6
Q3MAV9
A8EWE5
A0RFD1
B7ILG9
Q1LTL1
P12421
B0CI45
Q59178
B1YV33
Q0BH93
P39915
Q13VC2
Q8RB11
A7I0N1
A1VZM9
Q9A2H2
Q11C97
Q3AQ41
Q3B659
A1BIP2
B0B7T5
Q3KLZ0
Q97KM2
B2UYK7
A0Q388
Q894D2
Q8FRI2
B6J1D9
A9NC18
Q83E11
Q3Z992
Q9RVD3
A4J3N2
A5EWS0
B7UMZ4
B5YT42
B7M836
A7ZYL1
Q8FJB6
B7NAQ7
Q2YY90
P63585
B9DNV0
Q49XS0
Q82IU1
B5E5M9
Q1JB43
Q1J633
B8ZKM0
Q9S400
A3CNV3
B9DSK8
C3MXK4
Q980I5
A0LLU6
A5GKJ3
Q3AXB7
Q8DLY3
A5IK73
Q72LH1
Q31GD2
B1GYQ3
Q9KRB0
B7VM38
Q8PLY5
Q4UTD1
B2SJJ3
Q87BU2
B2KA23
Q1CGG5
Q93ED4
Q6F7E5
B6EM44
B8H8V5
C3L8S2
A7GN54
Q6HL38
A8FEK4
A1UQX3
A0RP96
A1VZZ6
A6M255
Q0SV35
A4QEJ6
P96749
A9KBB1
Q1LI88
B7KJH2
Q3ZZN1
B8E259
B5YTT8
B1X736
A4WFH7
Q14H73
A4IYI9
C6E0S2
Q7VNR5
Q0I432
C4K6Q9
Q9ZMF2
Q0C627
A5IFX9
Q75FW3
A6W2T3
A9M1U4
Q3JEG3
B1ZQS6
Q6CZQ9
A5D374
B4RG33
Q6A8I2
Q46LM0
Q48PH0
A5WAB1
B1J2J5
Q8ZW80
A1RVE1
B3PPF1
Q92ME7
A3PJS2
B5F8K0
B4TKR2
Q2S2D3
B8EBF1
B0TL76
A0L242
Q31VP5
A6UCL4
A7X2G6
Q2YY89
P63618
Q6G997
P0CZ80
C1C7X6
Q97Q56
B5XME6
Q5M0M0
Q4JC76
Q67N10
P73997
B0K924
B8GPV3
A5CX62
B5FBN1
Q8P6X3
B0U6C7
Q1C2P3
A4TGU2
Q42884
Q6HL39
Q6FAR2
B7JC67
A3N0B0
A0KKS7
B9JSM6
A8MH14
A1R705
B6YRU6
Q64PP7
Q6G4D4
Q7W950
Q89RY1
B5Z736
Q0C3Z3
B5XVW6
Q02XC2
Q5X2Y6
Q5ZT62
B0SHV8
Q92A80
A0AK40
Q65U87
A6UUV1
B7KT24
Q58575
B1ZHL0
A4YHW1
P63612
B8ZUK0
A3PZ50
Q3J713
A1SJD2
Q2GCF2
A7HR75
C6DA85
A5D372
Q7MV04
A2C058
A9BDJ2
B4EZG9
B7UV40
Q2YY88
P63613
Q8NWN3
Q4L6H0
Q8DYU6
B4SQW1
P0CZ78
Q8P1H5
Q1J7B2
B8ZKM3
P0A2Y6
C0MGL3
A4VVT9
B9DU46
C1CQY1
C3MZF2
C3NG02
Q980I7
Q2LUC8
B1XIM6
Q7U9F0
Q47QY9
B0K3V6
Q31FE3
Q2P0T3
B2I9I6
Q1C664
A9R7W3
B1JGG7
Q9ZUY3
P56961
A7Z2G6
Q3ZZN2
A7ZMF8
B5YPY0
C4ZYF5
B0R338
B5Y1W9
Q02XM4
Q723F8
A6UTA2
A6TZT3
B9DJG9
Q49W41
A8AXZ6
P63590
B5E5N5
P63592
Q1JME5
B1ICH8
P0CZ75
A4W247
C1CEW6
C1CQX8
A0LLU8
B6YX10
B7GVX2
B2HZQ2
B0V707
A3N1E3
A0KEX8
A4ST49
Q0VTD6
Q0A4S2
B8J8W8
Q3M8H2
Q5P6J9
A1K3B9
B7JNW6
Q7VQB8
Q7W3V3
B2S968
C0RFV7
Q8FY21
B8D818
A8MCY4
B8GWW0
Q3AQX0
A4SDK2
Q7NS40
C1FSW2
Q8XMI8
Q8FSF0
Q9X5C9
Q46XB7
B1WUG7
A5FRZ5
Q24UV9
A8LPB8
B7LHX9
B7NLK0
A8A586
B1IQ18
P15770
B2VK88
C4L3U2
Q5KWX7
C6E5S6
Q7VNS2
A1WVW8
Q9HS68
Q1CS13
Q56S04
A4G8N3
A8A8Z7
Q9CES7
C1D8R7
Q5WT02
Q72N87
Q8Y9N5
A6UU64
Q12UJ9
Q58484
A5UMF6
Q2NGK8
B0JPM6
P95368
P56992
P95399
Q1QP91
Q3SNB4
A1B5V3
C6DFR0
B4RBF7
B4S9K2
Q317T6
Q4FVE5
B1YD57
B3PVT4
Q2J0J8
B3Q7T8
Q3IYG9
Q1AWA3
B5FIX4
B4TJX2
B8E3K9
Q12T95
B0TLD8
A1RDZ0
Q32B68
Q3YWX7
Q2FGC8
Q6GGA5
B9DNI9
Q8CP09
B4SMU6
Q8DUW3
B5E5N4
Q1JKT5
B8ZKM5
B5XMF0
A3CNV8
C1CL85
C4KIN3
C3N7H5
A0LLU7
Q72JT0
Q978S5
Q31JC4
A1WJY8
A7N127
P0A1B5
P55911
P35170
P44303
P37216
P32449
P00887
Q8G5X4
Q6F7E4
A8MFK5
O29730
Q6G1H5
Q2L1Z2
B2S8S9
C0RFS0
P59488
B9MKD6
B3EIT1
B3EPX3
A6M250
Q4QNY3
A1WZB0
B6JPQ5
Q9CEU1
A5IFY0
B0SI62
B9E6S1
A6W2T4
B3DXL1
A5ULG2
Q2RI74
P63599
Q3SVM9
Q1IGA8
A5WAB2
Q88CV1
A5WCG4
Q8XV61
Q92ME6
A4FBE7
B5R2D6
A0L243
Q0I053
Q32AK2
A5IT66
P63605
Q8NWC8
Q49XY2
A8AXY8
Q1JGC2
A4VTX6
Q5N4D3
Q8DKH7
B5YHI3
C4LB08
A5F523
Q8D1X8
Q8P6X4
Q5H3H3
B0U6C8
B2K5T5
Q664L9
P10880
P0A6E3
B1XEX7
Q1RFF6
C6DB04
B4SW28
B4TZG1
B2U3Z0
Q83M66
A1JNV2
Q1C4F3
Q1CLC0
B9IXJ3
Q634Y5
A8FF31
P54517
Q2KUV4
Q7VUS7
P0C101
B0CLN2
Q8K9F1
B9MKD4
A7I2M4
A1VXF1
B8GWN2
Q11HL6
A7FUV3
A5I322
A7GEL0
Q8XMI6
Q487R8
O52377
Q9RW91
Q2A220
Q0BKP9
Q8RH64
B3E9N5
A5UDA0
P43878
B8D2E3
Q17WS3
B5Z6F6
B2USP3
Q48255
B1LXE5
B1MCE8
C1AF05
Q741J6
Q1QLB8
B6JHG1
C6DIK5
A5D337
Q7N030
A4SVB8
A8G399
Q7VDJ2
Q7V2S9
Q3IDT2
Q4ZN43
B2UCE8
Q6N726
A7NQC5
Q21MK4
B8ECJ0
Q12J15
A4YAS7
Q0HMX6
A6U828
B2FJN5
Q3AMA6
B0K9C6
Q5SIL5
Q8DD00
Q8PPZ9
Q8PD27
Q87F94
Q1C1N7
Q8ZAX1
Q665E8
Q5ZMG5
Q28IC1
O60054
B5G1C4
P13824
Q9UUJ1
Q9P1U1
Q90WD0
P61158
Q09849
Q6FJV8
P80428
Q293V2
A2ZP58
P45890
Q6FKE7
Q12509
P29067
P36577
B7J950
P32122
P08168
P51477
O66908
Q46465
P63620
Q5HRI3
P0DKS6
Q4LAB5
P0DKS7
P0AB97
A6QHV6
Q6GIZ3
P0A006
Q32KH8
Q5ZK90
Q9D2L1
Q01256
Q757F4
C5DL84
O42956
P30859
P0AE31
P0AE33
Q9Z0L2
P0AAF9
Q9HUI2
Q5AI37
Q6CKB6
Q54IU8
P50293
Q54IU7
P80008
Q7T0M6
Q75BE7
P0CJ30
P24240
Q8N9N2
Q91WR3
P68641
Q6YWS8
P84071
Q6XD76
Q8HXK9
Q8VZR2
Q8TUF2
Q8PX20
P85157
Q9SI61
Q9HDY1
Q9ULZ3
Q4IR08
P22184
A6ZQG3
Q5BKW9
Q9V262
Q91X20
Q7XJS0
Q9BVC5
P54074
Q708S3
Q1XA76
P78348
Q708S5
Q925H0
Q6X1Y6
Q96FT7
A1YL80
Q5UK76
Q1XGV3
Q99JA2
O81057
Q16MG9
C1EPH2
Q63D03
A8WNH9
A3FPQ6
B3N9X2
B4KTG7
B4QEC4
A7ZTV5
B7NR46
Q0TAW5
B1LL71
C4LY44
P44338
O43681
O54984
B5FN47
Q8Z2Q9
Q3YVP8
P0CZ84
Q1JKW9
Q48SJ3
B5XMB7
P0ACI6
O74397
P9WN33
Q9Z4Z5
Q43011
P31752
Q5ZJU3
P08243
P0A0P7
Q4L860
O77417
P54958
Q3MC79
Q8XDS0
P44324
Q8YQC1
A2BUK0
Q7V5L6
A2BP19
P0AC40
P73211
Q8VBT9
A3M394
A3P4L6
A6ND91
B3R8S4
A3NIZ0
Q5I0J9
B2UJ42
A6X792
Q5FW48
Q9DCQ2
P0A962
B4P8E0
P43843
Q8TFF8
Q8GXG1
P30362
Q4R6C4
P9WPX4
P30919
Q5U4P2
Q6ICH7
Q12797
P62287
P62291
Q99MQ4
Q8CG79
B3A0S2
B7M9V0
B7LZY9
A4WA61
A3M3K6
B9MBJ2
Q0IFL5
A6TL10
Q7PR38
Q5P0Z7
A1K7J8
A0RJM4
P61520
B7H6Y5
Q633G4
Q65G67
A9IL50
B7GTP0
Q7VTJ9
C0R1H5
A9M6S7
A5VN19
B8D8K8
B8D6W2
B1Z0E2
A0AYH4
Q392V6
A2S7V6
Q3JWY8
B2SY63
A4JLD9
Q8R7C2
A0RP84
A7H4E9
A1VZ24
Q3A9W5
Q11D10
Q3B425
A4SEI8
Q7NWJ5
B1KXY1
Q8XMJ7
A3DBU1
A4QDZ4
C4LIE1
B8HSA9
Q47BM0
C1CXR6
A9BM60
Q24ZG8
P61522
P0C1A1
O97069
B7M079
B1LFS3
Q2GGE6
A4WEY6
Q0RFB2
B5ED13
C6E6Y6
Q0BVJ1
P44315
Q5UZ46
Q8GDU2
Q5QWZ9
P00966
Q1WV65
Q5X7P9
Q056F0
Q8EYP7
B8DH28
Q2W896
Q0AKJ6
Q469Z8
Q1H0L1
Q8Q0U5
B8ESL2
O27322
Q2RG67
P63643
P61525
Q1B7R1
P9WPW7
Q1IE03
Q1Q9L2
Q98E81
C1A051
Q6NCS7
Q2RMV0
B9KPT5
Q1AS35
Q21HZ6
A9MP33
A9N735
A1S264
A8GZ21
A8G1A4
A1RPR6
Q31W50
P59609
A5VAK5
Q2FIB4
Q5HHC4
Q6GAW5
Q5HQK0
Q8E7N1
P50986
Q04MW7
A4W488
Q5M2K2
Q30QT1
Q2LT97
Q2JKS2
A5GPT0
Q0I607
P77973
B0KBW5
Q97A55
A5CXM9
Q9KNT8
Q8DCN0
A7IGW4
Q9PEM9
B2JZQ2
Q1CGZ2
P84702
P07584
B7L6M1
Q0TH83
B1LDY4
Q56R10
B5FJD7
Q5PHB9
Q8ZPV1
Q1C8B0
Q9ZC67
Q6FCP9
B7IA89
B0V7X3
Q1BXP0
B7L6L9
B7M1F7
Q0TH85
B6IBG5
B2VEK6
Q2SKP0
Q5ZUT4
Q2Y8M6
Q48G20
A9MFF9
Q5PHC1
B8E786
Q12LR7
A8H2S2
A1RIU9
Q3Z293
B5EV09
B2K297
A4TJU4
Q5NNB4
B7L6M2
B7NT29
B5BA72
Q321P0
A7FIL6
Q66B21
Q12JA9
Q1BXP1
A9AD19
A3NBM7
A4JCW0
Q7NXX7
Q7ADE6
C4ZZA2
B7LQ46
A6T7T5
Q6LVE5
O50174
Q3K885
Q4ZQH8
B5RAZ9
B4TUC3
B8EBC2
A8H8E0
A1RNU4
Q32G88
A7MX96
B7VLI4
Q66B19
Q5RCY5
Q09993
B7GVV1
B0VQ89
A8A0T6
Q0TH86
P76215
B2VEK5
Q48G22
A4XWE4
Q3K888
Q885J4
B5RAZ7
Q5PHC2
A9L1C2
B8CPA0
Q0HVC0
Q321N6
B1JMC9
P0DJJ2
O14525
Q8SWX0
B4NIM7
Q9NVM9
Q5ZM88
Q8BZ32
Q2QLG0
Q07E43
Q2QLA4
Q108U1
Q8VD46
Q2QLH1
Q2IBB4
Q9GKS6
P98196
Q9Y2G3
Q8S924
P54708
P90747
Q95JN5
Q5ZKB7
Q4VNC1
P05025
P05027
A5A6J8
A7MB71
Q9R193
P0CH03
A1C7M3
Q0CEJ5
A1DG37
Q0TWF4
A2QTX8
Q0CL24
A7KAN0
Q9I9C3
P13585
Q92105
Q64578
Q00779
O55143
Q98SH2
P23220
P11505
Q01814
P11506
Q64568
Q64542
Q6DEB1
Q8R1K4
Q5VTU8
Q94516
A6QNS9
Q9NW81
Q5I0I4
Q3T136
Q9CZ05
Q3ZC75
Q14CW9
Q9Y2Q0
Q9CQQ7
Q8CDM1
Q96QE3
F6QV99
B0W3R7
Q6PH17
Q5DD96
Q8LAT0
Q9LVR0
Q8L817
Q9GKT0
P78036
P37279
P58341
Q9X5X3
P35316
Q6PAX2
P0A952
B3TPQ7
Q57DZ4
Q3SRC0
A6V4G8
Q1IBD6
B3QJI8
C3LN58
Q4US26
Q8PBH8
Q87EJ8
A3KNL5
P40353
P52890
Q00969
Q75CI5
O70191
Q6CVG9
Q5AMN3
A3GG92
A6ZWU0
A6RA46
P17544
A7KAM3
Q5R7W1
A7TJM4
Q5A1Z5
A3LQY1
A7TTE2
Q6C315
Q06628
A2QGD9
A7KAJ9
Q4PHZ2
Q6BH63
A2QCV0
Q6BSK5
Q872W1
O42651
A1CBB8
A6SJ85
P0CS28
Q6CS21
A3GFE3
A7TPY4
F4IRW0
Q5A649
Q1DN93
Q6BS08
Q6CSX2
Q0UY20
A7F0W2
Q6CNX6
Q5AI22
Q5QJC0
Q6FX92
Q1E8Z0
Q6CUZ1
Q7SG38
A6ZTF2
Q6JUT9
Q751Z4
Q0CKU4
Q6CUV2
Q0UY53
Q6FIW0
Q6CBS9
Q75F26
A7TH64
A6R6E3
A1CUF9
A6ZVD0
Q6FXH5
A7A1N4
C5DRF7
C4R8D7
Q755K1
Q0U388
O43035
Q5ZIW7
Q8WYN0
Q8BGE6
Q8BGV9
Q59UG3
Q2HH40
P0CQ11
Q6BYP8
Q523C3
Q0U199
Q2UBM1
Q6FJZ6
Q6ZGL4
A7TS83
Q6Z1D5
Q2RBS4
Q9LZZ9
A1CQS1
Q0C804
A4LA70
P87068
Q51MW4
A3GFU8
O94272
Q7Z3C6
Q4WLT9
Q1E6Q3
Q5B6U6
A7KAM0
A3LZS3
A7ERK1
Q3B736
Q9BSB4
A6UVD8
Q74N90
Q9UZN0
Q975U5
P46668
Q54KX5
Q8BP56
A8XZB0
P09940
Q05482
P01097
P46875
F4JGP4
Q9LSW9
Q9C7I1
Q9ZV53
Q6UY14
O82353
Q9SG96
Q9LS99
Q9LQM2
Q95LN3
Q6DD88
Q9VC57
Q99V41
A6B4U8
Q751N2
Q6FIK3
Q6CX96
P22036
Q8RWU4
O35126
P13607
P76459
P48985
Q94BT9
P48987
Q6CMA5
B5VGN1
A2QKG2
Q4X261
Q2H8S7
Q7T0P7
A5DB08
C0NWC4
A2QJZ0
P53722
B6HIP5
C8VCP9
C0S4K1
B5VPM5
D1ZCP6
P09626
P18597
Q24251
P12633
P13620
P02721
Q9DCX2
B4S798
A7N0Y8
Q6LLG2
A1ALL0
A6WW77
Q3A8L4
Q3A603
A6X1X3
Q6LL02
Q37385
B2I0Z6
Q1HRS5
A5EBW8
B7I1V8
A3M137
A0KQY4
B9JSF9
B9MB97
A9CK03
B4RS87
P50654
P50364
A1W2T1
A4STP9
Q75G39
B8HAZ5
Q494C9
Q1LTU8
Q6G5L2
A8EWC4
B2S9M8
P37813
A8FIB8
Q7YCA5
Q8LTZ5
Q8YFH6
A0RP13
P00847
A1W0I8
B6J2D4
B3EQ98
Q6AQ29
Q7P0A1
Q83AG1
Q9MIY5
P41313
Q1QSC4
A9RAH2
O21330
Q72DL1
A7ZTV0
B7L888
B7M594
P00850
P14413
B6I3X5
B7N241
Q2GFB2
Q1R4J4
A4WGE9
B5EFG8
B7NR40
P34191
Q2J6M7
P43719
A5UA05
Q5KUI7
Q7VPP6
A5G9C3
Q1CT41
B2GAT9
B0UWH1
Q8Y4B6
P48662
Q5QZI0
P38591
B2G685
O47494
P92664
A0LDW6
P63655
Q1DFA0
P26853
P12404
B4SH40
P48178
O79675
Q36964
B3CQT9
A1SHI5
Q9T9W0
A5CDC5
B6JDD0
Q2GE13
Q95913
A3PEU4
P21903
A2C4K0
Q7V032
P12696
P25761
Q2RPA4
Q21DK2
Q07VT8
B4SYD7
B5EZ02
Q7CPE3
Q8XGC2
Q36967
A3QJR6
Q0SYT8
Q3YVP2
Q83PJ8
Q6G7K1
Q49Z56
Q8CNJ1
C1CSD3
B2IQX5
Q31RF6
P0A2Y8
C3LFI1
A0JY66
A8FIB4
A4QK03
B7IQW0
Q814W0
Q6MGM5
P19483
Q89X72
A4YKD8
P26965
Q39KX8
Q3A944
C1FQP3
A4QDH1
A7G9Q7
A9KK94
A0Q2Z6
Q4JUJ8
B2TJZ8
A9KBF9
Q8XID2
A0A320
Q0K5M5
A4QKR6
Q0SQZ3
Q46VX8
A1VFJ3
Q0G9X7
B8FZ36
Q3Z8Z4
B1YMR6
A5FL34
A6H2D7
B3EA03
B0TWS5
B7LK79
B9LZ86
Q14K08
A9H9A4
C6E9F3
Q0BQE6
Q7NCS3
Q17Y80
Q5NIK5
Q7VJ23
Q2L8Z1
Q88UU1
Q1IIG6
A8YUJ9
P25705
Q5WSG6
Q1WUC8
Q04ZU3
Q332Y4
A9L981
A4QL91
Q03V27
Q6F204
B1HM54
A8Y9G7
Q04S16
Q1GXM8
B1LVH1
P05022
A1U7H6
B1Y3S9
B0JWV1
Q03EL2
Q6A8C5
Q06GS5
Q4FP36
B1XSD2
B7V793
A2BT25
B4F0E5
A2BYH6
B1JFU3
A5WBV9
A9WNC6
B9KPI6
P05439
Q92G86
Q2K3G8
Q13DP4
A8F2U2
Q3J433
O50288
A8M2J5
Q21DK6
B1W0A5
Q97PT4
B1ICT1
Q48UD5
Q2JSW1
C1CSD0
A6QB61
P27179
B7IG42
Q30QP9
Q8DLP3
Q2JIG0
B9K7T9
Q3SF64
Q05372
A5ILX0
A7FPE2
A1V8T1
B1JRN0
Q2STE9
Q63PI0
A1ALL7
Q223D6
A1SS55
Q3JJN9
A3MAR7
Q8KAC9
A8LJR4
Q5FNZ3
A0ALL3
Q6LKZ6
Q927W4
Q21ZA6
A1T0Y9
P81663
Q15MU4
Q9C5A9
A1TJ41
P80083
P62614
C1F3N6
A0KQX8
Q7HDI4
Q95DR6
A1W2T7
Q9TMQ4
Q8UC76
A7HIX7
B4RS81
A8MJV9
Q70XZ6
A1EA15
B7GMF3
P19366
B6EHG4
A0JY64
Q65DX4
P41009
P12698
Q6HAY0
Q9K6H5
Q7WEM9
P83505
Q6G1W9
Q4PLI6
Q2KU36
Q06J29
Q8FYR5
A4YKE0
P37809
Q07232
A9WWS2
B8D8H3
B1JSV7
Q5WSG8
A8Y9H7
B1NWF7
Q74K15
B9E8E6
A2SC70
B0SDA5
A4T8K2
Q601Z5
B9L7Y7
Q50331
P00827
P9WPU4
P9WPU5
A1SHJ1
P69369
A1KW11
Q9MU30
Q3J6N1
B0Z4L0
Q3SVJ1
A1TD55
Q40612
Q5Z0Y1
B6JD09
B0Z528
Q9TJR9
A2BT12
Q7VA76
Q85V50
Q318V4
A4Y187
Q3K441
Q85X24
A4VS62
Q8XU76
O03080
Q3ZJ68
Q92LK8
Q07UZ5
B3PQ68
C3K1E6
P26532
O03081
P10719
Q98EV8
Q2K3H0
A4WUM7
A1AXU2
A8M2J3
B5EYZ6
B5QUS4
B4TN31
Q85V31
Q31UN2
P00825
Q2YUK1
Q4L7Y4
Q6GEX2
Q5HMB9
Q48UD3
Q9A0I7
A2RFC2
Q5M104
Q2JIV9
B9DRT6
Q30QQ1
A8Z6C7
C1CSC8
Q3AHM2
Q2LR05
A5GNB1
Q8DLG8
B2K847
Q6LLG5
A6VL60
B7I1W1
B9MBA0
A8EV73
A0JY67
O67527
B9KH10
P41011
Q65DX1
C1F0N1
Q6HAX6
Q9K6H2
A7GV59
Q64UA5
P22479
A8FIB5
Q5WB75
Q7WEM6
B3DTV3
Q2YLI4
B8DWS5
Q494C6
Q57B85
Q7VU47
A4YKD7
Q8FYR2
P37811
B2ICI8
A5VSE4
B8D6S4
Q0BJL8
A1VXI7
B3PIT0
A7I174
A7H1H8
A3P0Z3
B8G6G9
B2JJK2
B3EQ95
B9LBM3
A7H020
Q1QSC7
A6LQH3
B3QLV0
B8I576
A5N3I0
Q7DIC8
Q11YP2
B7K5I7
B1I6L7
A5EXJ8
B7M591
B6I3X2
B7LK80
P26680
Q2A1H9
B1YMR7
Q14K09
Q2J6N0
Q8RGD9
B5EFJ0
B0TI53
Q1IIG5
Q9RGY4
A5UGZ2
O78476
Q03QY5
Q5QZI3
Q1WUC9
B8DBH8
Q6AG61
Q927W1
Q04S15
A8YUJ8
A0ALL6
A6W3T1
B1ZEF0
Q0AKV7
Q1GXM7
B0UE42
Q2ST37
Q6KI78
B8IN04
Q4AAW0
P33254
Q2YCA6
Q98QU2
Q9JXP9
Q4A8W2
Q2GER4
A7HT49
A1SHI8
B2J057
Q9D3D9
Q2G5N8
Q6CYJ2
A5CD08
P56525
A1VIU9
C6DJG9
B4SH37
A5CYE5
Q12GQ3
C0QTG4
B7V794
Q9HT17
P85445
C3K1E9
B4F0E4
A6VF35
Q4K3A6
A1T0Z2
Q48BG2
B1JFU4
Q1XDP4
Q88BX1
Q98EV5
Q223D3
Q8XU73
Q92LK5
Q2J3I1
P05438
Q6NDC9
Q13DP5
Q3J434
A4WUN0
A8F2U3
B6IPC9
Q1AVH6
Q1GEU5
A8M2J6
Q21DK5
A7NIR2
C3PLT4
Q57HX6
A8F007
A4FN30
B5BIN9
Q8XFM9
A3DAR7
Q7CPE5
A8G1W8
A4YCI1
A9KX09
Q12HP8
A0L2T1
Q31UN5
B5FN36
Q2NQ89
Q3YVN9
A6U3J1
Q5HMB6
A7Z9P9
B2S7M2
B8D6S8
P63660
Q85FT3
B2VCA3
A0Q8D8
Q5KUJ4
Q7VPN9
Q08808
A4ITI8
A0ZZ41
Q6B8S5
Q39Q57
A9H9B1
A5UGY8
Q7VJ20
Q9ZK82
Q2L911
Q1KXV3
Q1MRB7
Q65Q08
P80286
Q71WQ0
B0JFM8
Q927W5
O05434
Q9CES1
A2SC71
Q9MUT4
C1AMV5
Q50332
A6Q4B9
B2A3G1
P45822
Q3C1J6
P06542
P0C2Z2
Q68S00
A5CYE1
C6DJH3
Q4FP39
P41623
C0QQ90
Q7NA95
Q6CYJ6
Q06GQ4
O47036
Q12GP9
P50010
A1B8P1
A0T0D1
A8G6T9
Q3BAN6
B7V790
A9BCC7
A2C6Z3
P26534
A2C4I5
Q02DF5
Q07UZ6
Q6NDD3
C3PLT0
Q4UK19
A8GPZ3
A8G7M9
P0A1B8
A6WUI9
B0TQF3
A9KX05
A3QJQ9
B8CVU4
Q31UN1
P0A6E8
Q49Z49
A8Z500
Q2FF25
Q2FWF1
B5E669
P63667
C1C898
A8AYG0
Q8CNJ8
Q48UD2
B2IQW9
B2V688
P26533
Q05375
B9DRT7
B1LBB8
P0A2Z9
A5ILX3
A5GV56
Q67TB6
B1XI04
Q10Z37
B1AIB7
A0T0R7
A9N909
A7I8M6
A4FWC6
A3CV25
A4YHV8
A0B6K7
Q9JTR9
A1KUQ1
Q186A6
Q8U0A7
B5FJ82
B5QVU3
B4TGJ6
Q321F0
Q83RA1
A5IR07
Q5HHL2
Q8NXI0
Q3K0D3
B4U2K6
Q04JX0
Q5XCT7
Q1JCG7
Q1JHJ2
B2IQJ5
P63589
Q5M0M2
Q03LH6
Q980I4
Q9HLV9
Q97CA8
Q6FEZ7
A3M9B2
B9MFP8
B0BQ79
Q9YEK4
B9JG24
A8MEE1
A7H6S7
O67049
B8H806
Q730K1
B7HPN3
Q818D0
P54374
Q493H9
A9I1U7
Q57AI9
Q8YE20
B8D9R6
P59414
Q8RAG2
Q9AC57
B3EEM6
A8AQH6
A6M251
Q0TT95
Q0SV31
A4QB65
B6J4B0
Q83FD0
B3R6S4
Q478U6
C6BUS3
A1AGH3
B1LGN8
A4WF90
B5EH68
Q39VU8
C5D4W2
A5UE78
P43876
B8D2C6
Q7VGS3
Q9ZJX8
B0UWV8
Q5QXJ3
Q28VZ9
Q38X88
Q5ZRS2
Q723F9
A0L3K8
Q0W4U3
Q603L1
A9AB08
A2SKR5
A0B999
Q3ITN9
Q5F6F7
P95400
Q82U74
Q3J818
B6JIM2
Q6D006
B4F1M1
Q15ZX4
A6UX87
Q1QEG9
Q87KE4
Q8PFE9
Q2P8K0
A1JRY4
B2K4Z9
Q664V9
P34725
Q02285
P80576
P80575
Q9WYH8
Q00218
P37822
P19080
O54459
B0V8M8
A6VKZ6
B6EM43
O67925
B7JMV9
B9IXM6
Q64ZU2
A9VH19
Q7VRN2
Q2YR42
B0CJD1
Q62GA9
A4XLN3
B3QSZ9
Q7NZU3
C1FPC6
B1KT67
Q4JVG1
A9KBB0
Q83AJ3
Q47JK7
Q9RW93
A7ZSR5
B7M1U2
B2VJW8
A6GZJ6
Q14H72
A0Q707
Q8RF94
Q7NH27
P43880
Q7VIH7
P43906
Q5ZX01
Q12XK2
A6VIV9
Q3JEG4
A6LFQ8
B4S8Z9
A9BCW6
P34003
Q1Q8Q8
Q98FY0
Q7UU71
B5FJR0
Q5PLX1
B4TY47
A1SB14
A6WTR2
B0TL77
Q8EK20
Q0HDV6
Q31VP4
Q3YWN3
A7X2S4
Q5HFM1
Q6GGG1
Q8CSF2
B4U247
Q1J634
Q03LG8
Q2JKT7
Q3AH55
Q47QY8
Q72IW2
B8GPV2
Q5E2F9
Q5R4K0
Q641P0
Q61WW9
P32392
P32390
Q4WHA3
Q5AW89
P13050
Q4P2E8
Q5E963
Q9D898
Q6ZJW9
Q9VEC3
Q9GZN1
Q8L4Y5
Q0IEG8
Q1LZF2
Q5RDA1
Q9LSW2
Q05123
P78774
O96623
Q9XWV3
P58798
P59998
O96626
Q9KJC1
Q8KQL2
Q9N0H5
P36575
Q9D668
Q7TPQ9
A6NEK1
P74312
Q28281
P10523
P50428
P0AB93
P50430
Q6G8F6
O50595
B7INE4
B9IRF0
Q6HGP0
A4INR2
B9E7M5
O52028
P51689
P54793
Q5FYA8
Q32KI9
Q32KH0
Q32KJ2
P30338
P14217
Q10723
C7GXJ6
C8ZE01
O94725
Q5ABV4
C5MH59
C7GPS8
O45686
Q13510
Q9NR71
O97902
Q9ULH1
O43150
Q8TDY4
Q3SZE4
Q5RFS1
Q8VBX0
Q8HXA6
Q8VHS6
Q32KY8
Q95LR4
Q8VHP9
Q9WV74
Q5U2S6
Q9Y575
Q9D1A4
P0CJ28
P78710
Q9HEV5
P50553
P50275
Q9Y294
Q8SRM1
Q54N45
Q4PBU8
P32448
Q9VXT7
Q4R7U8
Q8YQB1
Q5JHT1
Q9NR48
Q9UBL3
O60070
A2VDP0
Q5ZK74
Q5RJT0
Q1XGU6
Q9M1X5
Q9P6S5
Q1PEF6
P25549
Q3ZC91
P70158
D3KU67
Q04519
B7HIG1
B7HMI7
A5PJI5
B8I6R1
B4N645
B5YY02
A8A6K7
P00963
B7LK89
B3EWY7
Q5HE23
P0A0P8
Q5HM47
P82655
Q9AET8
Q2FUW5
O01530
P0AC39
P0AC38
A2C055
P59830
Q9HTD7
Q3AM91
Q10VR3
Q9BZE9
Q7WE57
A1UVC0
B4JVW6
A4FY69
B1LB32
P38986
Q9ZSD6
Q9X7E6
A1L515
Q2TA57
Q80VP9
Q9LX20
B2FQP3
Q96KQ4
Q13625
Q42456
P86834
P26436
P13825
Q06834
P26474
P0A1Y3
Q0SI58
A3DA23
Q12SM7
A3Q9C9
A4YBT9
Q0I061
B2U204
Q01Y56
A6U068
Q2YWS4
P63645
Q8NXF2
Q4L4X7
Q8E272
A8AUN6
Q8CWZ0
Q8DRI5
A9R622
Q66C31
P35183
P10083
A7ZML5
Q8FH00
B7N583
Q56R11
B4TGE1
B4TUC2
Q321N9
B1JMD2
B1YW20
A3MLY7
A3NBM6
Q63SD8
A7ZML3
Q7ADE7
Q1RB48
Q5X4K3
Q2G9Z6
Q15TB5
O50175
Q3ID31
Q3K886
Q885J6
B4TGE3
B5BA69
A8GFQ2
A9L516
Q8EDN7
B1XGK9
B7LQ44
B5RB01
Q9A7W2
A0KN18
A0K608
Q3JQC6
Q2SXN9
Q1QTQ7
A7ZML4
B7L6M0
B7MVM5
A8A0T8
P76217
Q5E2G9
B2K296
B1JMD1
Q8BIR2
Q9U516
B7IA88
Q1BXN9
Q62LN3
Q63SD9
A8AHD6
B7USC5
B7NT33
Q5QUK3
B7UY33
O50177
A5W0D8
B1JCH0
Q4ZQI1
B5QWI6
C0Q6X7
A8GFQ1
Q12NA7
A0KX43
Q0T4V2
Q8D926
A9QZ59
P80358
P42662
Q6HA09
Q80Z10
B4JHB4
B4K5S8
Q295U5
Q9V727
Q09YH1
Q92036
Q9HD20
Q9NQ11
Q3TYU2
Q0WPK3
Q6RWA9
P14094
Q5J583
A8X4W9
P13638
P14231
Q9BDK6
Q80XR2
Q8R4C1
Q8IUZ5
P13619
Q06646
Q9D7K5
P07926
C7EXK4
Q148W0
Q8TF62
Q9D5T0
Q925I1
A8XRF5
Q9W5X9
Q4DTX9
Q4CQJ5
A4HE59
Q767K7
Q6MG11
B2RZF9
O04291
P0CJ65
B4JND4
B5DLV1
F4HUC4
Q8BHE3
P47317
Q09891
Q08853
Q5T9A4
O96539
Q6PWU2
B0VTF8
Q7WGE5
A5EKJ1
A5W1H0
Q87ZS3
B2UFW5
Q214I7
Q3J340
Q5LQC3
A4Y7L3
B2FTC1
Q9KRA6
Q3BW59
B0RY43
Q5H2F6
B0U219
Q08DA8
P78962
O93602
P15336
Q2KII1
Q3ZCH6
P18848
Q8R1P4
Q9C438
Q67C55
O14261
Q3T0W7
Q51UJ9
Q1SF86
A7KAJ7
A6ZLF7
P38316
A5DQA8
O36019
Q75BE5
Q5A4N0
A7KAM5
Q6NNP0
Q0CY33
A1DHW5
A7TM40
Q6C0L6
Q4WVD0
A1CHL6
A6ZXL6
Q75D34
A7A1V1
A7KAK7
A7TFH9
Q5IF00
A7KAN7
A6ZW87
Q2TAZ0
Q75E74
Q2ULE1
Q2GYD8
A1DP40
A7KAL3
A7TM79
A6ZRK1
Q6FRR4
C8ZDW3
C4QVX6
Q05789
A6S8P6
C8VDI2
A7KAL4
A7F172
Q6DG88
Q2XPP4
Q5XH30
Q86TL0
A6SDQ3
Q1E5M9
Q557H7
Q8NJJ3
A7F045
A6RE26
Q9FFI2
P0CM37
Q9W3R7
Q872C6
Q0UXN8
Q5R792
A2YS06
Q6H6P0
Q8S925
P0C075
Q1E4K5
Q6BT31
Q5B2U9
Q0V3Y9
A7E8H4
Q6C794
Q3T904
Q5FWU3
Q75A48
A2QLJ9
Q6FQT7
P0CM40
A1DNW0
Q0UYL2
Q876N4
O74312
Q12142
Q3IR98
Q8TH08
Q4JAY6
B6YUR8
P92953
Q8GXM7
Q8VY98
Q9UII2
Q9SL78
Q9M0C3
Q9C919
Q9C7E9
O49691
Q7TSK7
O64762
Q7XLY8
Q7X843
Q80T21
Q9ZV51
Q5Z5F2
Q67YI6
Q9FL42
Q9FG21
Q9FLC6
Q9FGJ6
O64763
Q60HD2
Q5R4P1
Q8NHH9
Q931U5
P0C5Z8
O33635
Q5SI16
Q4WLN7
P0CL92
Q4HVU7
O14286
P40416
P0ABB8
Q6P9S1
Q9N3Q4
Q6FRZ9
P0CP60
Q5BHE2
O74630
Q13315
P44875
Q8N100
Q9TT99
Q9XT28
Q757F3
Q09836
A6RCS8
A6SSS5
A4RF31
Q0U6H9
C8ZFP7
P81451
A5DSC6
C7YY76
D4D5X3
B6Q2V1
B3LLY9
A6ZMF5
Q92RM8
B5ZS16
Q4ZL18
A9FGS5
Q4L7Z0
Q6GEW6
Q0HPF5
Q8E077
A6U3J4
A8YY76
P80086
Q99SE9
P50012
A7X4V1
Q7A0C2
Q5XCY5
B5E676
B8ZLB4
Q2G2F4
P15995
Q30QW4
Q1JCL8
Q2JSV5
A5GND3
P68526
Q36090
O03359
P05499
A1WF52
B5FCZ7
A1JTD4
Q5GSH6
A6H4Q8
A4TSI7
Q8D3J9
Q9KNG9
B1JR35
Q4JQI2
Q7CFM3
Q64446
Q64535
Q9XT50
O47871
Q36258
O94390
P70705
P17345
Q94NW9
P0CY42
O03199
O21329
P84345
P15996
P07513
Q38PR8
O47493
Q9MDJ1
P34190
P14414
Q9TBI8
O63913
P03930
P92479
P12697
Q9XMI9
Q9T9D5
P25004
Q35587
P68529
Q35537
Q95912
Q35914
Q35416
P21536
O43861
B6YR06
P37808
P17674
Q5LD82
B8DWS4
Q2KU34
B7GTZ1
O51874
A7H019
Q89B41
C5C1U6
Q3AUA7
Q9Z689
B3EHU6
A9WGS6
A8FJR0
Q19VA5
A7FQH7
Q79VG7
A6LQH4
Q7P097
B1KSS6
A5CQ58
A8W3A9
Q313V8
Q85FQ8
B7KKR4
B8DRD0
A7M8Y9
P48080
A9BPU5
B8HPK1
C4XI08
B8FGT6
A4J9A1
Q3ZZT9
P35381
P0ABB2
C4ZZ12
B6I3X1
B7NR36
Q831A3
Q2GHX3
Q1R4K0
Q5HC95
P26679
P0ABB0
Q2J6N1
C4KYS5
A7HJV9
P35009
P30392
Q8RGE0
A4IW22
C5D992
Q2A1I0
A0ZZ20
O78475
A5G9D6
B8CZ12
Q5SCX6
B8F772
A1WZT3
A5UA09
Q28TJ8
A9AVV2
Q1KXW5
A1E9I8
A6T472
A7Y3A4
Q0C0Z8
Q03A20
Q03QY6
Q5FKY2
Q9CER8
Q38WK3
A2RMI4
A5VIQ9
Q04BA5
B2G689
A4QLH9
P45825
Q09X32
B3PLV6
P9WPU7
B7KUA4
B2HQK4
A0QCX6
Q07405
B2A3G4
Q9JW72
Q09FX6
Q82XQ0
Q5F4Z2
Q3C1H4
Q8EM81
B0Z4W6
Q9MTL7
Q6ENH7
B0Z5D4
Q9CKW2
P0C2Z6
Q0P3K5
Q6MAK5
B6JD06
B4RD45
A1B8N8
P84582
A4FN29
B5QUS6
B5BIN8
A9MXA8
A0L2T0
B8EDV2
A4YCI0
Q0HD77
P24487
Q31UN4
P0ABB3
P99111
A8YY72
Q02BU3
A6U3J0
A5V3X3
Q8CNJ5
Q9K4D5
Q82J82
Q32RS8
Q1JHN7
B4SJS1
Q1JMJ1
Q5M5J3
B5XKP9
B5E673
B8ZLB1
P0DA03
C0MH19
Q5M106
Q7CRB1
Q9X1U7
P08449
Q31RF1
Q83G89
B2V6N6
A0T0P4
A6LJR3
B8GRC0
B1LBC1
A1WF56
Q9PR12
Q112Z6
Q87KA6
B2Y1W2
Q73HB2
Q8DDH0
Q9KNH3
Q0ZJ35
Q5H4Y6
Q7MA20
Q5GSX1
Q9PE83
B0U5A0
B2K845
B2I862
Q3BP13
Q24046
Q5NQZ1
Q2P7Q6
A3P0Z0
Q32RL1
Q92FG8
Q724W4
A8LN39
Q5FRC5
Q3J431
Q98QU5
A7N0Y1
Q3A605
A4STP3
P41168
B9MBA3
P29685
O03062
P62626
O03064
Q2IHQ2
B3H2P3
B3EST8
A4QK25
Q0VKX4
A2T340
Q9MRV8
Q31794
B8HAY9
Q72XE8
O03063
A8HS10
C3LFH9
Q814W2
B9IRT7
B7HFK1
Q85V27
Q33C27
B3CRK6
P49647
C6DJH2
Q6EW72
Q03EL4
P05037
A7HT52
Q12GQ0
A4GYR7
Q6A8C7
P51259
P50003
B5RFW3
C0Q2N2
Q8XGX4
Q9MTX9
B0TQF4
Q9MTY2
B8EDV0
A1SBU0
Q7HHY4
Q0HD79
Q2RZV3
B4U2E1
P63680
P0A301
Q3K1J5
Q6G7K7
B1W0A3
B5XKQ1
A8AYG1
B1ICS9
Q7U8U7
Q5M5J1
Q03LX3
Q2JX57
P26527
Q67TB7
Q3AZK5
C1CLK6
B7IG44
Q0AUD3
A6LJR1
Q9XQX2
Q5H4Y4
Q87E90
B2I877
A1JTC6
Q9PE85
A7IH31
P00830
Q1C095
B0BRX5
B2I0Z9
B5ER45
P41170
A3M141
Q92196
Q0VKX1
A6TK62
Q81JZ2
Q5P9M3
A7HIY0
Q2GIG1
Q9SSS9
B7IQW1
C3P1F7
B7HY68
B3EU97
Q814V9
C3LFI2
B7HFK5
P17675
Q5LD83
B9IRU0
Q8G7B0
A9IYX2
A5E947
B8D8H0
B4EEY6
Q62FR8
O51875
Q7W3A7
P05630
B2T7K3
Q39KX9
A0RR29
A7ZC34
A5CQ57
A4JA32
Q0ZS22
B2UZJ7
C3KYJ0
A0Q2Z7
Q46VX7
Q0K5M4
Q3ZZU0
B8FZ37
A8G7M5
A8YY73
A5IUQ1
B4U2D8
Q2YUJ8
Q3K1J8
Q49Z53
C1C8A2
B1W0A6
P0CZ94
C0M717
Q9A0J0
Q2LQZ8
P0A2Z5
B9DRT3
C1CLK9
B5XKP8
Q03LX6
Q30QP8
Q05374
P08448
A5GNC9
A5GV73
B1LBC2
B1XHY9
A0LLG1
Q3AHK4
P27180
A1WF55
Q5E1N4
A5ILW9
A6LJR4
Q9PR10
Q83HY3
P32980
Q31DL7
C3LSJ2
Q5GSX0
Q73HB1
C0R2Y3
Q8PGG4
A7IH28
B2I863
A7FPE3
B0RWC5
Q5NQZ2
C1F0M7
B8JCU9
Q72XE9
B9IRT6
Q5P4E1
A0RL94
P41012
Q06J28
P12699
Q7VQV5
Q630U4
Q6G1X0
Q494C2
Q65DX5
Q89B38
Q57B89
Q6MGM8
Q63PI1
A3MQK0
A3P0Y9
A7H016
B9MS67
Q9A2W1
Q5HX58
B2T7J9
B1IE35
A7G9R0
Q09MH2
A0A341
B1VFY8
Q8FQ19
A5HY53
B8FZ33
A0Q2Z3
C4LJL3
A9BPU8
Q3Z8Z1
B8FGT3
P58646
Q3ZZT6
B1I6J6
C0Q977
C6BSP5
B7MGF1
A5EXL3
B2KEX4
B7L881
A8A6J4
Q0TAX8
A4WGF6
B6I3W8
A7ZTU3
A7NEH3
P31477
Q5NIK2
Q0BQE9
B8CZ09
A5UA12
Q74GX9
O78492
A4GAG8
B2UUN9
Q1CSD6
Q0C101
Q1IIG9
P43718
P07138
C1D5G1
Q72SX8
Q9TKI6
P63663
A1KI99
A0LD99
Q0G9L3
B1MLW3
A4T8K3
B9E8E5
A3Q3B0
A5U210
Q2G5N4
A9M124
Q3J6N2
A1KW10
Q6MAK8
Q9TL33
Q1B554
Q9MTP6
Q6ENG8
Q20EW9
A6WXX2
Q9JXQ3
A7HT53
Q8EM84
Q06FV4
A4SUT5
Q15MU5
A1VIV3
Q7TU42
Q7VA75
B1XSD5
Q318V3
Q14FF1
A2BT13
Q1I2I8
Q7TUS2
Q3K442
A6VF31
P05441
Q98EV9
Q88BX5
B0BVB5
Q1AVI0
Q7UFB4
Q1RKD6
Q57HY0
A1AXU1
Q68VU9
Q5LNP2
Q162T0
A5UQN2
A4FN26
B5EYZ5
B5RFW4
Q5PKX3
B5BIN5
Q9ZCF3
Q12HQ2
Q21DK9
P0A1B7
A8G1W4
A4YCH7
Q0HD80
Q3YVN5
Q5HE98
A7X4U2
A6QIU6
P63666
Q6GEX3
Q6G7K8
Q5HMC0
Q82J85
Q06SF3
B1ICS8
Q5M103
P0A2Z6
A4W1V6
P0CZ97
B2FHY7
Q9ZJ00
Q03LX2
Q30QQ2
C1CLK5
A4VVJ8
A6QB58
Q47M83
Q3AZK6
A1WF59
A5GNB2
Q0AUD4
Q0I7U0
P12988
Q87KA9
Q5E1N8
A9R5T8
Q11KH7
A4Z2B7
P20601
Q1BRA6
B1JSV3
A9AJG0
Q9K6H1
Q13SP8
Q8G7A9
A1V8T5
A4XKX4
Q2STE5
A4JA31
B3EQ96
A7H021
A7I173
Q19VA4
Q1ACM9
A5CQ56
A7G9Q5
A6MMA8
A6LQH2
Q09MJ2
A4QDG9
B2TJZ6
Q8HTL5
B3QZF0
Q4VZP7
Q8XID0
A9KBG1
B6J2D6
Q4JUJ6
A6H5F2
A8W3B0
Q0K5M3
A4QKR7
B3R7L9
A3DIM5
A6MMJ3
B1YMR8
A4QL05
B2VCA8
Q14K10
B1LL63
Q831A1
Q49L12
Q8RGD8
Q2J6M9
Q5NIK7
A6BM11
Q4QN60
A0ZZ21
Q0BK80
Q2S6N7
B0TI54
Q0I5W9
Q1CSD1
B3WDL4
B5XZM0
B2GLY6
A4GAH3
P0A2Z1
Q74K19
Q56P07
Q6AG62
Q8F2J0
B1HM52
A0QCX4
B1MLV8
A5IYE1
Q6KI77
B3PLV4
Q4A8W3
Q98QU1
P06291
P45827
B2HQK6
A1UJY8
P9WPV5
A1KW15
B2A3G6
A9M119
B0Z4N1
Q7DD66
B1ZWP0
Q04G24
P12407
B0Z549
A4QJR9
Q00822
Q870C4
Q6MAK3
A9BFX7
Q03EL0
A0T0E9
B4SH38
Q180X1
Q20EV8
A2C4J7
Q318T9
Q09G60
A6VF36
B4F0E3
Q14FH1
Q3IK46
Q88BX0
O05333
A1XGM4
Q48BG1
A5WBV7
Q9HT16
Q8WI29
Q8XU72
A4FN31
P15013
Q57HX5
B4U2D7
P0A2Z3
P50013
Q48UD7
Q1J7G3
Q2JSV9
B2IQX4
A3CM10
B1ICT3
A4VVK3
A5CVF9
Q3BP11
Q1C091
A1JTD1
B0U5A2
Q01908
Q8D3J7
B5ER43
A6VL58
A3N2U5
B8JCV1
B7JB85
B9JTR3
B4UKF1
A7HIX8
B6YR05
Q8A9U6
A0RL96
P22482
B2ICI6
Q494C4
B7GTZ2
A1A3C6
Q2YLI6
Q7W3A9
A9M838
Q89X73
P57123
O51873
A3MQJ8
Q9RQ80
Q62FR6
Q89B40
A3P0Z1
A9AJG3
A7I176
B3QL62
A5N3H8
A3DIM8
Q9Z688
A6LQH5
B1VFY6
Q93Q45
A9KK93
A0Q2Z5
A9NBC9
Q79VG6
Q0TNC3
B3R7L6
B7KKR3
Q54DF1
C6BSP7
B8HPK2
A8ZUA0
B7K5I9
Q72E03
Q1AVH8
O50289
A1AXU3
A9MJR8
Q8ZKW8
Q57HX8
O50141
A8HAG4
Q8Z2Q5
Q4UK17
Q31UN3
A1SBU1
Q07VU3
Q8E8B9
A6U3I9
A4YCH9
A5V3X4
Q6GEX1
Q7A4E8
Q0SYU3
Q2YUK0
B1KQ35
Q49Z51
B4SJS0
Q5HMB8
P0CZ99
B1XHY7
A0LLF9
Q8RKV3
Q30QQ0
Q67TB8
A5GNC7
Q112Z7
Q2JIG1
P12990
Q4UQF3
A5CVI7
Q8DDG9
Q7MA19
A7FPE1
Q5NQZ0
Q4FGF2
A4QJA2
Q70Y12
P38077
Q1ACN0
A4QK92
A4QKH9
Q09MJ1
A8W3H7
A8W3B1
A0A322
Q9TM30
Q06J70
Q49L11
Q8MA07
A6MMA9
P61172
A6H5F3
O78479
Q4G3A1
B2LMI5
A6MMJ4
Q06H10
Q6FFK5
B7H299
B7I1V9
P90921
Q32RY0
Q3A602
P56135
B0VNJ9
A3M139
A3N2U9
A4STP8
C3P1F9
A6VL62
Q64UA7
Q81JZ0
P25966
O66564
Q1LTU9
Q65DW9
P41173
Q494C8
A6L4M1
Q89B44
A7ZC73
A7H3B5
Q0P9W3
B8D8G8
A9WGS9
A6LQH1
A5HY47
B2UZJ5
Q0ZS24
B8HPJ7
O08310
A0Q2Z9
Q3Z8Z7
P68701
A3QJR5
P52146
P0AB94
Q5HF02
Q8NW09
P0DKS5
Q49WS7
P0CF87
Q81NJ6
P44589
Q8ENQ5
O52026
Q6FWV1
B3RHQ7
Q8TGM7
Q6FL44
A2RA56
Q91ZU1
Q5RCK5
P0CJ27
O28234
Q9EPB4
Q9C9M6
Q6DIP1
Q9NVP2
Q6CN69
Q6CI62
Q2LAE1
Q708S6
Q708S4
Q7T1N4
P55926
Q16515
Q62962
O35240
A1YL78
A1YL79
Q1XGU9
A8CEM9
A8CEM4
A1YL68
Q1XGV4
A1YL72
Q1XGU7
Q9LSX8
O65674
O81058
A6ZZR4
P35734
Q09788
Q23498
Q641Z7
P58242
D3KU66
P17405
P30632
B7M5A0
B1IWZ4
B6I3Y1
A8B3G9
B2GE56
Q88Y39
A4H6J5
Q65WL7
Q8EWQ5
Q9CKN6
Q7NA83
Q7RMI2
B4TAY6
B5BIP8
Q31UP3
Q3K2R9
B4U1S6
Q5XAY8
Q1JAR8
Q1J5R0
Q0V8E4
Q4R5D4
Q04489
P42113
P19251
P49093
P49091
Q5UQE1
P49088
P24792
P37064
O77416
Q0IU52
Q2FEV0
Q6G7D2
Q49ZC7
P0CX78
O30851
P55956
Q4L2X2
P56149
P07346
Q7WQR6
Q8PV99
Q12VF1
A8GIW3
O27054
Q1QBB6
Q9HYA4
B4QHB1
Q9W2C3
P9WPX5
P50286
A0JMH0
Q00050
Q28056
Q9S9K4
B4SLL0
P10172
B7URT6
B7NUP2
B1XF62
Q8CW15
P36560
Q83RD2
B2KAB7
A4TL44
Q1MAN9
Q8UC31
Q3MBE6
O67213
O28032
A8IQ54
C3L9T6
B7JS06
C1EUX9
B9J0E1
Q9K820
A8FG70
A1A1W7
A5E8P0
B2S7X3
C0RGD6
B0CII7
Q8KA60
Q058D6
B1K5H3
Q62EQ4
Q2T1W2
B9MRP5
B3QN91
Q8KDE0
A5CSJ0
C3L1U3
B2TQ23
A7GGQ9
A0Q1Z2
A9KHL4
P61521
Q4JVZ8
B5YS62
Q1R6G5
Q5HBF2
B7LR40
Q2J866
A4IRS3
A9HIQ4
A5UFF8
Q2SCE5
Q9HMQ2
B0UW58
A2BJL6
P59603
C1D9Q4
Q5ZY78
Q6ACL1
B0SJR2
Q03W70
Q8Y5H2
Q8TNY5
Q2FLD8
P61527
Q2NEC4
B0JM14
Q9K4Z3
P16460
A4T9W4
A0QYS6
A5U315
B4RQS8
Q9JXC1
Q82UP5
Q3J9C8
Q5YYD3
Q8YMX6
Q04FC0
A1AZB7
P55744
A1ATU4
Q186Z6
A1VL71
B4S7R9
A2CE29
Q317T4
A2BTT9
Q48F14
B6IVD0
C1ASZ6
Q13D88
A7NPB0
Q5LWG3
A8LYQ9
B4TJ09
B4TWE1
Q8ZLT0
A8GL82
Q06734
B1I814
A3CQQ4
Q03IP8
Q4J8F1
Q9UX31
A0LEB2
Q7U3B9
Q3AVL9
Q8DKY7
B0K4D8
P61526
Q31H63
C5CUG9
A7MXB9
Q5E2E7
Q7MH72
Q8PK26
Q7ZWM4
P59606
A7FJE9
P09775
B1XGK8
P0AE37
Q7N2G8
B5F845
B4T3Z5
Q32G89
Q3Z294
A9QZ62
Q9AAL4
B0VQ88
B6EQ59
B4ECZ9
A2SA47
Q3JQC7
B2T314
Q141D2
A7MNV7
A8FX76
Q1GRR9
A7FIL3
Q8D0D8
B7USC9
B5YQ35
B7MVM7
Q8FGZ9
P77581
B5FJD8
Q5PHC8
Q8Z6F9
Q12QD2
B1IPI4
A4W9J7
Q5WVZ4
Q7N2G9
Q15Y60
Q4K837
B1JCH3
B5FJD6
Q5PHC0
Q8ZPV0
B0TU38
A0KST2
Q321N8
A9EN94
B5FBM2
Q86H65
Q6Q7K0
A3M9D1
B4ED00
Q2SXN7
B7MAV5
B5YQ31
C4ZZA0
Q8FH03
B6IBG4
Q8Z6G3
A6WNA1
A8H4T0
A1RJV7
Q32G86
A7MVW7
Q87Q40
B2K298
Q66B17
Q6HA08
Q61137
O75129
B4GFN8
B4QX59
Q6DIK0
Q9C0F0
Q8WMX8
Q07DX6
Q2IBE3
F4K265
O60312
Q9P241
Q64392
Q9TV52
Q9LVK3
Q9EPE9
Q9CTG6
Q9SCK0
Q8H1Q8
Q92030
P09572
Q9YH26
P05024
Q92123
D2WKD8
P35317
Q93235
P08251
Q4R4V5
P05026
P05028
Q3T0C6
P30716
P54709
P32876
P0DMR3
P56384
A7YWC4
Q6UQ17
P48201
Q5SQI0
B3L2R5
Q22XZ3
Q8S9N6
B7I7S8
A0KJD9
B9JV68
Q2KW46
A9I8M3
Q89K72
C0RI93
A9AJX3
A1V4A4
A3N926
Q63TV2
A7H303
B8GVD8
Q1QUS3
Q0KBT3
Q47GT0
Q5FUV3
P59794
Q28R42
Q72R21
B8IPM0
A2SFU1
Q2Y5H6
B6JGH2
A1VN09
C3JY60
Q5AEI2
Q5R9C9
Q9H0Y0
Q06507
Q5AKU4
Q2GSG9
Q9ES19
Q7S083
Q9US24
A2QWA6
Q7SYE0
Q91YI1
A4IIM9
Q6FX35
Q75EN3
P0CO60
A5E567
A3LV34
Q6C2N7
Q5BH90
A5DIB1
O94656
A1C7E5
A6SG03
Q5AZC0
A2RAG5
Q2GV40
Q6BIL4
Q524W4
Q0U2J8
A7EW77
A7A258
A6ZNC8
P35193
Q2UGZ7
Q2H6X2
P0CP71
Q5BCU8
A7KAL2
Q6C7U0
Q75B65
A7TIP6
Q07528
Q5A6K2
Q2HFE0
P0CM32
Q09812
P25568
Q4WID6
A1CYS1
Q9Y751
Q06321
A2QSC9
Q1E702
Q6BTX0
Q6C6M0
P53855
Q6CYG2
C7GRY1
A2Q1V6
A7KAI3
Q0CRF3
Q1DP17
Q54GT9
Q6CKE2
A2X052
A5DCZ3
A7EJG6
A3LPA1
A7EI75
Q9XEB5
Q8VYK7
Q2UBH5
Q2GVL1
P0CO55
Q86CR8
A7KAL9
A6ZKM4
P38182
Q6EBV9
A1CU77
Q5ANC9
Q6CT08
Q7S4D7
Q6C2F5
Q6AY69
O25711
A0JMP0
O82775
P37209
P01096
O44441
Q8V2M9
Q9M0R6
O22755
Q9LF64
Q570X5
Q6ZMM2
Q8RX29
Q6NML0
Q8LC69
Q8BH66
Q0ZHH6
Q6WY08
Q5HH31
Q751J3
Q5ABX0
Q6BV76
Q4IB89
P38110
P13587
Q04679
P32907
Q8AW52
Q99NA2
P0CQ27
Q6CTY3
Q9Y6H3
Q7RYM1
B0XVA3
C5JJY8
Q6FPT1
Q6CLH6
O13931
B5XKP6
O03570
Q48UD8
A5F473
Q8DDH4
P24499
A0LIP0
C4LDW6
P12984
Q36835
B3CLG3
Q5E1N1
Q87KA3
C3LSJ5
Q7MAD5
P49015
Q663Q2
Q7MGH4
A9R5U5
Q7SI16
Q73HW3
P50655
Q5JCK6
Q64430
O99598
Q32643
Q9MQJ9
Q9XMN9
P41292
Q9MIY6
P24948
A9RAH3
F1Q4S1
A6H4Q7
O70228
O78751
Q9MJB2
Q4JQI3
Q9MGD7
P14571
P48880
A9RAH4
Q85Q98
Q12635
P0C518
P00842
Q62FR7
A3NF42
P13547
Q3JXV6
Q13XV9
Q5X2Q3
P61829
Q724W6
Q15SF1
Q8YAM8
A8LN46
Q98QU3
Q2SNG7
A1SS62
Q07YM0
Q5FRC7
A3PIB7
A3P8L5
Q62EB0
Q603U2
Q3A076
A1UY41
Q06735
Q21Z99
B7H296
A1TJ39
B0VBP5
P12862
Q37380
Q2LY34
P24459
B7JB86
B7I1W2
P0C521
A4QJA0
A0LSL4
Q1KVU0
A4STP5
Q85FN4
B9JTR4
P56757
A8EV72
Q3M9W0
A4QJI4
A7Z9Q2
Q6FYM1
A9HY40
Q8A9U7
Q8FYR3
A1ALL5
Q3IK48
A6VF34
Q87TT2
Q1XDP5
A4VS64
Q3K439
Q8WI30
Q4K3A7
P72245
A7NIR1
Q6L3A1
B4SYD3
B5EYZ8
B5FN35
Q5LNN9
Q8XG95
Q5PKX0
B4TN33
A8G7M6
Q57HX7
Q2S432
A8G1W7
A3DAR6
Q0HPF9
B0TQF6
B8CVU7
A6UDM3
A1RQB2
A1SBU2
Q27S65
Q2NQ88
Q2MIK2
Q329S3
A7X4U5
Q1GQS7
A1E9S1
Q5HE95
A6QIU9
A8AYG3
B4U2D9
Q6G7K5
B2FHZ0
Q5XCY2
Q9A0I9
P50001
Q03LX5
B9DRT4
Q2FWE8
Q47M80
C1CLK8
B5YI22
P00823
Q31DL8
A5CVI8
C5CNB3
Q5E1N5
B3CN53
P12112
A5F457
P08428
Q8PCZ7
B2SQB2
Q8Z9S4
Q1C093
Q62FR5
Q8PGG5
Q3JXV8
A0AFR1
Q13XV3
A3NF40
Q1CCH3
Q8YAM6
A1VIV2
A6VWP9
Q24048
Q2YCA3
Q63IW3
Q0AEJ6
Q3HKH4
A3PS59
P38482
Q07YM7
Q01859
A5FZ54
A6VL57
Q6FFK0
P83483
B0VNK4
A8ZNR6
P50002
A3N2U4
A4QJC2
Q5PAN2
A4QJK6
Q1KVT0
O67828
O50292
P28250
B7HY64
Q630U3
Q5WB78
Q5P4E2
C3P1F4
Q6FYM3
Q1LTV4
A4QKB2
A9IYW6
A1UR49
Q8A9V4
Q89X74
O03066
Q85V24
Q6MGM7
P07677
Q8G7B3
A6L4L7
C0Z776
Q7HHX1
A6MM43
Q8MBM4
A2S6J8
A1VXJ0
A7I177
B8D6S7
Q1BRB0
A4QKJ9
B9MS68
Q9MRM0
Q8SLY2
A8SEB0
A4JA35
Q11DD5
B9LBM0
P42465
Q1QSD0
Q9MU80
Q1ACK1
Q4VZI5
Q8MBG0
A8W3J1
Q09MH1
A9KBF7
Q7HHW4
A4QKT8
B1I6J7
Q9TM41
A1VFJ5
A8W3D7
A5EXL4
B8DYT0
P48081
B8FGT4
Q24751
B7MGF2
Q55CS9
Q24MP1
P0ABB6
B6I3W9
B7UMJ7
C4ZZ10
B8DRD2
A7ZTU4
Q2GGP9
Q3YS09
B2VCA4
Q49KZ1
Q9BA69
Q831A5
B7NF48
Q2A1I2
Q8RGE2
Q2PQH4
C5D990
Q2J6N3
P42006
A6T470
Q03234
A5III3
Q8MBQ3
Q6AG58
Q1WUC6
Q2ST34
B0JFM7
Q65Q07
O03074
P47639
A1KI98
P63678
Q73X59
Q8MBF7
P33253
A5U209
A3Q3B1
B2HQK2
P26531
Q2GD08
Q9BA85
P12085
A6WXX1
A5CDA5
Q68RZ9
Q2G5N5
P0C2Z8
A1B8P0
P29707
A6VF32
Q9HT20
P80658
B0KRA8
Q13DP2
P05038
C3PLT1
A8F004
Q92G88
Q9MTG8
Q4UK18
C4K227
O50290
Q1AVH9
C1AVZ9
Q1GEU8
A5UQN3
A9MXA6
A7NIQ9
A8G7M8
P22068
B8CVU5
Q12HQ1
Q329S1
A7X4U3
A5IUP8
A3QJR0
A6UDM1
Q2FF24
A5V3X5
Q2VEH0
P21933
Q06SG7
P99112
B9DME3
Q8E072
B2FHY8
Q1JCL3
P0A300
P42469
Q8E5U8
B5E670
Q04HT9
Q49Z50
B8ZLA9
B2IQX0
A3CM14
Q0I7U1
C0MH17
A6QB59
A0LLF8
C1CF93
A0T0R6
A5GV55
B8GRB8
C3LSI9
B1LBB9
O50550
Q83HY0
O03085
Q73IG3
B5ZAW1
B5FCZ1
Q83G91
Q8D3J3
Q5GRU7
B0U598
Q39ZT8
B2SQB0
Q5NQY9
A1TJ38
A4TSJ3
B0BZL1
B7H297
Q32RI0
B7JB87
C1F404
B6EHU0
Q7CWL8
A3N2U7
B7GMF6
A8HS18
B7JGN3
Q5P4E5
Q2IHQ8
Q757N0
Q02849
P09220
Q6FYM0
Q6MGM4
Q09544
Q89B42
Q11DD8
Q3B144
Q3JXV5
B0T339
A9WGS7
B3EIJ5
Q3ANW3
Q8RC18
B8H5I3
B2TJZ7
Q8FQ23
B6J2D7
C6BSP9
P48082
B8FGT7
A1VFJ2
A8LJR7
Q313V7
A8A6J8
B5YXD9
B7L885
Q48AW3
B2SEX8
A6H2D8
A7NEH7
B3EA04
Q4QN61
B8CZ13
P43717
B0UWG8
C1KYU9
Q60CR7
B7KUA5
A9W2R4
B1MW88
B1LVH2
B8EQP8
A2SC67
B2A3G5
Q1CWT4
P29708
Q46J56
A8G6V2
B2UGV2
P63658
A7X4U8
P0CZ95
A4W1W0
Q2JIF9
Q2JSW0
A4VVK2
Q0I7R1
Q67TC0
B9L1H2
C1CF96
C5BKJ8
B7IG41
A0T0P3
C0MH20
Q0AUD0
Q9X1U8
B9K7T8
B1AIC3
Q8D3J6
Q1BRB1
Q3HKH5
Q3SI38
Q3SF67
Q0VKX5
A3M145
A3N2U3
Q8UC77
Q60CR3
A8MJV8
Q85FL4
B0BRX1
Q3MAS1
Q31793
B9JBZ4
A1EA14
Q70XZ7
B7JGM9
Q6HAY1
A1K1S3
C3P1F3
C3LFH8
Q2YLE7
A5E951
P57125
Q39KX5
C0RF49
Q814W3
Q7WEN0
B2JJ94
Q3JXW0
A3NF39
Q2STF0
A7ZC38
Q7YJW6
A7I178
A1VXJ1
B8G6G5
A4XKW9
Q62FR4
B2UZK1
B1KSS9
P32979
B6J2E1
Q9ETA7
B1WU98
A5FRQ6
B7UMJ6
C4ZZ09
Q313W1
Q0G9V6
P0A6E7
Q6AQ09
Q0BK85
B5EFI6
P42009
B3EA00
P43453
Q7NHG9
A1WZT0
Q17Y77
A5G9D9
B6JMX1
Q5QZH3
P56084
Q28TJ5
Q06RC3
Q03QY9
Q8RGE3
B5XZM5
Q5X0P4
Q332X2
Q03A17
Q1WUC5
Q0AKW2
Q9BBT9
Q8F2J6
P06285
P00835
Q8Y4C2
Q6KI83
A1TD54
Q73X60
Q5F4Y9
Q1CX38
Q4A605
A1UJY3
P9WPV0
Q0AJA9
Q2YCA2
Q9JW69
A2BYG4
C3K1E5
Q46J67
A5WBW2
Q4ZL25
C3M9S0
Q9HT21
A8HAG2
Q0SYU5
A3DAR3
Q2MI94
A1RQA9
A5IUP7
P63664
P63665
Q4L7Y3
Q8E5U7
B4U2E2
A2RFC1
O50160
P95790
C1CF92
C0MH16
Q2JJK2
P0A2Z8
Q5M5J0
A0LLF7
Q1JHN4
Q2JUB3
Q7U8U8
Q2LR04
Q3AHM1
C5BKJ4
Q8DLG7
P00834
B8GRB7
B5ZAW0
Q9PR16
Q8DDG7
Q8D3J2
Q9KNH6
A1URU5
Q89V71
A5EAB1
Q2YMC5
B1JRN3
Q986D2
Q2RPA7
A6U6M7
Q2LQZ9
Q6NBI5
B2IGK9
Q7D0U9
Q2YMC4
Q3B143
B1XHZ0
A1URU4
B2S9N1
Q0AK30
B0CK73
Q07H88
A8ZNS3
B4S6E4
B3QF35
B2HQK5
Q20X00
A7N2U5
P9WPV2
Q1B550
A8LKH7
P9WPV3
B6IX47
B0VNK0
A1UJY7
B7I1W0
Q3IZ14
A1TJ37
A9NGW6
A0KQY2
B0VBP7
B6EHU1
A6TK61
B0BRX6
Q85AL8
A1K1R8
B4UJU5
B7IQW2
Q81JZ1
Q72XE4
P37814
Q06J69
Q7WEM5
A6L4M2
Q89B43
B3TN47
A4QK91
Q8YFH7
A7GV60
P57120
Q63PH6
B1YQL0
O51876
Q814V8
Q8RC19
Q7W3A6
Q3JXV4
A3P0Z4
A1BJW4
Q62FR9
Q3ANW4
B1VFY3
Q83AF9
Q9TM28
A1VFJ1
Q313V6
A5FRQ1
Q477Z5
A7M8Z0
Q3Z8Z6
Q3ZZU1
B0SLC4
A4QLI0
B3E0Z6
Q03V25
Q4A600
A1IPX1
Q50327
B4RJF6
P33256
A1TD59
Q9TL15
A1SHI7
P0C2Y9
A6Q4C4
Q8EM79
B2X1U6
P0C2Y8
A6L8N7
A1B616
Q40609
Q6LLG4
O62939
A1VIU8
B0Z4W5
Q6CYJ1
A2BYH8
A2C6X3
A8G6V3
A2BT27
A1T0Z3
Q46J55
P21904
Q92JP3
Q9ZEC4
Q5LNH2
Q1XDP3
Q4UNI0
A6MVW6
A9MJR5
B4TAX6
Q12HP7
Q02BU5
Q2NQ90
A0L2T2
Q07VU0
P06453
Q2FF20
Q6GEW8
Q2MIK1
Q27S64
Q7A0C4
A5IUQ2
Q9K4D7
Q4L7Y8
Q8E5V2
P0CZ92
Q04HT5
Q1JCL7
P0A2Z2
Q2JIF8
Q03LX7
Q1JHN9
Q7U8W7
Q31RF3
Q5M108
Q3AHK3
Q112Z4
Q3AZM3
Q31DL6
Q47M78
Q83G87
B1H0B9
A1WF54
Q9KNH1
A4TSI9
Q663Q4
B0BZL3
P50005
B0BRX3
Q0VKX3
P41169
A5FZ53
Q65DX3
Q8UC75
P09222
B8HAZ0
P37810
A7GV57
A8FIB3
A9HY41
B3DTV1
A9VSA4
Q6FYM2
A4YKD9
Q57B87
Q8G7B2
C0Z777
A9WWS3
Q8FYR4
C0RF51
A2S6J9
Q13SQ1
Q3JXV7
A7H018
B1YQL3
Q8YJ36
Q9RQ74
Q63PH9
B2JJ96
Q9PJ20
A4XKX1
Q5HX60
Q3AUA6
B2UZJ9
A5HY51
Q11DD6
B9DX62
B2TJZ9
C3KYJ2
Q1QSC9
A5EXJ6
B7L880
A7ZTU5
Q3ZZT8
A4J9A0
C4ZZ11
B7MGF3
B1LL60
B7UMJ8
P0ABA8
B7N2H2
B5YXD7
P0ABA7
Q2J6N2
C4KYS4
A5FL19
A6H2D6
C1A697
A0Q8E0
B0TWS6
A7NEH5
B5EFI8
Q5FH34
Q5HBD0
Q5KUJ2
B3EA02
C5D991
Q7VPP1
P43716
A9H9A6
Q0I5X2
Q4QN63
Q2S6P0
B5Z8D1
A1WZT2
A9AVV3
Q1CSD4
B4U6A3
A6T471
Q9RGY2
B2GLY9
Q1GAW6
Q03A19
A6TG37
Q9RAU1
Q5ZRA0
Q17Y79
B3WDL7
Q04BA4
P36542
Q5WSG7
A0ALL4
A0LDA1
Q60CR5
P33257
Q4A603
A5U208
B1MLW1
Q1QQS6
Q5F4Z1
Q2YCA4
Q3SVJ3
A1KW12
B4RJF9
Q9L6B6
Q1CX34
Q8KM29
A6L8N4
A5CYE3
C6DJH1
Q8EM82
P28552
B4SGC6
A2C4J4
Q3IK49
P35435
Q87TT3
Q1Q898
Q48BG4
Q4K3A8
B5ZSN8
A8F005
Q68VU7
B5QUS5
Q162S8
A4WUM8
B4TN32
A9MXA7
Q5LNP0
B4TAX3
Q0HPG0
Q02BU2
Q2NQ87
A7X4U4
A6UDM2
Q6G7K6
A8YY71
B4U2E0
O50158
C0M719
P0CZ98
C1C8A0
Q04HT8
A8AYG2
Q82J83
Q3K1J6
Q8CNJ6
Q5XCY1
B1W0A4
Q7CRB2
A4W1V8
Q8E5U9
Q48UD4
C1CSC9
Q2LQZ6
Q5M5J2
P08450
B5XKQ0
Q7U8W4
B1AIB9
B2I861
Q9PE84
Q87E89
Q5H4Y5
A1JTC7
B2SQB1
B1JRN1
A2T319
Q6WQW2
A7M8Z1
A4QKR8
A6MM23
B1VKH8
A7M953
Q0G9X5
B2XT86
A9L983
Q0G9N2
Q06RE4
A4QL93
B2XTP2
Q9MUT0
B0Z4N0
Q3C1H2
Q14FH0
Q6YXK1
Q6ENH9
A6MVW8
Q6ENW8
A0T0P0
A2T320
O78480
A4QK93
A0A323
Q0G9N1
B2X1U8
Q9BBS5
A4QLI2
Q6EW60
P0C2Y7
Q9URV6
B0VBP8
B7IQW3
Q5LD85
B7GTY8
Q6HAX4
A1A3D0
Q8G7A8
B8DWS7
A7Z9Q5
B9KD84
A8FLY5
Q9K6H0
A7I137
B3PIT2
B2TJZ5
B9LBM5
B0RED9
A7G9Q4
B7K5I4
Q8XIC9
Q0TNB9
Q3ZZU2
A7MMV9
A7ZTU9
Q30XU9
Q72DL2
B7UMK2
Q0SQZ0
B7NF53
P68700
B3E9X4
B7MGF7
C5D995
B5EFG9
A5UA06
C6E8P1
A4ITJ4
A5UGZ4
Q8KRV3
Q0I5W8
B6I3X4
P43721
Q1CS52
Q5QZI1
B0UWH0
Q2W027
A1KI93
Q6KI76
A0PUK5
Q602A0
P63692
Q4AAW2
Q8EM78
A8G6V5
Q46J53
Q7VA59
Q7V5S3
Q180X0
Q87TS9
B7V796
Q1I2I2
O05331
A8GLV9
Q9ZEC2
A4WNY7
B2TUN8
Q1RGZ2
Q12HP6
Q3YVP1
A4YCI3
Q0HPF6
Q2NQ91
C1C8A5
Q329S6
Q31UN7
Q6G7K2
Q7A4E6
Q7A0C3
B8ZLB5
C1CF99
B5YGC8
Q31RF5
B5FCZ6
B1AIC5
A1JTD2
P0A309
Q9PR08
P68706
B2K842
Q8D3J8
P13621
P48047
Q75EZ3
B1JR36
B0VXH3
P17604
B2B9A1
B0BZK9
O74190
Q02852
B7K5I5
Q9TM29
A2C4J8
Q5RD23
P09457
B1X3Y3
Q4G3A0
A8J785
A8G6V4
A9BCE2
Q05367
Q112Z3
P0A303
Q31RF4
Q642A2
Q8NUR1
Q6G6B9
Q3AZM4
Q75DB8
Q6FX42
Q8SSE7
Q9JKK8
Q9H324
P58397
Q769J6
Q8TE58
Q8TE57
Q8TE56
Q8TE59
P97857
Q9ESP7
P20713
Q9HT95
Q18B70
P0A0M6
Q6GAF9
Q6FBW1
P9WKZ1
P37385
Q7M460
Q7M461
Q5RE06
Q60XN1
Q8R4I1
P01551
P11718
P72156
P58329
Q936X3
Q59998
Q8ZZX6
O57857
C4KGL2
C3MXY8
Q973R6
O48767
P0CAX4
Q6PBN5
Q9Y679
Q10142
P69020
P69027
P69031
Q8RMH6
P81177
Q2TA06
O14965
Q6NW76
O55099
O88445
Q08409
P13088
Q0WQ57
Q80TZ3
Q17107
P0CZ07
P0CZ10
P0CZ06
D6QZM5
D6QZM8
Q12732
Q08236
P83508
Q8VDA6
Q6E1M8
O24541
Q95LP5
Q92194
Q96W96
Q4WBW4
A1DBP9
D5EV35
B9XEK4
D5EXZ4
A2QFV9
Q8T880
Q9SGE0
O15169
Q8BVM4
Q3M1N6
Q81EX6
Q6HK44
O35022
Q9I2E2
Q3BNP7
Q6HAM6
Q81JP2
Q39K00
B9MI46
A4SMX2
B4RTK8
A8FA13
Q7W488
C0ZIX8
Q2SUH7
B3PKG0
A6LU79
A9KM25
Q47G91
A1VBA6
A7ZZX1
B1ISN3
Q1RC02
Q0RRM3
B3E8C4
Q4QK76
A4G2N3
B1XW54
B7KYE7
Q6KHU1
Q8YV76
A1VMH6
Q4ZS35
Q7VX83
A6UVA8
A6USM7
A9A1F7
B3N6Y7
Q8MR45
P87015
B4GHE3
O68897
Q06990
Q8ZDC4
Q8VZ20
A0JV26
C3PB97
B7HRS7
Q817C6
Q6HCP7
A7Z7M0
A1UUF5
Q8G5F2
Q7W7H8
P14568
C0Z6S0
Q2YPQ8
P57158
P59412
Q1BLH4
B4EM48
P59608
A3NQI1
B2JP23
Q13UR1
A4XKG4
B9KG97
B8GXL9
Q5ZJ23
Q97KE6
A5I5A4
B9E0B1
Q0TTA5
Q489P3
O85176
B1WTK3
A5FQ73
Q30YB8
A4J173
B8DN64
P0C1A0
B7LHN6
B7N0V6
A8A4Y7
P0A6E5
B7NDF7
C5BC58
Q5FH27
B2VGA8
C4Z4C1
A8LE46
B9M374
Q39Z72
C5D679
Q7NCP5
Q4QJM0
A1WUZ5
Q7VGU9
A8AA65
Q1IIZ2
Q032X6
C1KX43
Q65SH4
A6VVI2
Q12XK3
Q60174
A2SK99
Q9K4Y8
A0QHA8
C1ANT1
B2HR32
A1TAA6
Q2G933
P57877
C6DIG9
Q3A1V1
A5D510
Q7MYD8
A4SZQ2
A8G7L2
Q7V3S9
A6V1S1
Q4K749
Q3K7K0
B1J4I4
Q4FR79
Q8ZU97
Q8XWC1
P09034
Q21DC6
B3Q9D3
Q3IYJ1
Q16D10
A1AVI7
B5F6U1
B5QZW1
B8EBG0
A9KTY7
Q089K8
Q8EK28
B8CNI0
Q0HDU8
B1KND6
Q0T0B0
A6UE09
A7X0H5
A5IRD9
P63644
A8Z067
Q8CPU3
Q3K3Q4
Q827Z1
B7USC8
C4ZZA3
A1ABS8
B1IPI3
A4W9J6
P80357
A9N277
Q8Z6G0
Q0T4V4
A1JS43
Q66B20
B7GVV0
A3M9D2
A0KMV4
A0K609
A9AD18
A3NXG1
Q2SXN8
A8AHD7
B7MAV6
C4ZZA1
A8A0T7
B1IPI5
P76216
Q7N2H0
A6VA75
Q1I6Z6
A4XWE6
B0KR46
Q4ZQH9
B5QWI7
A9N275
Q8ZPU9
A6WP88
B0TP13
A0KVZ2
Q32G87
Q5DZ79
Q1C8A8
A9QZ60
B1JMD0
A8AHE0
Q8X598
B7M1G0
A1ABS9
B1LDY3
Q57PX9
C0Q6X9
B2U3D0
Q1C8B1
Q9AAL5
Q6FCQ0
B1JYT5
Q63SD7
Q141D3
A7MNV8
B7MAV7
B7NT31
B1XGK7
B6IBG6
Q1RB47
A1U5W8
Q1I6Z5
C3JXY7
Q885J7
B4T3Z6
Q8Z6G1
A9L3U4
A4Y344
B1KDF2
Q0T4V3
A5F529
Q87L22
Q1LYL8
Q2M2T6
B2HZS2
B0V7X4
Q39I23
B7L6L8
B7MVM3
A1ABS5
B7N580
B7LQ48
Q15TS5
Q4K840
Q3IGV3
Q88EI7
A9MFF8
B4TGE4
B5BA68
A1S6A8
Q082N5
B1KEI0
Q3Z292
Q9KSL4
A1JS32
Q1C8A7
A4TJU3
B3P100
Q9VEX5
Q07DV3
Q2IBB1
A1X154
A0M8T3
A4D7T3
Q09YJ5
Q07DZ7
Q09YN0
Q8K2X1
Q9N0Z4
Q8NB49
P54707
Q9H7F0
Q5XF90
Q8GYD7
Q9FH32
Q8H1Q5
P25489
Q5RDR3
A2VDL6
Q6PIE5
P06687
Q64541
Q9JM72
Q9TT37
Q28030
P07340
Q9XUY5
Q63377
P28774
A6SSM3
A7KAM9
Q0U103
O14983
O46674
P11607
P11507
Q64518
P86911
Q00804
Q9R0K7
Q16720
P23634
Q5E9S4
Q8TBG4
Q5RFL2
Q9BKS0
Q4R5F9
Q9MAA2
Q9U505
A8XDX2
P05496
O43520
P98199
Q5RDX4
Q3KRE0
P37367
Q5TC04
O45100
Q23192
Q16Y34
Q58CX6
P24539
Q8K341
Q5FWM1
Q9ZU11
Q9FN29
O04292
Q26635
Q9ZWC6
Q5AAU5
P54209
O43108
O14072
P32660
O74431
F4IHR4
Q9SUB4
Q503W7
Q9NVI7
P0DKR8
Q9ZT48
Q9Z2A5
A1TRT1
B2HUQ9
B0V8X8
A4SNL5
Q0VQ13
Q5P1A8
Q7W4W7
Q7VTR8
Q2YNA4
A5VPT9
A4JE23
A8FM84
Q9A7Z5
Q7NX30
B1ZJU3
Q1QL63
A6X1Z7
B4RBQ2
A4SWU6
Q02NB0
B7UV23
B1JBE6
Q4ZRK9
Q1MIV1
Q92KF8
Q6N6A7
Q7MJ43
Q8PN34
Q2P5C8
A7INB9
P81269
P18846
P53296
Q6FWS7
Q55EL2
A7KAI8
P18850
Q75B79
Q2UMW6
Q6BU30
A5E1F1
Q9CQY1
Q6BQ20
Q9VHR6
Q0UPX4
A6ZX59
Q6CRH0
Q4X180
Q1DZE0
Q5B0L1
O13934
Q4WVH5
Q6CPX2
A7KAK0
Q6C4Y4
Q03818
A7KAK1
A7EM16
A6QTX7
Q2U6D5
Q5ABA6
A7KAM8
Q75CH3
Q0CLX3
Q8TFN2
Q9Y7T4
Q6FR93
Q6FRU4
Q6BHF8
A2QNQ5
Q5A950
P0CN90
Q5B4C9
A7KAK6
A7A179
Q5A5S7
A3LW83
P46989
Q6P4T0
F8S296
A6S7C7
P0CM30
Q51ZN8
A7KAI1
A3LT28
Q4PFE7
C4R5T1
Q753M9
B3LTZ3
C5DNL7
Q06485
Q2U7R4
Q5ABQ7
Q2H427
P0CM34
Q51LD2
A1DF15
A3LX85
Q6GQE7
Q6PZ05
Q8C9S8
Q6PZ02
Q7XPW8
Q68EP9
Q68FJ9
A1CJ08
Q4U3V5
Q6CQ60
Q7S3X7
A7TQN1
P53867
Q6BVI8
A5DWA7
Q9H1Y0
Q6C4Q6
Q59PZ3
Q6BGV9
Q5AWA2
Q6CXW3
A7KAL8
O93922
A7TEY0
A6ZT79
Q69RC4
Q8S927
Q54G11
Q4WJ27
A6RPU4
P0CO54
Q6CMF8
Q9HNT1
Q8THU2
A4FYL8
A9A6B5
Q6LZL5
Q2NGY4
Q6L1W3
Q980L7
P46897
Q32M88
Q80HU9
O35143
P34011
Q07970
Q84W40
Q8LF65
Q8N6G6
Q8W571
Q9XF63
P82987
Q9ZT49
Q9SRQ8
Q9LX93
P0C035
Q9SRM0
Q6NQG7
Q4WVM7
Q5IS70
P54258
Q12691
O13001
Q12359
P44873
Q92858
Q06067
O00244
P18496
Q1E910
Q59Z51
Q5BKJ4
A6ZS94
B8NPX1
C5M3X6
Q6BXN8
Q09726
B8MPW2
C7GL28
Q7SAC2
Q92126
P18598
Q40089
Q06450
Q96252
Q41898
Q5RBW2
P56381
P56382
Q8SPH6
Q00361
Q9CPQ8
Q41000
Q5RBY3
P29418
O75964
P22027
P50363
O66566
A7HIW9
Q2GIS5
Q37708
A8HT64
A9IQH9
Q6MRR3
P24945
P22476
Q5WB72
A1URU2
Q7VU50
O47426
A4Z2B4
B2IGL1
A7I1B2
O51878
A8FMQ9
Q0P952
A9M8F8
Q85Q99
Q1HKB1
A9KBG3
A1BJW6
A7H2H4
P24946
B6J957
P14862
P50681
A4J9A5
A5EXK1
Q27559
P50269
Q8W9N1
B7UMK3
Q32644
C4XQ07
P0AB98
Q0TAX1
Q8FBS8
C4ZZ16
B7NF54
Q830Z9
Q5FGK8
P55778
Q0RDA8
A8L3V9
B3E9X3
B7LK83
Q5FRW5
Q9ZZY6
A9HDN1
Q95706
A6T476
A6TG42
Q5X2Q6
P47645
A1U7I0
P00848
A6W3T4
P45829
A0PUK6
Q82XQ4
A6Q3A6
P37212
Q1QRH8
P33251
Q2G8R3
Q4FPE9
Q36454
Q9T9W9
Q36918
B4F0E1
Q7V5S2
Q95A26
Q7NA89
O79432
O05330
C3PM51
C3MHB5
Q20WZ8
P05504
Q4FQ31
Q9ZEC1
Q1RGZ3
Q1MKT2
B5FN39
Q68XQ1
A8F0C9
A9MXB2
B5RFV7
Q12HP5
Q0HD73
C0Q2N8
A9KX12
A3DAS0
A6WUJ6
B1KQ40
Q1J7G4
Q7U8X0
P0A2Y9
Q2LVX0
Q3AHK0
C1CLL1
A6QAM3
P27178
Q05364
Q112Z1
P48879
P00854
Q1CCG9
Q0H8Y6
Q04654
C0R5U3
Q5NPR9
P68527
Q9SJ12
P80088
Q3L6W9
Q9MGM1
Q9TBI6
Q34571
P48896
P48663
Q9TBJ1
Q9MLQ5
Q9TA25
P0CY41
P24949
Q36453
Q00608
Q9ZXY0
P68528
O75110
Q36257
P98195
Q36852
P60112
P00856
P00840
Q34801
P60116
A1V8T3
P17254
P69421
Q0H8W9
Q2STE7
Q01554
A6H4Q2
Q63PH8
Q92FH0
Q0AJB2
Q39ZT9
A3NN58
Q5FNY6
A0ALL5
A1T0Z1
Q3JJP7
Q2S6N9
Q5ZR99
Q5X0P1
P68542
P26854
P22201
Q13IW9
Q15MU2
A3PS65
P18260
P05492
Q0AEI9
P92549
A9NGW4
A7N6Q6
B9MBA1
A3N2U6
P05493
Q6FFK2
B5ER44
A0KQY0
Q01915
B2I100
A1EA05
C1F3N8
B3EU98
B6EHT9
Q2IHQ9
Q0A4M6
B7GMF5
A8HS15
Q2GIG2
A1K1S0
A9WWS4
A0K2Y1
A2S6K0
Q7W3A8
A8SE59
Q8FQ22
B1I6J9
Q6AQ12
A7NEH6
Q49L13
P0ABB1
B2SEX9
Q0I5X1
A6BM08
A4ITJ1
Q9ZK79
B5Z8D2
Q4QN62
B0THN4
Q6B8Q8
B0UWG7
B2UUP2
P49375
A4GAH1
C5CIV6
P55987
B5XZM2
Q1GAW7
B0SLC6
B0SDA3
Q8F2J2
A6YG64
Q2RFX7
Q0G9N4
C1D5G4
Q2VZN0
Q2ST36
Q9MUT2
B8EQP9
Q50329
Q1B551
A5IYE3
A0R202
Q6MS92
P47641
Q4AAV9
A4T8K0
Q4A8W1
P9WPU6
A1KW13
Q4A602
P37211
B8ZR40
Q2G5N7
A1SHI9
B2J058
A1XFU0
P0C2Z4
A6L8N5
B0Z550
Q33C53
A5CD07
Q04G22
A9BFX5
A5CYE4
A3PET9
A0T0F1
Q5R546
Q1I2I5
A5WBA5
Q48BG3
Q88BX2
Q4ZL22
Q9HT18
Q1Q897
C1AW01
B5ZSN9
B2UGV1
B0KRB0
Q1MAZ0
Q98EV6
Q2J3I2
C4K229
A8GTS8
Q2RV20
Q6ENW6
Q494C3
A8FJR2
A7H1I1
A7ZC37
Q7YJW5
Q0PC30
Q0BJL5
Q8RC15
P46561
Q5HX59
A0RR26
P99504
Q05FY1
B2TK00
B0RED4
Q7P095
B3QUP6
A4QDH3
Q8FQ20
Q85FT2
Q8MBG3
A6H5I4
Q0K5M7
Q3Z8Z2
Q72E04
B3R7L5
Q8MBK3
Q477Z1
Q0G9V5
A5FRQ5
B7K2R8
B8FZ34
A4J999
A8ZUA1
P30158
Q83AF5
Q05825
C5BF40
B7M588
B5YXD6
O03069
Q0TAX7
Q1R4K2
Q0RDB4
P43451
Q85V45
A7HJV7
A7NEH4
A5FLS1
A4IW24
A4WGF5
B7LK77
O03070
Q5QZI6
Q9BA84
Q2L917
Q1KXV2
A6W7G9
Q0C100
Q28TJ6
A5VIR1
Q332X1
Q38WK5
A4QLB3
Q88UU3
A8YUK1
A0LDA0
Q8F2J5
Q85V35
O03073
B1MW85
B0SLC8
Q9BBU0
A4QLK1
C1AMV4
Q9MUT5
Q0AKW0
P45823
Q09X10
Q4A8V9
Q4A604
B2IUL2
B0Z5B2
Q1BRA7
B7GTZ0
A3MQJ6
Q13SP9
Q9A2V6
B3QZF1
B9MS71
Q42687
B1IE31
B9DX64
C1FQP2
A9NBC7
Q0TNC1
Q8XID1
Q4JUJ7
Q1LHK7
Q6NHT2
B3R7L8
B8HPK0
A7MMX2
A9KBG0
B7KKR5
B1WUI1
Q3Z8Z5
Q85FQ9
Q477Z4
P0ABA5
Q5HC94
B7UMK0
B8J436
P0ABA4
B0TWS4
P35010
Q0BK81
Q7VPP3
A5G9D5
Q7VJ24
Q5FRC8
B2XT89
P42008
Q0C0Z7
Q28TJ9
A6W7G6
Q74K18
B8F771
Q042L2
A6TG39
Q1GAW8
A2RMI5
Q5WSG5
Q04ZU2
B4RJF7
Q3SVJ5
Q8EWZ1
Q03EL1
A2C4J6
A9BCE0
B4S6E3
Q318U0
Q95312
A2C6X4
Q7V036
Q1I2I4
Q3IK47
Q4FP35
B1XSD1
A8F3J9
B0KRB1
Q1Q896
Q4ZL21
Q7V5S6
Q87TT1
Q0SGP6
C3M9S4
A8GY43
Q92G85
A8GPZ7
Q1RKE1
Q5LNN8
P35434
B4TAX5
B0TQF7
A4XAW5
Q0HD76
A8HAG6
A3QJR3
B1KQ37
Q8E8B7
Q0SYU1
B8EDV3
A6UDM4
B2TUP0
Q83PJ9
Q6GEW9
Q2FF21
B9DME7
O66903
Q7W3B1
P37812
C0Z775
Q7VU43
A4YKE1
A9AJG5
Q9K6H6
A1V8T0
A9WWS1
A2S6J7
Q8M9X7
Q1ACK2
B9KES4
B3PIS6
B9LBL9
Q11DD4
P07891
A8ACN5
C3KYJ4
A9WGS3
Q9Z686
Q0SQZ6
Q8VV76
Q0TNC5
A5N3H6
A3DIN0
B9DX60
Q6NHS8
A4QDH4
A7MMW8
B6J964
A9KBF5
A9NBD2
Q0K5M8
Q48AV9
Q24MP2
B7K2R7
B5YXD5
Q83AF4
B8HP54
B7NR33
A1VFJ6
B7KGV3
P30159
Q9S5B5
B7M587
Q4G3C9
B7NF47
Q72E05
Q49KZ2
Q1R4K3
C4KYS2
P05039
B6JD10
P0C2Z1
Q03EL5
Q9CKW0
P84559
Q85X21
A5WBA2
Q4FQ38
B1JFU0
B3PQ67
Q87TT5
Q4K3B0
Q92LK9
B6IPC5
Q1MAZ3
Q3ZJ67
C1A1X7
Q0SGQ0
Q2J3I5
A8GY39
Q6ENV7
A8GTS5
O50143
C0Q2N1
C4K226
A4WUM6
Q1GEU9
A0L2S7
Q329S0
Q27S44
B1KQ33
A6UDM0
Q02BU0
A1E9T0
A6U3I7
Q9A0I6
P00833
B4SJR8
Q04N64
B1W0A2
B0BZL0
B2SQA9
A9IQI5
A7HQY4
A9VYW7
Q60CR8
B0ULY4
B3PRF9
Q1QRI1
B3QF34
Q66JD1
Q1GDE3
Q07H89
Q16AM5
Q3IZ15
Q13CX4
A5FVI8
Q20X01
Q28UC6
A6W3T2
Q1QRI0
B1WUI0
Q89V70
Q8G2D8
A7HQY5
A8LKH8
Q986D1
Q5FNY7
Q7UFB9
Q1MKT0
B1LWM1
Q13CX3
Q2LY33
A1KI95
A3Q3B4
B8ZR39
A5U206
B2I0Z8
B2IJX5
P53006
A7IGS8
Q3V548
P41172
A3M140
B5ER46
A3N2U8
Q1KVY1
A1W2T3
A8MJW3
Q70XU9
A4QJA1
Q02850
A0JY68
Q65DX0
Q64UA6
Q758L2
Q5LD84
B7HFK6
Q0VKX0
B6YR08
A4J9A3
B1I6L8
A9BPU3
B6I3X3
B1IX02
B2KEW8
B2SEX7
A4WGF1
A5FL32
Q5KUI9
Q2N9P5
A0M6G6
B3EA05
P35011
P43720
A1WZT5
A1E9I7
Q2L8Z3
Q7VJ25
Q6B8R0
Q17Y82
Q5SCX5
B5Z8D4
B6JMX6
Q39Q52
A6T474
A6MMT0
A6TG40
Q1WUD0
O13349
A9AVV0
B2XT88
P0A2Z0
A6W7G5
A5VIQ7
A0ALL7
A2SC66
Q601Z9
Q65Q03
A1KI94
Q9MUT1
P47643
A4T8K9
P9WPV4
Q6MS90
B0JWU9
Q4AAW1
Q73X55
P63657
A0PUK4
Q8EWZ2
Q7V5S5
Q6YXK2
Q02DF0
A5WBA7
Q4ZL20
A4GYP4
A8F3J8
B1JFU5
Q3K437
Q21DK4
Q8XGD7
B4SYD5
B2UGV3
Q8E8B6
A1E9S0
Q329S5
Q0SYU0
A5VEV8
A7X4U9
A3QJR4
Q0HPF7
Q6G7K3
A6QIV1
A8YY74
Q2PMS9
P95785
A2RFC6
Q82J80
B5XKP7
A5GND0
P27181
B1LBC3
A0T0P2
P08447
Q8DLP5
A6LJR5
Q9PE81
Q6LKZ7
Q7CFM4
Q01909
P80084
A1TJ40
A7FPE4
B2K843
A0LSL5
B0VNK3
Q6FFK1
B6EHG5
A3M143
B2I101
B4RS82
Q5P4E3
O67829
C1DND4
P41010
A8EV71
Q6HAX9
Q72XE7
Q814W1
B7IQV9
Q5LD81
P20602
A6L4M5
Q9K6H4
A1UR48
P05631
C5C1U7
Q6MGM6
B8DWS3
A5VSE2
Q7VU45
A5E949
A3NF41
Q8RC16
A8FJR1
Q2STE8
A0RR27
A1V8T2
A1VXI9
B0T336
B2T7K1
B3EHU5
A7H1I0
B8I578
Q6AQ11
Q48AW1
B2KEX2
A8A6J6
B1YMR5
P0ABA6
Q0BQE7
Q831A4
Q0BK83
B2GAU4
Q88UU2
Q0C0Z9
A8YUK0
Q5QZI5
P56082
Q042L4
Q02XA4
A5VIR0
Q5X0P2
B1Y3S8
B1MW86
Q1WUC7
B0SDA4
Q04ZU4
B7KUA3
Q4R5B0
A6W3S9
Q04S17
C1KYU7
B8DBI0
Q0AKV9
A1KI97
B8IN02
Q73X58
A2SC69
Q8EWY9
P9WPU9
Q2ST35
Q0AJB1
A0R201
Q1B552
A5IYE4
A6WXX0
Q5Z0Y2
Q2G5N6
A1VIV1
A1B8N9
B7V792
Q318U2
Q7V038
A3PET8
B0KRA9
A4Y188
Q9HT19
A2C6X6
Q88BX3
A5WBA4
Q4FQ36
Q4ZL23
C4K228
A7NIR0
C3PLT2
Q6NDD1
B8EDV1
A9GHR3
O74754
Q12HQ0
A3QJR1
P0ABA9
Q329S2
Q5HE96
Q0HD78
A5IUP9
P50007
Q97PT5
B1ICT0
Q1JCL4
Q7CND4
Q8E073
Q1JHN6
C0MH18
B2V6N5
B2IQX1
B9DRT5
Q31RF0
Q2JSW2
Q05384
Q3AZM0
A6QB60
B8GRB9
C4LDW1
Q87KA7
Q5E1N6
Q9PR14
Q3BP14
A4TSJ2
B3CMR1
Q2P7Q5
A7IH30
B5FCZ2
Q8RU61
A8SE66
Q85FN2
Q02851
P56760
B1A922
Q7HKY1
Q19VA3
P10603
B2XWN6
Q2L8Z2
Q85FR2
P28530
Q4FGF0
Q06SG3
A4GGB0
Q2MIB3
Q2VEI9
P69447
Q06H09
A0ZZ23
Q56P09
P30391
Q4VZP5
P06289
Q2L8Z7
Q4FGF6
B0Z5D1
B0Z4W3
Q68S18
B1X3Y1
Q6ENI0
P0C2Y5
A4GYP6
Q6YXK0
Q09G58
A4GGA9
Q2VEI8
P69372
Q2MIJ9
Q0P3K8
Q6ENW9
P51247
Q06SI1
B2Y1V9
A9QC93
Q9XPT0
P41015
B3H2P8
Q814V7
B7HY70
B9IRU2
P00845
Q8R5T5
P22483
Q0Q7H1
B8D6S2
B8G6H1
Q8A9V0
Q3A941
B9MS73
A7FQH4
B8I574
A5FRR4
Q5KUI8
P26682
B1X9W5
B1IX01
Q7VPP5
B1YEG1
Q7NCR9
Q8RGD7
Q7VIL1
B6JN51
Q03A23
A8A6K0
Q0BQY6
Q57674
Q03QY3
Q74K20
B0JWU7
Q2ST39
Q59550
Q8EWZ3
Q4QN59
Q98QU0
Q03EK9
A3Q3B6
A3PEU3
B3CQT8
Q12GQ5
Q4FPE8
A2C4J9
Q318T7
Q7V033
A2BT29
A5WBA8
Q6CYJ0
C3K1F1
Q2RPA5
Q3IK45
B0KRB3
A8EX89
Q16AM7
B4SYD6
Q88BW9
A3DAR9
A0L2T3
Q99SF0
A1RQB5
Q5HE92
P0A305
P0A304
B9DME9
P62021
B2IQX6
Q30TH1
B2V9H0
A5ILW7
Q3AZM5
C1CSD4
P27182
Q9X1V0
A5GV76
Q0I7Q8
P0ABC0
Q2JIF7
P15015
Q5HHQ6
Q9N077
Q9UZR7
Q9FKS4
Q9HX72
Q7CXI0
P50725
Q9V751
P01513
Q58CZ9
Q02636
Q7M459
Q26431
P38360
P38995
Q9UBB4
Q04956
P38636
P0CB22
Q12067
Q5V0I9
Q3ITR7
A4WJU1
A1RQK4
A3DM74
C3NDK6
C5A2F3
F4IK01
Q0WTP1
Q9H1Z8
Q9JLZ3
E9Q6Z5
P34426
P70295
P69016
P69019
P69026
Q0MWV8
P97477
A4IGM9
D7UQM5
Q9SU08
P14967
Q67616
P80356
Q5R991
Q2A784
P0CZ09
A5A4L4
Q9D7H4
Q28560
P27041
Q9F3T6
Q9F3T4
Q08678
P39981
Q90352
Q56830
Q58HT5
P32293
Q5VT79
A2QZI3
Q5B037
O59893
P79019
Q9UVX6
Q92389
Q9V407
P41696
Q9SRK7
B4XY98
Q5R7K3
O07920
Q7A782
Q8XMY2
Q28UD5
Q8Y9C1
Q3BUY7
Q81RX7
Q65EW6
Q8XM99
Q5R0V3
Q8Y8V6
Q88EC8
Q9K5P5
Q3KD08
Q390T2
Q39M92
A1W8C6
Q0A5T4
B5ZZC8
A6WI50
A3QIU7
Q0HQC2
Q0T407
Q2NSV8
A5IP80
Q99X11
A8Z0H0
Q8E797
A4W2Z7
Q2P3X9
A1JN84
Q8ZE60
P50080
P19567
P04171
P12334
P56275
P00279
P00283
P34097
Q01229
P20201
P21089
Q01222
Q06B79
P25213
C0JB33
B6CPR5
A7WNV4
C0JB49
C0JB43
C0JB45
C0JB55
Q27017
P20202
Q64373
P0C5X4
Q5E9L4
Q0II48
Q08ED0
O77537
P63060
O77535
Q9WV24
Q863B1
O77525
Q864T8
P55077
P61770
P63070
P63071
Q71UN6
Q8CIQ3
Q9GKM2
P48746
P23348
Q9GKY1
P15575
P02730
Q5CB04
Q920V1
Q9NY97
Q8R3I9
Q9SAA4
Q9MYM7
Q9ZV71
Q9LM60
Q9MAP8
Q9C809
Q8L7F9
Q01226
P21005
P0C853
Q14032
B0KWQ2
Q6DJG6
P9WQI8
Q6IE75
P33970
Q5V1N0
B0R2U4
O93742
Q91V12
Q5V0R5
P29563
P33969
Q5UXM9
Q5V5V3
O93743
B3VMC0
Q03565
Q61337
Q60739
Q9LYP4
Q9JLV1
Q5QJC9
O82345
Q6MG49
G0A7H1
Q4FV24
Q9SEV0
P51165
P97370
Q202B1
Q4WZY1
A6S3R7
A1DI95
P20647
Q9YGL9
O77696
P18596
P20020
P57709
Q5R5K5
O75185
Q9ULK2
P17605
Q06056
P56383
O60423
A2AWT3
Q6PL18
P98200
Q7Z4Y8
Q8LFD3
B4M7J1
P18179
Q7PPA5
Q292Q0
P13586
P22189
P39986
O04846
Q6FDS2
B9MJA6
B9JCW7
A8HXU1
B2S504
P63646
Q1BWM3
A0K730
Q0BFQ9
A3MJ99
A3NUS2
B2JKL8
Q13ZM2
Q5HU66
Q11JA2
Q1LP26
A9BME3
A9HRQ0
A1WWV3
A6T105
Q050N5
Q2W440
Q0APD6
A9VY56
Q3J7Z6
A1B416
B1XV76
Q4K9V0
B0KLX4
Q136V2
Q165K9
Q1GIA1
A1S7A3
Q0HVY7
P59795
A1WNY2
A5F7F2
Q99941
A7A0L6
Q6FRH2
Q9SUG7
A7TL57
Q6BRA6
Q12527
Q6FMM7
O94817
A3GI31
Q2TBJ5
Q4WHN5
Q08DY8
Q5BBK4
O75143
A7TJJ8
P38270
Q2H6M8
Q6CU02
A5DC90
P25641
Q520U5
A7TIN2
A6ZML8
Q4X0B0
Q6FPD4
A7KAM6
Q06410
P0CS29
A5DVU7
Q5QA94
Q9HDZ7
Q6C044
Q94C95
Q4WPF2
A5DE01
C4R159
Q4WLK5
B5VKG3
C5DZR8
P46983
Q0WWQ1
Q0VCL3
Q6PFS7
Q6CL19
Q7SDY2
A5DN42
A7TK16
A7KAL5
Q2HGZ8
A7KAL6
Q3MQ04
A6ZWA5
A6QXC6
Q94CD5
Q86CR9
A5E0T7
A7KAI6
Q6CBC3
P38862
Q9SL04
Q755X2
A1D3N4
Q5QFG1
A6ZXH8
Q6DE58
O29667
Q9C4M3
Q5JHC0
P48016
P21117
Q29307
O74523
P16602
O81635
P93823
Q9UTN9
Q6NKR1
Q8L9T5
Q86TH1
O80927
Q9M0R4
Q9SLC3
Q8GW38
Q9FHG8
Q8LFY8
Q9LJL6
Q2U639
P0CP61
Q5EAK6
Q6CP76
Q7RZT9
Q6CAD2
P54259
Q81H98
Q6FIY7
A8QA10
A3LYB6
C6HBY6
D4B478
C6Y4A3
O59673
C4JUR0
P19156
P93298
Q2SNG4
P21571
Q2S6N5
B4S6E6
Q5JCK5
B0BRX8
Q0VKW8
A6VL63
Q5P9R8
Q0A4M2
A5FVJ0
B7GMF9
B4UJU7
Q00275
A1R7V8
A0JY70
A1K1R6
P24876
P25965
Q31720
Q57EY0
C0RH93
Q89B45
A7ZD62
B3QZE8
B1X9W6
B1LL65
B2VCB0
B7MGF8
Q74GB2
C5BF34
B2KEW6
Q39QA3
B9LZL3
P48894
C6E8P0
Q0BQY7
Q7NCR8
A1WZT7
Q94UY0
O03169
Q5ZWN4
Q4K3A3
A1T0Z5
Q3K435
Q2KBW1
Q37601
B1JFU7
Q9B6H6
B3QF37
A8GLV8
Q13CX1
C1A1Y4
A5WBA9
B0KRB4
A6U6M4
A5IUQ4
Q7A4E5
Q2NQ92
Q2YUJ5
Q9ZZ49
Q8E5V3
B9DMF0
A8AYG6
Q7CND5
P0CZ91
O21402
B1ICT4
C0MH74
A2RFC7
Q2JIF4
C1CF98
P08444
Q0I7Q7
C5BKK1
Q3SF60
P80496
Q3T4C2
B2K841
A7IGT0
P35670
Q8HFZ6
P34836
O13350
B0FWC9
Q04656
Q751Q6
Q75G40
P33506
Q9MJC0
Q8HG02
Q9ME79
Q9B8D3
O47427
Q3L6Z3
Q9TEG7
Q9ZZ63
Q2I3H0
Q36362
P84344
P50682
Q9MDB7
O63902
Q9ZZY7
O03168
Q8LX28
O79550
P38592
P03928
Q34942
Q9TA07
P92663
Q9TBI5
Q35647
Q08656
P14570
Q95705
Q9MEV6
P15997
Q9XN35
Q96063
Q36838
P60113
Q9B8D5
P0C519
P16001
Q9ME31
P48882
Q07060
P92811
Q06838
P21537
A6W3T0
Q927W2
Q8Y4C0
Q2Y8G9
P0C520
P0C522
P50000
P80082
P68541
A3M142
B3H2P5
P41167
Q3V549
A8MJW1
B4RS83
A1W2T5
A9LYH0
Q70XV0
Q5P4E4
Q0VKX2
B9KH09
B4UKF2
A0RL97
C3P1F6
B7JGN2
B7HFK4
C1F0N0
A7GV58
Q02848
Q6G1W7
Q9K6H3
A6L4M4
A9VSA5
A1UR47
A9IYX0
B2S7M5
A1A3C7
Q494C5
Q8YJ37
B8D6S5
B8D8H1
A4JA33
P57122
A9AJG2
Q7YJY4
Q9PJ21
A0RR28
Q9A2V7
Q8RC17
A4QKH7
Q5HX61
B8G6G8
Q9XXK1
B1A920
Q8MA05
A4SGM9
B1IE32
A1BJF5
Q8KAW8
B3PIS9
P26526
Q09MJ3
B2UZJ8
Q48AW2
A5HY50
Q83AF7
Q0TNC2
A5N3H9
Q2QDA3
B6J2D8
A9NBC8
B1VFY5
A7MMX1
A7M951
B7K5I8
Q1LHK8
Q9TM26
B6J961
C3PFR3
Q477Z3
A6H5F1
A5FRQ3
B8J437
A8ZU99
Q11YP1
B7L884
B7UMJ9
B7MGF4
B7N2H3
B1X9W2
Q9XPJ9
B1IX04
B7NF50
B7M590
B2KEX0
Q2N8Z5
A8L3W3
P42005
C5BF38
B5EFI9
Q5QZI4
B2GLY8
Q06RE6
A6W7G7
A6TG38
Q042L3
Q02XA3
B2GAU3
B4U989
B1MW87
Q1MRB9
Q9BBS3
P06283
Q0AKV8
P63674
B0UE41
Q601Z7
A9W2R3
A1KI96
A1UJY6
P33252
A0LDA2
P12405
A6Q4C2
Q00820
B3CSS9
Q40611
Q3SVJ4
Q6EW63
Q3J6M9
P0C2Z5
Q6CYJ3
C6DJH0
Q12GQ2
A5A6H5
A4SUT2
Q180W8
Q2GER5
Q3BAQ7
A4GGB2
P08215
A8G6V1
P41602
C3K1E8
O99015
Q7VA63
A4Y189
Q8XU74
Q02DF2
B3PQ70
Q92LK6
C3M9S3
A1XGM3
Q4FQ35
C1A1Y0
A8F006
Q21CY5
Q0SGP7
A8GPZ6
Q07UZ3
Q4UK16
P15999
A5UQN5
A4WUM9
A8GY42
Q68VU6
Q162S7
A1AXU4
Q6NDD0
A9MJR7
A5N3H7
C3KYJ3
Q8MBM3
A0A342
P30399
Q11Y90
P42464
C3PFR5
Q1LHL0
Q3ZZT7
Q06GZ0
P0ABB5
A9BPU7
B7NR34
B7L882
B5EFI7
Q5KUJ3
Q7NHG7
B9LZ84
A6BM09
Q08807
A4ITI9
Q0I5X3
Q6B8S4
A0M791
B8F774
O78491
Q25117
Q7VJ21
Q5NIK3
Q2S6P1
Q85V26
P00828
B0UWG5
Q85V28
A5UGY9
Q5FKY0
A7Y3E6
Q7H8M1
Q8MBQ1
Q7H8L9
Q06RC2
Q8MBQ2
Q03A18
A2RMI2
A9L9A3
Q03QY8
Q5ZRA1
Q9MU41
Q60CR4
A0R200
Q8EWY8
Q6KI82
O03075
Q0QEP2
B4RJG0
Q1B553
Q1QQS8
Q82XP8
A6Q4C0
P06540
Q9MU26
O03077
Q9MTP7
B4SAN6
A4QJU0
Q6CYJ5
Q6MAK7
A6L8P2
Q20EW8
Q06FV3
Q7NA94
P41622
A2BYG3
Q95FL8
Q95AD7
B4F0E7
A3PES6
Q7V5U2
Q5HE97
Q8CNJ7
P63679
Q8P1K5
Q5XCY0
Q8DP44
Q97PT6
P0DA05
Q31DM0
B5YI24
B9K7U1
Q47M82
C5BKJ5
Q9BA92
Q3BP15
Q7MGI0
A5F459
Q8DDG8
P42470
Q2P7Q4
B0RWC2
B1AIB8
Q8PGG7
Q5E1N7
B7VMZ9
A9R5T9
Q3A608
Q0ZJ13
C0QW64
Q9KNH5
A0LSL3
C0QW63
A0KQY1
A1W2T4
A5FZ51
A4STP6
Q0A4M5
B9JTR5
A8MJW2
B8JCV3
A0RL98
Q72XE5
C1DND6
Q3M9V9
B8HAZ2
A7Z9Q3
Q6G1W6
Q8YJ38
Q89X71
A9HY39
A9M840
A8ZU98
B8DRC9
A5FRQ2
B6J960
A9BPU4
Q9TM27
C4LJL7
Q8FBT0
Q24MN8
Q6AQ13
A7ZTU7
C0Q981
Q55F42
C5BF37
B1LL62
B1IX03
Q4G398
B7NF51
A4ITJ2
B4U990
P78700
Q03A21
B2GLY7
B5XZM1
Q9CER7
B2G688
A5III6
A5VIQ8
Q02XA2
Q5X0P0
B0SLC5
B0SDA2
Q03V26
Q71WP6
Q72SY2
Q5ZR98
B1Y3T0
B1HM53
B0JWV0
Q2RFX6
B3PLV5
A9M120
Q50328
Q5F4Z3
P47642
Q4A601
Q6MS91
A1IPX2
Q8EM80
Q3J6M8
Q0AJB3
A6Q4C3
P12406
A6WXW8
Q04G23
Q6MAK4
Q7NA91
A9BFX6
Q40610
B1X3Y5
Q02758
Q6A8C4
Q180W9
B4RD44
Q02DF1
A3PEU0
A0T0F0
Q7VA62
A2BYH7
A5WBV8
A4VS65
A5WBA6
A6MVW5
B3PQ71
Q3K438
C1AW02
Q2K3G7
P05437
C4K230
B3Q748
B9KPI5
B0BVB9
A1AXU5
A5UQN6
Q2RV21
B5QUS7
B4TN34
B5RFW0
Q5PKW9
Q07VU1
A9MXA9
C0Q2N5
B8CVU8
B5EYZ9
Q0HPF8
A1RQB3
P11402
P63659
P99109
A8AYG4
B5FCZ4
Q3BP12
B5ZAW6
Q5H4Y7
Q83G88
Q9PE82
A1JTD0
Q87E87
Q39ZU2
Q602P2
Q7CFM5
A4TSJ0
Q3J430
B7H293
B0VNK5
B2I103
B7GMF2
P69446
P09468
A7GV55
Q1KVW5
Q81JZ6
B7IQV7
P22480
P07678
A9VSA2
B7HY63
Q6FYM4
Q5WB79
A8FIB1
Q2KU37
Q1LTV5
A9HY45
Q89X75
B8D8H4
P63661
O51871
A9M836
B4EEZ0
Q0BJL4
B1YQL5
Q9PJ18
Q8RC14
A7H1I2
A0RR25
P35111
A7FQI0
Q8KAC8
A8FJR3
Q1QSD1
Q3A947
A6LQH7
Q7P094
B2TK01
C3PFR6
B8I580
Q4JUK1
Q8XID5
C1FQP6
Q1LHL1
Q46VY1
P30400
Q4VZG9
Q9TM40
A4J998
Q477Z0
A8ZUA2
P48083
B1IX07
B7N2H0
Q831A6
B1LL58
B2SEY2
B5Z8C9
P69444
Q0I5X4
A6TG35
Q5SD05
Q5ZRA2
A5III2
Q04S19
Q9RGY0
Q33C28
Q820S4
B2IUL1
Q3SVJ0
Q2MII1
Q2NQ85
Q0HPG2
Q2PMU9
P0A2Z7
Q8E071
Q2YUK2
Q3K1J4
B9DME2
B0RWC1
Q7MSF4
Q8PGG8
Q663Q9
Q31DM1
Q5H4Y3
B2S9N0
Q8PCZ4
Q1C096
Q1L987
A5VNW4
B3CN18
B2IGK8
Q2YCA7
Q2KBV8
A8ZU97
Q0BQY5
Q1MKS9
Q2IRA3
B6JDC7
Q6G5K9
A7IGS7
A5VNW5
A6WW80
B1ZJN3
Q603U6
A3PN83
Q2IRA4
A4STP7
A0RL99
A4QK04
A4QJI5
O67526
Q630T9
Q8S8Y2
A1R7V6
Q5WB74
A8FIB6
P22481
Q6HAX5
Q39KY0
Q1LTV0
A3NF44
A9HY36
Q7VU48
Q494C7
A0K2X9
B2T7K4
A7ZC33
B2JJK3
B3PIT1
B0T010
B3EIJ6
Q7YJY3
Q8KGE9
A4SGZ0
Q0TNC0
A7MMX3
A0A321
B6J959
Q8MA06
Q46VX6
A7ZTU8
A5EXJ9
P30393
Q0TAX3
P26681
B7LK81
Q1R4J6
Q2A1H8
A7NEH8
B2XWN5
B0TWS3
A8L3W1
B5EFJ1
A0Q8E3
Q7VPP4
A4ITJ3
A5UGZ3
A9HDM4
A5UA07
B2XTP4
Q74GY4
B2LMI6
Q9RGY5
B2GAU1
Q06RE5
Q03QY4
A7Y3A6
Q04BA7
Q38WK1
A8YUJ7
Q5X0N9
B2G687
Q72SY3
B0SDA1
Q1GAW9
Q927W0
Q0G9N3
A0LDW8
Q04ZU1
A5III7
Q2W025
Q1GXM6
A1U7H8
A4QL92
P80285
Q9BBS4
Q09X31
Q2RFX5
A3Q3B5
Q2ST38
A0R204
Q1DF98
A5U205
Q09FX5
Q1B549
Q82XQ2
A4QLR9
Q7SE71
Q5Z0Y5
Q6EW62
B2J056
Q0AJB4
B0Z5D3
Q3J6M7
Q3C1H3
Q5F4Z4
Q9MTL8
Q6ENH8
Q0P3K6
A4GGB1
B4RF13
P0C2Z0
Q06FX5
P08214
Q6A8C3
Q85WS7
Q12GQ4
B1XSD0
Q3BAQ6
A3PEU1
A9BCE1
Q1I2I3
B0KRB2
Q3ZIZ8
Q1RGZ0
Q7V035
A7NIR3
A1AXU6
A9MXB0
A9WNC4
Q7CPE4
P0C156
A8G7M4
B4TN35
A5UQN7
A1SBU4
A4YCI2
B1KQ38
A4XAW6
P0ABA3
Q2G2F8
A8G1W9
A8HAG7
Q8CNJ3
Q99SF1
Q5HMB5
Q2YUJ7
Q2MIB4
A8AYG5
Q32RS7
B5E675
Q49Z54
B2FHZ2
Q9A0J1
P0CZ93
B1W0A7
O94373
Q0AUC9
A0LLG2
A8Z5R3
A6QB63
A5GV74
Q67TC1
B2V6N8
P12989
Q3SF62
Q83HY4
B7T1R8
B1AIC4
Q9X1U9
Q05365
Q87KA4
B0RWC6
Q8PGG3
P06528
Q2P7Q8
B2I864
Q87E86
Q32RL0
B9KES2
B8G6G7
A9WGS5
B3QWX8
P12113
A7FQH8
Q4JUJ9
A4SGM8
B1KSS7
Q0SQZ4
B6J962
A4QDH2
Q0K5M6
A7MMX0
B6J2D9
B1WUI3
Q1KXW7
A1E9I6
Q56P08
A8Y9G5
A6YG66
P69194
P35013
Q6EW61
B2X1U7
B1NWD7
Q33C51
A6MMT1
P69449
P0C2Z9
Q09X30
A4QJS0
A4QLS0
P08212
B1X3Y2
Q68S19
Q20EV7
P51246
A4GYP5
A0T0E7
Q2MIK0
Q0ZJ33
Q06FX4
Q85AE6
A9QC36
B2Y1W0
Q32RK9
A6MMB0
A4QK06
P56758
P69371
Q8MA08
P56295
B2XWN7
Q02847
Q9TM31
A6MMJ5
Q1KXW8
A6MMT2
P17344
Q06RE3
Q09X29
A6MVW9
A9BPU2
Q8E8B5
P08446
P0A302
A2BT28
P13090
Q5RER2
Q5VV63
O75882
Q9U7E0
P46100
Q13535
P59384
Q4VC17
P79081
P59510
Q5RFQ8
Q9I1K2
P0A0M9
P0A0M7
P0A0M8
P65076
P45884
Q11178
Q54K95
Q8QZR1
P33447
Q55EI6
Q4R4Y2
Q5FVB0
P0C7T5
P54253
Q8WWM7
Q8SWR8
O70305
Q9W689
Q9SUE7
Q95050
Q44636
Q5PP37
Q9Y9F2
A8AAJ1
Q9FMB4
Q32KM8
Q5FVX5
Q54HG7
Q13825
A4IFU8
Q9H7T9
A9ULG4
Q9M077
Q683C9
P69030
Q91820
Q8GPI4
Q9VKN7
O70126
Q08593
P27269
P27919
Q9NQS1
Q12437
P02701
Q9WU06
Q12500
A7XUQ5
Q3SZR0
Q9FWR2
P38444
Q8RK07
Q52430
P47082
P36062
Q8TGE1
Q10074
B8NBI2
P38176
A5FHW9
Q0C8B3
A8XFZ3
Q8S9Z2
Q12226
O35625
Q96A70
Q2G0L7
Q6GBS7
Q8CTR9
Q63F37
Q65II8
Q484U8
Q722T9
Q6LQR4
Q9I5F3
P58902
Q81E02
Q6HJC2
Q97DQ1
Q2SGY7
Q92DN4
Q2K196
Q63BV2
Q5P2Y9
A7Z8S7
A9I4K2
B2TRR9
B5Y659
Q6ALS1
Q8X9S9
Q2N970
A8LAY7
Q5FSL0
A5UEK0
Q0C3K3
Q031U1
A9W4C5
B8EJL7
Q4A9N3
B1ZNL9
Q8XQG9
A9KXA9
Q8E990
A1REN3
Q83R81
Q2FK58
Q5HJG8
Q8NYK7
Q9S1U6
P00284
Q76ZL3
P21007
O81906
P0C5W7
Q27Q54
B3A0N0
C0JB36
C0JB34
C0JB39
Q1W694
C0JB50
C0JB41
C0JB48
C0JB46
C0JB52
P68828
Q805H0
Q1RMX3
P70345
C0JB79
C0JB74
Q9HB09
Q5TBC7
Q9PRF8
O77536
O77524
O77520
Q71UN3
O77530
P63065
O77532
Q5MGS7
P55076
P30442
P01887
Q9VLA1
Q793U7
Q8NCR0
Q6Y288
Q9Y2A9
Q6P3P5
Q8NFL0
Q67FW5
Q7JK24
Q9Y5Z6
Q5R5Y3
Q8LEJ9
Q9N293
Q9N295
Q5XEZ1
Q8L7M1
Q8GXG6
P81886
Q8NHY0
P15535
Q5EA87
Q5NVN3
P21001
P15308
Q9SJ74
Q0WRW8
Q9FKC1
P22020
Q6DFD7
Q9BPU9
Q920K5
P02890
P02891
P02892
Q08E57
Q5R7L2
P60496
Q48334
P39638
Q08120
Q8KWS9
P39640
Q5F3E8
Q5RBH4
Q28DC9
Q8KWT3
P39641
P56818
P97303
O93741
P94853
O00154
B0R633
P42197
Q5V4H7
P86386
O24174
Q84LK3
A7Z4Y0
P30847
O54962
O44739
Q3ZBG5
O95816
Q8RX71
Q8CI61
Q9UL15
A5D9M6
Q13072
P32371
Q6GMN2
O23553
Q7VWL3
P77774
H9L451
Q5E769
Q9CLZ8
E8XP36
Q9L7A6
Q9JVB7
Q98KC1
P57283
P0A937
Q0VCW3
Q8N9N5
Q9DCT6
A2VDM8
P84709
Q99PU7
Q5R9U7
Q52VH2
Q18825
P0AEC5
Q9QZH2
P0CW72
D0LWX4
Q4KSH9
P63156
Q9N0M2
Q9HBU1
P80724
P30843
B8AJ09
A8CDT2
P34324
E5AV36
P82251
Q20681
P90846
Q9XV51
Q9D275
F1QW76
Q9I700
D4A7E1
Q9NRL2
O02703
P78743
Q96PG8
Q9BXH1
Q8L3U3
Q755J5
C7GTR2
E7QA20
Q12365
Q8N3I7
Q9KJE8
O06703
Q0IGM7
Q9LJB7
Q8L649
Q9H165
Q99PV8
P38891
Q9ZUC2
Q94CE3
P50895
Q63767
P54687
O15382
Q9LPM9
Q23402
Q6GL92
Q9LLC1
P0ABD8
Q42783
P38772
Q9K621
Q9K620
Q9SZZ8
Q9WXB5
A5EQ82
B3QZE2
A1WXI8
B4SC78
Q2ISY7
Q2RWR9
A5UUJ5
Q02430
O34845
Q55373
P26162
O50312
P26169
A5EQ80
Q3APL1
A1BIZ7
Q9ZGF0
B1ZBP2
B4S591
Q2ISY9
Q2RWS1
A7NJG1
A4YNP1
P0C0X6
Q6DEV7
Q921K9
Q67FY3
Q9D219
C0HJE5
P86395
P82116
Q8N888
Q4WVS2
Q7S8R3
P0AE54
P44411
P9WIE1
O87876
O87874
Q9ZCV6
P28246
P11274
O82859
Q9WX75
P37653
P37716
P58933
Q8ZLB8
P0ADJ5
P37655
Q65WT0
P68571
Q8QG74
Q1HN34
Q1X709
Q9TST3
Q1HN31
Q5IS78
P61541
P0DMX5
G0W2H9
P0DMX7
P86463
P0DMY0
P0DMY4
P0DMY8
O64988
Q9VCE1
Q14457
Q07944
Q68EF6
Q38897
Q74ZH7
P54069
Q86ZL5
Q6CH28
A1CE93
Q59VY1
A3LR68
Q3MQ06
Q6FQY7
Q5ZKY2
O95352
O43069
Q8LEM4
B1L6M8
Q39123
Q80HV0
Q03344
P24759
P46864
P0C034
Q9SK92
Q8L9W3
Q9FIR0
Q8LGA5
Q9M0R7
Q9SLC4
Q5EAE9
Q9FL07
Q9LY41
Q4FZU4
P0C041
Q9SN27
Q9LUL6
O22255
Q8RXX9
Q94BY6
Q9LM69
Q6PST4
Q6GN29
Q91YH5
P0AFP2
Q2FZK7
Q6GI31
Q8CPQ1
Q2ULH4
Q2HIE9
Q6BXD7
Q7RX59
Q6C6N0
P0ABB9
P36640
O43313
Q6PQD5
P54710
O13126
D2CLZ9
Q54PZ2
Q9WUC4
P87127
P22135
A4IGF3
Q6BK77
P0CQ26
Q1MTR0
A7TQM0
Q5B0W4
Q4WZJ2
P81450
C1H741
Q0U2C0
C1FZ15
P20648
P27112
P50992
P80085
Q06185
Q75JK6
P87316
P34539
P05632
Q28852
Q60CS0
O75947
B0BZK7
A1TJ35
B1XHZ3
Q6FFK6
B0VNJ8
B3H2P9
B0VBM6
A1AP45
B6EHU3
P48893
B9JA28
A0LSL0
Q927V8
P14569
Q34946
Q00521
B7V797
A9BCE4
Q318T6
Q3IK44
C3K1F2
Q986D4
B5BIP2
O78752
A4YCI4
B8EDV6
B0TQG0
Q57HX3
A8G1X1
Q2FF18
Q329S7
A1RQB6
Q02B01
A5VEV5
A6QIV3
Q5HMB3
Q9A0J2
P0CZ90
Q1GU79
Q04HT4
Q67TC3
C1C8A4
P30902
Q37707
Q00276
P24947
P03929
P00858
Q6EMS7
O21003
Q5Y4Q6
P05040
P14093
O78683
Q9TBJ9
Q9MQK2
Q9XPI2
Q9XKZ5
P50270
Q9MFP7
Q9TBI7
P41314
P03933
Q8W9N2
Q00522
Q33822
O79674
Q02653
Q9XN27
Q35584
O99820
P92694
P03931
Q9MET2
O79431
O21401
Q9ZZ50
Q03672
P60115
B0BZL2
Q3B3Z9
A0AFQ9
A5IFJ9
Q223D4
Q2LQZ7
Q60CR6
A7N0Y3
Q2T873
A1VPQ8
Q7UFB7
A3MAS4
Q71WP7
A5III5
Q98QB7
Q07VU2
Q6LKZ8
P05495
P05494
A5FZ52
O66907
A1R7V5
Q72XE6
A2T317
B9IRT9
Q6HAX7
B7HY67
Q630U1
Q81JZ3
Q64UA4
B8HAZ1
Q5WB76
P09219
P22477
Q65DX2
A4QK90
Q7VU46
C0QW65
Q06J68
Q1LTV2
Q2YLI5
P51242
A9BCD9
Q318U1
Q14FH2
A2C6X5
P80021
Q7V037
Q7V5S7
P29706
Q1GEU6
P06450
Q2PMS8
Q2FF22
A9GHR6
Q6GEX0
Q06SI2
P63676
Q8E074
Q49Z52
C0M718
B2IQX2
C1CF95
Q3K1J7
P0DA02
Q1J7G1
C1C8A1
Q3AHK5
A4VVK1
C5BKJ7
A4W1V9
A8Z5R1
Q3AZM1
Q7U8W5
A5GNC8
Q83HY2
C0R2Y2
Q62EB7
A3PIB9
Q98QB6
Q2T880
Q0AJB0
Q6LLG8
Q71WP9
Q39ZU1
Q3A083
A7N6Q5
A3M144
B0BRX2
B0VBP3
P37399
A0RL95
Q2GKK8
A1K1S2
Q95AF8
P25075
A7Z9Q0
P22478
A8FIB2
C1F0M8
Q9TMV0
P13356
A1A3C5
B3DTV0
A9VSA3
Q8YJ35
A9M837
Q85V57
A5VSE1
Q89B39
P00829
Q19V65
B1A942
A9WGS4
Q3A946
A1BCJ2
B3PIS7
A8ACN6
Q9MRR1
P32978
Q48AW0
A7G9Q9
A0Q2Z4
Q0TNC4
Q9Z687
Q6NHS9
Q46VY0
A9NBD0
C4LJL4
A4QL26
B1IX06
B1LL59
A8L3W5
Q2N8Z2
O50341
Q4G3C8
A5G9D8
C6E9F1
A9H9A8
A0Q8D9
B2SEY1
Q0BQE8
Q7VPP0
Q1CSD5
Q9ZK81
B0THN2
A9AVV4
Q17Y78
Q74GY0
P55988
Q5SCV8
P07137
P49376
Q1GAW5
C1D5G2
Q8MBQ4
Q5X0P3
Q72SX9
Q04ZU5
B3WDL8
Q04S18
A6YGB6
Q9MU43
Q2VZN2
A1U7H4
Q6F202
Q1GXN0
Q7HHY7
Q6MS94
Q5F4Z0
A0PUK0
P56480
Q9JW70
Q9TL34
Q9JXQ2
A0QCX8
A9M123
Q1CX36
A4QLU0
P26530
Q04G20
A5CYE2
Q0P3P2
Q8EM83
P85446
Q06GQ3
P42467
A4SUT4
Q03235
A4GG90
A0T0D2
B1XSD4
Q9BA86
A2C4I4
O47037
Q7V049
A2C6Z4
Q46J68
B7V791
Q09G39
Q02DF4
Q1I2I7
Q1Q899
B1JFU1
Q88BX4
Q4ZL24
A8F3K2
Q48BG5
Q1XDM8
A5WBW1
B5ZSN7
P72247
A9WNC8
Q7UFB5
Q1MAZ2
Q68VU8
A8GY40
Q1RKD7
Q2J3I4
B0BVB6
Q162S9
B5FN33
Q7HHX4
B4TAX2
Q6ENV6
Q07233
A4XAW2
A3DAR4
P0ABB7
Q0SYU4
B1KQ34
Q2PMV0
Q2NQ86
A6U3I8
A6QIU7
Q1GQS5
Q8E8C0
B4SJR9
Q82J84
P0DA04
Q1JHN5
C1C899
Q1J7F9
Q1JMI9
P95789
A4VVJ9
P07890
A5ILX2
A7N0Y4
B1JRN2
B7VSU4
B0VNK1
A9NGW5
A7N6Q7
Q6FFK3
B0VBP6
Q6LKZ9
B9JBZ8
B3H2P6
B4UKF3
A1K1R9
B6YR07
A6L4M3
Q630U0
A9VSA6
C5C1U5
Q1LTV1
A1UR46
Q8A9U8
A1A3C8
C0Z779
Q2KU33
B2S7M6
C0RF53
A6QIV0
Q5HE94
Q8CNJ4
Q04HT6
Q4L7Y7
Q9K4D6
Q8E5V1
B5E674
Q1JHN8
P0A2Z4
Q1JMJ2
Q1J7G2
Q48UD6
B8ZLB2
A2RFC5
A3CM11
Q5M107
Q3AZM2
A5F476
Q7MGH7
C5CNB4
P12987
Q8DDH1
Q3SF63
A5CVI9
Q7MA21
B3CN52
Q4UQF1
B0U5A1
B1JRM9
Q1C092
Q663Q5
Q1QPU2
B2K844
Q1BPR9
Q12165
Q8XRM1
Q6FFJ9
B7I1W5
P50009
Q3A604
Q6LKZ5
Q0A4M9
Q6LLG9
B9MBA4
A1W2T8
B0VBP2
Q2IHQ3
P69445
A7HIX6
A6TK66
B4UKE9
Q8S8W9
B1H0B4
A4TSJ4
A1JTC5
Q2P7Q3
Q9PE86
A8HT73
A7FPD9
Q87E91
Q1CCH6
Q5TC12
Q3SW38
A6VWQ5
B1ZJN2
Q15SF2
Q6G5L0
Q0AK33
B1LWM0
Q8G2D9
Q39ZT7
Q223D2
A8LN45
B6IQS5
A3PN82
Q92RM5
A5EAB2
Q91YY4
B0ULY3
A9M8G1
B3PRF8
Q6G0H0
Q2KBV9
A8ZVQ5
A9VYW8
Q2Y8G8
Q0BQY4
Q6NBI4
Q3SW37
B6JDC8
Q3A077
Q15MU0
Q92RM6
B5ZS18
Q21ZA0
B6IX46
A4WNY8
Q11KH6
Q2RPA6
A4T8J9
A0R203
Q1GDE2
A0PUK3
B7H298
Q3M9V8
A6VL61
A1EA04
A0LSL2
B2UNX8
B0YPM4
B3EU96
Q5P4E6
Q0A4M4
A7HIW7
Q85FN3
A9VSA7
Q57EX8
Q0BJL9
B7JGN4
B3DTV4
B7HY69
A2S6K2
A3MQJ5
B4EEY5
Q6FRW0
A8SE63
A8ACP2
Q9AB66
Q1QSC6
Q3A942
A6MM22
A5HY48
Q8FQ24
A9NBC6
A0Q2Z8
A8W3H6
Q1LHK6
Q85FR0
B5YBQ1
Q6AQ14
A8A6J9
P0ABA0
B1X9W4
P0ABA2
Q06H11
A7M952
B5YXE0
Q0G9X6
A6H2D9
P0ABA1
Q4G399
A7HJW1
Q7NCS1
Q0RDB0
Q1KXW6
Q9ZK77
B2UUP4
Q8KRV2
P56086
Q5QZI2
B0UWG9
O78477
Q03A22
Q1IIG4
Q042L1
Q0C0X0
Q5ZR97
Q5WSG4
A9L982
Q02XA1
A6YG65
Q6F206
Q8Y4B8
A8Y9G6
B1NWD6
Q33C52
Q68S20
A1ALL3
Q4FPE7
Q9CKW4
A5CYE6
Q06GS4
Q7NA90
B1X3Y4
A4SUT0
P51244
Q7VA61
Q1Q895
A4Y191
Q87TT0
Q0SGP5
Q4K3A5
Q4FQ33
Q68XP8
Q1AVH5
B5EZ00
Q31UN6
Q3YVP0
A9GHS2
A1RQB4
Q7A4E7
Q1GU76
A6U3J2
Q5HE93
Q06SG8
Q3K1J9
B4SJS3
Q8E076
Q5M5J5
Q5XCY4
Q1JMJ3
Q9PR09
B2SQB4
A5F475
B5YI20
B2Y1W1
Q8DDH2
Q7MGH6
Q8PCZ9
A5ILW8
A9R5U3
Q6LLG7
Q1CCH1
A6TK64
B9MBA2
B3H2P4
A0KQX9
A0JY65
P05626
Q3M9W1
Q2IHQ1
C1F0M9
C3LFI0
A8HS13
P50006
C3P1F5
Q630U2
B7HY65
Q64UA3
B7JGN1
Q7WEM8
Q2KU35
Q7VQV7
B8D8H2
B8D6S6
Q0BJL6
Q9RQ77
Q39KX7
B9MS69
A7ZC36
B4EEY8
Q3A945
B1IE33
Q8XID3
Q8FQ21
A9BPU6
A5FRQ4
Q6NHT0
C0Q979
Q3Z8Z3
Q8VV78
Q11YP0
B8DRD1
Q1LHK9
Q927W3
B3E0Z9
B9E8E7
Q65Q06
C0QTG6
Q7NA93
Q04G21
B1XSD3
Q5RBS9
A9BCD8
Q4FP37
B4F0E6
Q7V5S8
A2BYH5
A2BT24
Q1I2I6
Q3K440
A1T0Z0
A4VS63
B1JFU2
B2UGV0
Q92LK7
B6IPC7
Q07UZ4
Q223D5
Q13DP3
Q21DK7
P07227
Q2J3I3
B0BVB7
Q8Z9S5
P56297
P48086
A4QL06
Q42969
B0Z4W4
B0Z548
B0Z5D2
Q09FX4
Q0P3K7
Q3BAQ5
P62481
Q7GUD2
P0C301
Q6L3A2
Q06GS3
Q32RS6
P69195
Q1ACN1
B1A923
A8SE70
A1E9R9
P06286
Q06J71
A7M954
B5LMM8
A4QL07
A8Y9G4
A1E9I5
A4QL94
A9L984
B0Z4M9
Q33C50
Q9MTM0
B0Z547
Q09FX3
A4QLS1
Q9MUS9
Q00825
A4QJS1
Q06GS2
Q8WI28
Q6L3A3
Q4FGF5
P41604
Q1XDP0
Q2PMT1
Q22021
Q9W141
P56134
A1E9R8
A1TJ36
B9MB98
A8EVM2
Q18803
C3LFI4
Q95339
B6EHU2
Q5P4E7
A8MJW4
B7GMF8
A7GV61
A1ALL1
A5CQ53
A8ZUM8
A9KK97
A9HDM8
Q4UNH9
Q5LNH0
Q57HX4
A8G7M3
P68703
Q1GDE1
Q68XQ0
B5EZ01
A9MJR4
P68705
Q49Z55
B5E677
B1ICT5
Q0AUC8
A5GND2
Q83HY5
Q3SF61
Q31DL5
A0LIN9
Q2JSV7
Q83G86
Q663Q3
B1MT69
Q5GSH7
Q6FSD5
A3PEU2
P09354
P22475
O05332
A5GV75
Q6RW13
Q99VL4
Q8WXE1
P70486
Q22258
Q5Z987
P38111
Q8WXS8
P59509
Q9UHI8
P79331
Q8C9W3
O15072
Q8BNJ2
Q9R001
Q9UKP4
Q1EHB3
Q9UP79
Q9P2N4
Q5HH30
Q6GI30
P80211
Q8WTD3
P01512
Q95NH6
O96910
Q2TBW0
Q94546
P0C7T6
P54254
Q7TQH0
Q9M391
B0R8A2
Q8TY07
A3MXT8
B1YDP2
Q0WQE7
Q566V9
Q99LS0
Q6DE08
A1L134
O13332
P82390
P82396
P69025
P69028
Q91819
P59241
Q96GD4
Q54WX4
Q8WXX7
Q96247
P14975
Q9DXE9
Q09097
Q9D9K3
O75366
Q5T686
O13153
Q90669
P27038
P38445
P56735
Q9F5K6
Q6E213
P32294
O24543
Q5T1B0
A9JPE6
Q0C8Z1
Q8NJP6
Q9ZUY6
Q09927
Q9SSW2
Q5RD40
B4XYB8
O35484
D4A693
Q50H63
Q471X2
Q890E7
Q4KJ26
Q88IY3
Q2K9C7
Q399J3
Q46W52
Q88Y41
Q6LFW5
Q4KGG0
Q81R20
Q4KF31
Q4KEN7
C1F513
Q0VTN3
B8I799
Q0KBB2
C4L0W8
Q9X4K2
A9H9I9
P75305
Q4A6W2
Q98IF8
Q220J4
Q5LXG9
A3CZE0
Q088W8
A8FPZ7
Q32FL5
A6U839
Q2G1F2
Q932K5
B9DKM7
Q3K3B0
Q31DX4
P58904
P80546
P33877
B3VZU1
P0C5X0
Q2XQ09
Q8I912
C0JB38
C0JB40
A7WNV3
C0JB51
C0JB42
C0JB44
C0JB47
C0JB53
Q9PX69
P17373
P53563
P59017
Q6AYK4
Q6V7J5
Q03423
Q07717
P16213
P07151
Q864T6
P68830
Q9PX71
Q27018
Q01225
P81959
C0JB92
Q6SJP2
P04920
Q5RB85
Q5XJP0
Q9CW73
Q9Z137
O75752
Q6NRQ1
Q9C0J1
Q99NB2
Q8K0J2
Q6GV29
O54904
O43825
Q9PX43
P20204
P21000
L7YAI7
Q00973
Q766D5
P80225
Q9Z2Y2
Q6P768
Q9JJ04
Q9WVK5
Q8R087
Q9FGK4
Q9SV71
Q96895
P68442
P68445
Q9UPM9
Q9QJ10
P24771
Q8WNE9
Q9W0K4
Q9NWV8
Q73E41
P39642
P97302
P0DMH7
P33742
P15647
Q64559
P96787
P33971
Q53496
P28237
P56533
P17202
A7Z4X7
Q66KV4
P61283
Q5RBU9
O59739
Q0WPX7
Q91YN9
O95817
Q2TA08
A3KPW9
Q9Z1R2
B5CY73
Q86Y30
Q8GW10
Q9SRX9
Q8TBE0
P19412
Q9FM68
Q9FH80
C5B7R5
A6T4X9
Q6D8D5
Q7N8N9
Q57T31
B5RHG2
B4TYD7
A8GID8
O87872
Q667J7
Q9D0L6
C7BGW7
D3VI76
P57482
F0KFM4
P0A938
Q82WP8
A1SV87
Q32CX2
O82146
Q9MB42
Q9FYZ9
P22745
Q5FWL0
P85350
Q32LD1
Q8IXM2
A1L2G3
D3ZHS6
Q61334
Q5R8H3
A0MTQ2
A8XBZ8
P08725
M9NDE3
Q6ER94
P22035
P17790
Q28740
Q1RM09
Q7XVB3
F4IZC4
Q650U0
B0R6I4
B9EXZ6
Q9NF14
P34568
Q9NR55
E1BD44
Q16520
Q9I703
F7EMX9
Q63690
Q07813
P47068
Q99ML1
A7TDM3
P0CO45
Q8NIW7
Q6GJA6
Q12186
Q8GUC3
Q5R8P3
Q6ZW61
Q9CWF6
Q1JQ97
Q96RK4
P53416
Q9SJU5
O82617
P03566
P27140
Q94CE4
Q9MZ08
Q9R069
Q58DL5
O75815
Q80YN3
Q8SY41
Q9H6U6
Q5EA40
O19098
O35854
Q9LPM8
Q9F716
Q9ZGE9
Q2ISY6
Q219R1
A4WR97
Q9JPA2
Q02432
Q3T0A6
Q9BQE9
P41182
Q8K019
Q756K9
Q2U600
Q2H137
Q4PA45
Q02247
Q46393
P9WID8
P0AE53
Q9ZMU4
Q41001
Q59U10
Q4UMJ9
Q6PAJ1
P19449
P54157
P58932
Q93IN1
O82861
Q8X5M0
P58938
P0A3T2
Q9WX69
P59891
E9Q6J5
P61776
Q1X701
Q1X710
Q1HN36
O18753
Q0EAB7
Q49M28
Q06225
O18755
Q4L0Y3
P0DM65
Q07947
P75980
O88881
O49404
P29170
Q8C6D4
Q8BSV3
O30513
O68014
Q6G2A9
P66950
Q8ZCC3
Q8FWV9
Q17528
Q6UY87
Q8BGM5
Q8NFU0
Q3MHP8
O35153
Q9P6P5
Q9UT70
A7N2P9
Q4UYN5
Q8ZGW0
B7I896
B0VST2
B2SA42
A9M9H7
Q8YFY0
Q9L4K1
B7UJG5
Q7AH91
B1XET7
Q8FKI8
P17445
C3K3D2
Q3K5H4
Q88AE9
A4VKC2
C3MIE5
A4WUY6
B4SHW0
Q87H52
B0RNV0
Q1C931
Q1CFR8
Q8G1Z7
Q0B713
Q62CH6
B2TCK0
A7MFA6
B5Z1R2
Q0TKV9
A6X2G6
Q02DY8
Q88AF0
P43179
Q9WTZ8
Q9NWD9
P0A1Z7
Q4I327
Q9US05
Q06631
H8F1Z2
P63699
P14347
P22759
Q93PP9
P0ABD3
Q13515
F4J270
Q67VU7
Q9SCV1
Q9C6W4
Q8GX69
P06864
Q54GE1
Q2XQU3
C6H178
Q9SCV8
Q0DGD7
B2W791
B0Y752
Q2UMD5
A7EZS5
B0XXE7
Q4WG05
P70753
C8WV58
D5JGG0
D4QFE7
P24131
A7MN76
Q8X685
Q0TKT1
Q8VNN2
Q1G9Z4
Q48846
Q03WL0
P85412
P81669
P81650
Q48847
Q9VVR4
Q9W1I2
Q15582
O65458
Q5N863
Q9STP4
Q9FH03
Q7XKV4
O64879
Q9SR37
Q9FZE0
Q9LV33
B8NRX2
P87076
Q0CTD7
P26208
Q5B5S8
B9K7M5
Q8GVD0
A8A6I1
Q83J01
A1CA51
A2R989
B0Y8M8
Q5AV15
Q8Y3R9
Q5B9F2
Q0C7L4
Q5B681
Q5R5N6
P12614
P15885
Q46684
Q8VZJ2
Q93Y00
Q10287
Q9LTC7
Q9FIX5
Q9ZVB5
Q9LET0
Q9LT23
Q9LQ08
Q66GR3
Q9ASX9
Q9M9L6
Q7RTS1
Q5EA15
O35780
Q99PV5
P0AB41
Q8YDS0
Q9IA79
P55062
E1BFE9
Q50L39
Q0V9T6
Q9JXF1
Q1AVH7
C0Q2N4
Q12HP9
B4TAX4
Q7CPE1
B5RFW1
P05036
A4XAW4
B0BVB8
A3QJR2
A8HAG5
A9KX08
Q589B3
Q8E8B8
A5IUQ0
Q2MIB5
B1KQ36
Q04HT7
A5GV72
A3MQJ9
P07251
Q8KDL4
Q3B6W8
Q15SF7
Q07VU4
A3NN65
A3P8M2
Q8Y4C1
Q13SQ2
A5EBX1
Q3B406
A1UY34
Q2Y8G2
A1AP52
Q13IW3
A1VPR5
P19023
P85088
A9NGW2
P17614
A6W3S8
P43395
B7I1W4
B2I102
P83484
B7H294
A0LSL6
Q3V527
Q3MAS0
B0YPN7
Q0A4M8
B6YQC5
A8EV70
Q8S8W8
A1R7V3
Q81JZ5
A7GV56
A6TK65
B7JGN0
B7IQV8
O98766
A9HY42
Q9MS49
B7GTZ3
P42468
Q7VU44
Q39KX6
A4XKX0
A7H017
Q9MU82
Q9A2V9
P35110
B3EJK9
A6MMC9
A5HY52
C1FQP5
Q9TMU1
B5Y831
B8I579
A9KK92
B1KSS8
A6LQH6
A3DIM9
Q8XID4
Q0SQZ5
B8HP55
Q8MBG4
Q4JUK0
B7KGV4
A7MMW9
Q9PTY0
O03068
B1VFY7
Q8MBG5
B5YBP8
B8J439
A6MML4
Q313W0
Q6AQ10
O03067
A1AHR4
B7N2H1
Q5FGY3
B1X9W0
A8A6J5
P0ABB4
Q85V44
A6GVV9
Q5HB71
P31476
B0TWS7
Q14K06
Q0BK84
Q9MRI8
Q39Q56
A0ZZ42
Q9LA80
Q4QN64
B6JMX2
A5UA11
P43715
P06576
B3EA01
A1WZT1
P42466
Q9MRF3
A4GAG9
B5Z8D0
Q1IIG8
Q042L5
A6MMV1
B5XZM4
Q04BA3
A6TG36
Q02XA5
Q7HHY5
Q9CES0
B2G691
Q1MRB8
B1HM56
Q03V29
P06284
Q2RFX9
Q4AAV7
A1UJY4
Q9TKI7
Q09FV4
P69370
Q3C1J5
P23704
Q6ENG7
B0Z4U4
Q9CKW1
Q180W5
P0C2Z7
Q4FP38
A9BFX3
Q3BAN5
Q14FF0
A8G6T8
A9BCC6
A5WBA3
Q4FQ37
Q87TT4
C3M9S1
Q4K3A9
A6MVY0
O03079
C1A1X8
Q3IK50
Q0SGP9
P05440
Q2RV18
Q21CY7
A8GPZ4
Q6NDD2
A8F2U0
A8GTS6
A9MJR9
Q57HX9
Q6L392
B4SYD1
B5BIN6
Q5PKX2
Q21DK8
Q7CPE2
Q85V29
Q5LNP1
A6WUJ0
A8G1W5
B2TUP3
A8HAG3
A4YCH8
A9F3R4
A1RQB0
Q2MI93
Q2MII0
A9KX06
Q02BU1
Q0HPG1
Q3YVN6
A0L2S8
Q2FWF0
A1E9T1
C0M720
A8YY70
Q32RY8
Q31KS4
A4W1V7
P00826
Q05373
Q9PR15
A1WF58
Q3SF66
Q10Z38
C4LDW0
B3CN17
Q8PCZ5
Q95AD6
C0R5I6
P20858
Q87KA8
P12986
Q4UQF4
A5CVI6
Q7CFM8
A7FPE0
Q1CCH5
Q663Q8
A9WWS5
A2S6K1
P57121
A0K2Y0
B1JSV4
Q2STE6
A8FJQ9
Q0PC33
B1YQL1
A1V8T4
Q63PH7
A9AJG1
Q5HX62
A3NF43
B9KES0
A4XKX3
Q7P098
A4SGY9
B0RED7
Q3A943
Q9Z690
Q8KGF0
A5HY49
B1KSS5
A8ACP0
A1BJW3
A7FQH6
A3DIM6
Q93Q47
A7G9Q6
C3PFR2
A4QDH0
A9KK95
Q0SQZ2
B1VFY4
Q83AF8
Q72E01
B7MGF5
Q0TAX4
C4XI07
B7N2H4
C4ZZ13
A4J9A2
B7NR37
Q3YT22
B2KEW9
Q2N8Z6
Q1R4J8
Q5FF65
Q831A2
C4KYS6
B2VCA7
A7HJW0
A4WGF2
A5FL33
B1X9W3
Q2GHX4
A8L3W2
A0Q8E2
Q5NIK6
Q0RDB1
A4IW21
Q5KUJ0
Q74GY3
Q39Q53
C1ABC3
B9LZ87
Q0BQE5
Q6B8Q9
Q0I5X0
Q7NCS2
A5UA08
B2XTP5
A0M6G5
Q2S6N8
C4K906
A1WZT4
C6E9F4
A9H9A1
A6T473
C5D993
B3WDL5
A4GAH2
Q8KRV1
Q04BA6
Q88UU0
B2GAU2
Q38WK2
C1D5G5
Q1MRC0
Q2VZM9
B9E8E9
Q8Y4B9
A0LDA3
A1U7H7
Q65Q04
Q6F205
A5IYE2
P30049
Q601Z8
A1KW14
Q82XQ1
Q1QQS4
A1B8N7
B6JD05
Q9CKW3
A4SUT1
Q00821
A6L8N6
Q5Z0Y4
A1ALL4
B3CSS8
P51243
Q15MU1
A2BT26
A4Y190
A9WNC5
B5ZSP0
P72244
Q4FQ34
Q1MAY9
Q07UZ2
A3PIB6
Q21CY4
Q7UFB8
Q4UK15
A8GTS9
Q68VU5
Q162S6
Q9ZCF2
A9MJR6
Q2S433
B4SYD4
Q02BU4
A5V3X2
Q2FWE7
A6WUJ3
A1SBU3
A9GHR9
Q9P6R6
Q329S4
Q1JCL6
B4SJS2
Q82J81
B2FHZ1
Q07300
Q8P1K7
O50156
P50008
Q6G7K4
Q5XCY3
Q8E075
B1ICT2
P95786
B2V6N7
B2IQX3
C1CSD1
Q5M5J4
Q7U8W6
C1DTL2
Q31RF2
Q8DLP4
A6QB62
Q47M79
B8GRC1
B5YI21
C4LDW3
B7T1R7
Q87KA5
B2SQB3
Q112Z5
Q2P7Q7
Q13SQ3
Q8PCZ8
Q9KNH2
Q1CCH2
Q8XU77
Q1QQS9
A9R5U2
B0CAT4
Q13IW4
A6VL56
B9JTR1
A8EV69
B3H2P2
P41171
B7HFK0
B1X9V9
Q2J6N4
Q06GZ1
Q14K05
C6E9F0
P0A6E6
A4IW25
Q2A1I3
Q4QN65
Q2S6P2
B7LK76
B0TWS8
B9LZ83
B0UWG4
B4U9G2
A6T469
A9AVV5
Q04BA2
Q042L6
A8YUK2
Q02XA6
Q88UU4
Q1GAW4
Q9RAT9
B3WDL9
Q5WSG9
C1KYU5
Q74K14
Q04ZU6
B8DBI2
A0ALL2
A6W3S7
A1U7H3
Q1GXN1
Q2VZN3
Q38WK6
Q09X11
P33255
B8EQQ2
B2HQK1
B8ZR43
Q98QU6
A0QCX9
P47638
A0R1Z9
Q6EW73
P9WPV1
P0C2Z3
Q5Z0Y0
P49648
Q0P3P3
P51260
Q9TJR8
A3PES7
Q6A8C8
B4F0E8
Q3IK29
Q1Q8A0
P29709
Q48BG6
A4Y186
P72248
B0KRA7
C1AVZ8
Q1XDM7
Q223D7
Q8WI12
B5ZSN5
Q2K3H1
Q21CY8
B3Q744
Q13DP1
Q2RV17
Q92G89
A9MJS1
Q2RZV2
B5QUS3
B4SYD0
P05442
Q07VU5
Q8E8C1
B8EDU9
Q6L393
B2TUP4
B8ZLA8
Q5XCX9
C0M721
P0CZ96
Q32RY9
Q1J7F8
B5XKQ2
Q1JMI8
P63670
Q1JCL2
C1CSC7
B5YI25
A5CVI5
P63668
B2Y1W6
Q7MGI1
Q0ZJ14
P69443
B2K848
Q4UQF5
Q9X1U5
Q3BP16
A5FVI7
P58647
Q73IG2
Q32RI1
A8LJR5
B8DYT1
O01666
B8FZ35
B1IX05
B7NF49
B1X9W1
Q2GGH2
B7LK78
Q1R4K1
A4WGF4
B7NR35
B6I3X0
Q3YS74
A1AHR5
B2VCA5
Q14K07
B2SEY0
Q2A1I1
A8L3W4
Q8RGE1
Q39Q55
Q7NDC0
Q74GY1
C6E9F2
Q5FRC6
B9LZ85
A0M6G3
B6JMX3
A5G9D7
B2UUP1
A4GAH0
Q7VJ22
B5XZM3
A6W7G8
Q28TJ7
Q03QY7
B2G690
Q38WK4
Q6AG59
Q71WP8
B1HM55
Q60189
Q6F203
Q03V28
A1U7H5
P0C1M0
B1ZEE8
A9W2R2
P45824
Q91VR2
Q7ANV0
B8ZR41
A1UJY5
A4T8K1
A3Q3B2
P9WPU8
A1TD56
P63672
A6Q4C1
A9M122
Q98QU4
Q82XP9
A7HT51
B1ZWN7
Q06908
Q03EL3
A0PUK1
B4RD46
Q9JW71
B2J059
Q6MAK6
A8G6V0
Q15MU3
Q41075
Q7VA64
A6VF33
P05436
Q98EV7
Q1MAZ1
A9WNC7
P72246
B9KPI7
C3M9S2
A5WBW0
A3PIB8
Q2RV19
A8GTS7
Q92G87
C0Q2N3
A4FN28
B5EYZ7
A8G7M7
B5BIN7
A3DAR5
A1RQB1
A8M2J4
Q99SF4
P05435
Q9A0I8
B9DME4
Q9K4D4
B2TUP2
Q7A0C5
B2FHY9
P95788
Q4L7Y5
Q1J7G0
Q9ZJ02
A2RFC3
B8ZLB0
A4VVK0
Q1JMJ0
A3CM13
Q5M105
C1CLK7
Q0I7R3
Q3AHK6
P17253
C5CNB2
Q8D3J4
A5F458
P29790
B0RWC3
A1WF57
B5ZAW2
Q8PGG6
C0R4Q0
Q663Q7
Q73FU0
Q5GRT1
B0U599
B2K846
Q3V547
A9R5U0
A4QK05
Q1CCH4
B3TN46
Q37304
Q1C094
A6BM12
Q5SCX4
A7Y3A9
A4QLI1
Q00824
Q9TL14
P62480
P0C300
P41603
Q4FGE9
Q09G59
Q7HJJ2
Q1XDP1
P69448
Q70XU8
A4QJI7
Q1KVW8
Q7YJY2
A1EA02
A6MM24
O63075
Q3V546
B3TN45
Q85FN1
Q4FGF8
A4QJA3
A8W3B2
B1VKH7
Q19VA2
A4QKI0
Q09MJ0
P28529
A4QKR9
B2LMI4
Q0G9X4
P35008
A6H5F5
Q3C1H1
A7Y3B0
B1NWD8
Q49L10
Q9TL13
Q40607
Q20EV6
Q06FX3
P06452
P0C2Y6
Q3BAQ4
Q14FG9
Q3ZIZ6
P06451
Q0ZJ32
Q85X66
Q2MIB2
Q28851
P81449
A3PS63
A9NGW7
B5ER47
B6YR09
B7JGN5
B7JB89
B8DYT4
B5YXE1
Q0TAX2
B7L883
B7M593
A4WGF0
P68699
P42011
B9LZL2
P56087
Q1MPG5
B5XZL9
Q0C0X2
B3WDL3
Q17VM5
B1Y3T2
Q2RFX4
C5CA73
C1AMU9
A5IYE0
P45828
B3PLV3
A4T8K8
Q88UT8
Q2GE12
A2SC65
Q4A8W4
Q4A5Z9
P9WPS1
A5U204
Q3J6M6
P47644
P12409
A5CDC6
Q9CKW5
Q6MAK2
P9WPS0
B4F0E2
Q9HT15
P21905
Q3K436
B2A3G7
B1JFU6
Q48BG0
Q3IZ13
P15014
A8GUJ2
Q92JP1
Q02DE9
B5FN38
A1SBU5
B4TAX7
B5QVD7
B0TQF9
B8CVV0
B5BIP1
B8EDV5
C0Q2N7
A8HAG8
B1XHZ2
B3CLG2
A4TSI8
Q73HW2
Q8DDH3
Q24439
A7FPE5
Q1C090
Q06647
Q54RA8
B3EX21
B2J055
P48085
Q85FR1
Q7NCS0
P35012
Q00823
A0T0E8
P37816
O05329
P0A103
Q05376
P27196
P31853
Q5HCZ5
Q9VVN4
Q8U1N4
P83946
O17850
A8M8Y9
A2BN82
Q94BP7
P82387
P69017
P82393
P69023
P82397
P69029
Q9YPS6
P61511
Q09095
Q8ML92
O88398
Q2A783
P86931
Q06572
P21616
Q28043
P27037
Q13705
P56733
Q8RK06
P80720
P33080
O24542
P0C1T6
P33083
A6NMY6
Q99034
Q09LX1
A4AQI7
B9I2J6
Q5AUX2
Q3LRZ3
Q9FZ33
Q09851
P40471
Q9H6S1
O07923
Q6GJA8
Q5QYY9
Q92E41
Q3MEA0
Q63CP4
Q89K13
Q47ZU7
Q28QS5
Q722D2
Q87UC3
Q9L867
C1DED8
B2IKT2
A5EF62
B2JHJ1
B9MQS8
A8AGG0
Q0TSZ6
B0TWJ9
Q5KUC3
Q0BTA0
B9E9A2
B1ZKG7
Q7NAW1
Q4A7R7
Q4FMI9
A1SUA7
Q92QI7
Q3IVU8
Q57P18
P63463
A1SB44
Q12IH3
A4Y2H2
A6TXZ6
Q6GCR4
Q8E1T4
Q3SJT0
Q87PP9
A7IDY1
Q1C7D4
A4TIW7
Q09189
Q9FAW5
C1P605
O07529
P80401
Q9F646
P00281
P0A320
P00282
P18387
P21075
P0C5W9
Q5YD76
B3A0M4
C0JB37
C0JB54
P68829
P22015
Q07816
Q07817
P0C5X2
E7EKE0
Q9BXK5
Q16548
O77529
P63061
O77526
P19341
P63067
P21611
Q861S3
P61771
O42197
Q864T7
Q8AYH8
O77518
P55079
Q71UN7
Q6QAT4
Q9IA97
P20999
C0JB93
Q5RD44
P23347
P16283
Q8K4V2
P23562
Q5CB03
O35789
P59270
O94766
Q502B3
Q1RLK6
Q8BGY6
Q7Z7M8
Q8VI16
Q7JK25
O96024
Q9JI67
Q96L58
Q94F27
Q9ASW1
Q69066
P68444
P40744
P21004
Q56JY9
P0C5J3
P00303
Q8KWT6
Q84UC7
P39639
Q8WZ19
Q5EAX2
Q922M3
Q9JL18
O14867
Q5UXY6
G0LFX8
Q57101
O93740
P02945
P86291
P42757
P69228
Q9R1T1
Q0WUQ1
Q5F486
Q8CI32
Q6PA26
A7X5R6
Q12128
A3RF67
P27951
Q9FI40
Q497V6
Q01109
P07914
P19410
Q8L762
Q8VYW2
A7ZHR7
P0A942
A7ZWC3
Q0TLF6
B6HZF1
A4W6S2
P44935
Q9K1H0
Q9S341
A9MPI4
B5R3J0
Q5PD65
Q325W3
Q3Z5I1
A7FFH7
Q8ZH58
Q91XN4
Q5X521
G4Q9J6
Q7CJM5
A6VKA3
P0A903
A1SVX3
B7VIM1
Q9A6U9
Q50985
P33641
Q9KU21
O65440
P0A939
Q5E3A2
Q7CH39
Q502P7
Q6P4Y1
P56504
Q02594
Q5F3N6
Q66JB6
Q9UHQ4
P38084
P41815
Q9VYG2
Q24256
Q8RSQ2
Q503F2
Q9C5R8
Q5BPF3
P80723
Q6K739
Q6ESG1
Q8VYY4
P82252
P97876
Q9I701
B7ZS37
P78744
P78742
P83051
B8A8D2
Q9KJE9
Q96288
Q06660
Q6NWJ0
A8XKV0
O14370
P47176
P24288
Q54N47
Q02192
O80517
P9WPQ3
Q6GNI0
Q42533
P0ABE0
P51283
Q1XDK5
Q3APL0
A1BIZ8
Q9F715
B8EPX7
P26163
A3PL17
Q9JPA3
D5AP79
Q93SW0
P26168
A5EQ83
O08664
Q67FY2
Q95KQ6
Q59PE7
P68569
Q81HM5
B6J0H4
Q9RWB5
Q86QN6
Q3KSQ7
P65642
Q1X6Z6
Q1HN42
P14082
P11494
P86464
P69930
G0W2H8
G0W2I1
P0DMX9
P0DMY2
P0DMY6
Q9SPU3
Q6GP52
A8MW95
Q07945
Q93VJ4
Q9S7F3
Q9HYV7
Q87042
Q54UE3
P39960
P07770
Q8NDZ0
Q5T5X7
Q6PFX2
Q8XAD2
P66949
Q8G2M6
O32102
O76090
Q8FKI7
B1LIJ9
Q48CM5
Q4ZM61
O69786
Q8D3K4
G3XCN6
P0ABD0
P43176
P43180
P43185
Q9HBH7
Q00994
P22235
P9WQ27
Q5JDJ7
Q9NZS9
P33553
Q75EZ2
Q5ACL9
P0CL90
O50172
P0A0R1
O33833
P9WNE5
Q8FW95
P63698
P9WPQ8
Q9HWF9
Q28177
Q9FIT4
B8APC7
O49353
Q9SCU9
Q7XFK2
Q93Z24
Q65KX8
Q47077
Q65CX4
A7KGA5
O54315
Q9SCV9
Q9FFN4
Q9SCV4
Q5BFC4
B0XNY2
Q4WRD3
A6RPN7
B6GW04
B6QLF0
B8N2I5
A2QL84
B6H5X9
A0KQH4
B4S2K9
Q9K9C6
A1A399
A8AKB8
Q00662
B7UJI9
B5Z2P7
A1A831
Q8FKG6
B7N8Q1
Q7WTB4
Q02603
Q60HF6
P23780
Q59750
A9MQ82
Q3Z583
O33815
Q56307
O69315
A5F5U6
P48982
A1JTC4
Q1C6T8
Q7CIZ3
Q669R9
Q8ISB6
Q9NHA8
A7LXS9
Q3ECW8
Q9ZUI3
Q8RXN9
Q75I93
Q93ZI4
Q7XPY5
O64882
Q9LIF9
Q25BW5
P22506
B9FHH2
Q60DX8
Q0DA21
Q84YK7
Q8GXT2
D4B2W4
P85517
P22507
Q9M1C9
Q9FLU8
Q3ECS3
Q9C5C2
Q2UNR0
B0YD91
A1DLJ5
Q4WMU3
Q5B6C6
A1DC16
B0XM94
P40740
Q0SYR5
P39404
Q93LQ8
Q4WGT3
A5ABF5
O18835
Q4FAT7
P06760
Q8W2F1
Q1PF17
Q9FLI1
Q9CAA9
Q3EAI1
Q8S3D1
Q9FJL4
Q9C707
Q9LND0
Q9FXA3
Q9SFZ3
Q9M0X8
Q93W88
Q9LSN7
A3KNX5
P70562
O35185
Q6PI77
O35490
P0AB42
A5VW32
Q94A20
Q0V882
A1A5D9
Q9JWI7
P70444
Q93Z37
F4JSZ5
Q6CB37
Q9Y7L2
Q9JI08
Q64VX4
B7GHM5
P13071
Q74CT9
O25627
Q58696
P9WQ81
P50277
Q6NHL3
B7H3S4
A0LTP8
B7J403
B6ESC7
B4UCB2
B8HDH4
B7JLW9
A7GSD8
Q9KC26
P53557
Q9AMS7
Q577P8
Q8YBW1
P57378
Q1BT34
Q0BBD4
A4XGB8
Q0P7U6
B0T1Y4
B3EI42
B3QLR7
A4SGW2
Q1QYD5
Q97MI6
A5I427
Q899M1
Q481G0
P46396
A8ZUS9
B7ULX2
B7MQM8
Q0TJS3
B2VBT9
A5FLT1
A7NCW7
A4IXP5
B9M305
A5G3Q7
Q7VMH0
A9AA75
B8EMZ5
A4T9L9
A3Q142
A1UHL9
P9WPQ7
B4RLI6
Q9JRW7
Q1QRH1
A6Q5K0
Q2GAF7
Q6D3B9
Q18D35
A4SV63
B4S690
A9BB12
Q1I3N6
Q3K5P1
A5WHI6
Q7UF84
Q212A8
A3PH74
B4TC48
Q2S4I8
P12678
A3D3F2
Q084I8
B8CQY2
A1RIK5
Q324B7
Q2FVJ7
Q6GE08
A5CWW0
Q9KSZ4
Q8PQD7
Q7CH65
A4TNQ6
E3HCT1
Q0VMD3
E1WTS2
E4TI44
P12999
Q2SBD7
Q5ZT34
C6V598
B4S687
A4SPR4
Q2IM14
B7GHM4
C3P7Q4
B7JLX3
Q818W9
Q65ML0
Q9AMS4
C0RL24
Q8FWG5
A0KB04
A9AE45
B2JKH5
A4XGB6
Q9A7Z2
B3PI90
Q1QYD9
Q8F4A0
A1U4A9
B8IBW1
B0JX07
A4T9L2
A3Q145
A1T8U7
Q9K085
Q5YYS5
A6UYW4
Q3IGS9
Q216N4
P36572
Q826T4
C4LDD0
Q5DZI1
Q8D298
B0RVN9
B0U3W7
P69954
P9WQ84
A5FZN8
Q0VMD1
A8MEX7
B7JLX2
B7HNN4
Q635G4
Q65ML1
Q7W9I4
Q89AK6
B4E9L6
A9AE46
B5Y9Z4
Q1LS75
B8HTV6
B7K0L9
B8J3V0
B7LC58
Q1REF4
B1YMC6
Q4QKR3
P44422
O25320
B1Y500
A6W0Y0
Q1GZA7
A6UQL9
A4T9L3
A5U2S6
Q1DCV8
Q9K0U0
Q81ZZ4
B2J1W1
Q6D3C0
Q6LPR3
A6UYW1
Q1I3N7
A5VXF2
B1JE54
B2UBJ3
Q57RG2
B4TC49
B5BC30
P36570
Q2NUJ6
B1XL23
A6LMP4
B5YFU5
A7MX30
B5EUP9
Q7MLU9
B0RMR1
B2I9H7
A7FKM8
Q7CH66
B1JSS3
A4ST17
A8AQW5
B7L4T9
B7N145
Q0TC55
B7NE17
Q5QZC0
Q5ZVG6
Q9K197
Q7N9V7
Q5PLY8
Q8GHL1
B1KM44
Q83PW0
B5FFE9
Q5H6D1
A1JSF8
P84521
D4H9Y2
D3G0V0
D3DK66
A9A986
A6QJR2
Q6G6P8
P29906
Q9JHY7
Q95M71
Q95M72
O59793
P0CJ34
Q54VX7
Q5R7L8
C8ZE17
Q06071
Q95XD3
Q9CWG9
Q6FY24
Q8VED2
A9M8G0
Q6G0H1
Q811I0
B0CK72
A9CK01
A6WW79
Q3B400
Q5FRW8
Q28UC5
B1WXB2
Q7UH06
B4S7A0
A7N0Y5
Q1LZ96
A4WNY9
B5ZS19
A4Z2B6
A8HT70
A9IQI8
Q8N5M1
P0A501
C1AMV1
Q16AM6
A6U6M6
Q73X56
B1XRK5
B1MLV9
A0QCX5
A1TD58
B7JB88
Q6FFK4
B3H2P7
A2T318
Q2IHP6
A7Z9Q4
P56759
A8EV74
Q6MGM3
P41014
Q7VQW0
Q8A9U9
P09221
A1A3C9
B5LMN0
B1A921
P56296
A4QKH8
Q0ZS23
B3QLV1
B0RED8
B1KSS4
B1IE30
Q0SQZ1
A7FQH5
B2UZJ6
O05098
Q79VG9
Q6NHT3
A9WGS8
B1VKH9
A9KK96
Q48AW4
Q11YP3
Q24MN7
P48084
Q72E00
A5G9D4
A4IW20
Q88UT9
Q04S14
B1MW89
Q71WP5
P48186
A8M2J7
B5RFV9
B5FN37
A4VS66
B5BIP0
Q5PKW8
B5QVD6
Q2S434
B0TQF8
Q6ENW7
A9KX10
A3DAR8
A6WUJ4
B2TUN9
Q0HD75
Q8P1K8
A4W1W1
P06290
Q4UQF0
Q0ZJ34
Q5E1N3
Q0I7R0
Q7MA22
Q5H4Y8
B5FCZ5
B1JRM8
P26360
A1W2T6
Q0A4M7
B0VBP4
B7H295
A4STP4
B9JBZ6
B3EU99
A1K1S1
Q96250
B2UNX5
Q81JZ4
B7HFK2
A7Z9Q1
Q6G1W8
A1R7V4
Q1LTV3
A9IYW8
Q5WB77
B2S7M4
Q9A2V8
B8H5I1
A8ACN7
B9LBM1
Q3B1F5
A1BJF4
B3EL40
A5CQ59
Q8KAW9
B0RED5
C1FQP4
Q7P096
A7G9Q8
Q83AF6
Q46VX9
B1I6J8
A9KBF8
Q477Z2
B7M589
B5YBP9
Q0TAX6
P43452
Q2N8Z4
C5BF39
Q5NIK4
A4IW23
A5UGZ0
A5UA10
P42007
C4K904
B8F773
B0THN3
Q9ZK80
P49377
B8CZ11
B0UWG6
Q74K16
Q1MP34
Q9CER9
C1D5G3
A5III4
B0SLC7
Q2VZN1
Q72SY0
B0JWV2
C1AMV3
C5CA77
B2HQK3
Q6MS93
Q50330
Q1GXM9
O05432
A0QCX7
P47640
B0UE40
Q6KI81
B9L7Y6
B2A3G3
A1SHJ0
Q3J6N0
Q9JXQ1
Q6CYJ4
P12408
Q12GQ1
A4SUT3
B4S3X4
Q6A8C6
C3K1E7
Q46J58
Q8XU75
Q02DF3
P29710
Q7UFB6
Q0SGP8
A8GY41
Q21CY6
B3Q746
C1AW00
B3PQ69
Q3J432
Q1RKD8
B5FN34
A8GPZ5
A5UQN4
A4XAW3
Q1GEU7
Q2S431
Q5PKX1
A0L2S9
B8CVU6
A6WUJ1
B0TQF5
A9KX07
Q1GQS6
Q3YVN7
B4SYD2
B5RFW2
A8G1W6
A6QIU8
Q03LX4
A5GV71
C1CF94
Q3SF65
Q47M81
Q8DLU1
C5BKJ6
Q2LGZ2
Q7MGH9
Q9KNH4
Q8PCZ6
A4QJI6
C3LSJ0
A1EA03
Q1KVY0
B0YPM3
B5LMM9
Q6B8R2
A0ZZ22
Q5R6T5
Q3A8L3
D3ZAF6
B2I0Z7
B0BRX7
A1AP46
Q06405
A3PN84
Q3M9V6
A0RLA0
O94377
A1K1R7
B7HFK7
A1W2T2
Q72XE3
C1F0N3
P20603
A0KQY3
Q630T8
P37815
A8FIB7
P57119
A4XKX5
A9VSA8
Q7VQW1
B3DTV5
O51877
A7GX83
A0RQF4
Q5HUM3
Q5WB73
A8ACP3
B1IE29
B1KSS3
B7KKR8
C4ZZ15
A1VF67
B7N2H6
B5YBQ2
Q1R4J5
B1LL64
A5G9C4
B7NR39
Q28UC7
A9BCE3
Q04G25
B2J054
P68702
A9BFX8
A2BYI0
A6VF37
Q4ZL19
Q4K3A4
C3PM50
C4K0P2
A6WUJ5
Q0SYT9
A8G1X0
B4TN36
A5IUQ3
Q0HD74
B1KQ39
A6QIV2
Q2G2F6
Q2YUJ6
Q5HMB4
A6U3J3
Q6GEW7
P0A307
P50017
P0A306
Q112Z2
Q3AHK1
Q7U8W9
Q8DLP7
Q2LRB9
C3LSJ4
C0R5U2
B5ZAW9
P0A308
A9R5U4
Q5E1N2
Q09774
Q1CCH0
Q6ZP68
Q9KNH0
Q2EN81
Q9P602
Q96251
P80504
P80087
Q7V034
P51245
A2C6X2
O74479
Q1XDP2
Q7VA60
A6MVW7
P0ABC1
B1XHZ1
P12983
B7T1R9
Q9KWJ8
Q9WVK0
Q6GIM9
P27183
O58864
Q9WU60
Q7YQM4
Q9H3M9
Q8LQ36
O35815
O15265
P12522
P95442
Q2CEE2
Q9HMA9
Q9V2F9
Q8U4Q7
Q4J9H1
Q5JHN3
O76922
Q7ZXZ6
Q6GPL3
B1H1N7
P82389
P69018
P69021
O64629
P27197
A5GFW1
Q7YRC6
Q9N0X0
Q9UQB9
P13089
Q27974
O75061
Q09114
Q9P8Z9
Q8NBF6
Q5R8D4
P26776
Q3ZCQ2
P0C1T8
P50944
Q75P26
O74327
Q2U7D2
P57094
O70240
P33082
Q9LVW3
O70239
O14977
Q5SBP4
Q2FJ80
Q2YSA2
Q7A1Q4
Q4L3N6
Q39B00
Q814L8
Q9HZ17
Q72X39
Q4KC17
Q39M29
Q8UG34
A8I0R2
Q5WB95
Q7WFP6
B1YSF2
Q62DD3
B2V3P0
Q0SUV5
A9C3B1
A7ZLK8
Q8FHN0
P41407
Q2JFC9
A5GAC6
A5UBX3
C1D6X4
A6VTC3
B1M4X4
B3PM20
P47575
Q8EWL4
B2IX28
Q7N511
Q15SU5
C3MAW0
A3PQD8
Q21E80
Q5PHS8
P63462
Q0HNG6
A7WXK6
Q2YV20
Q6GKA4
C4LEW9
Q8DA68
Q7MK12
A7FHR1
Q1CIR9
P80649
Q52825
P56547
P12335
P00280
P0A321
Q50400
B3EWN9
P00285
P0C7L5
P25949
P24772
P0C5W6
P81784
Q45T69
P86042
P21612
P55078
O77531
Q8AXA0
Q9TSX4
O77517
P37707
B1MTL0
P48751
P59052
P04919
Q5HZL5
Q6AY39
Q3USF0
Q66H69
P22017
Q09199
Q76KP1
P15291
O60512
Q66HH1
Q9UBX8
Q9QJ59
P20205
P22021
Q503B7
Q6DGZ1
Q8KWT0
O68007
O70479
Q8KWS8
Q1KLR6
P56817
Q53461
Q48315
P0DMH8
P71411
P42196
Q9S795
O04895
Q40024
O07458
A7Z4X8
P69229
Q32PE7
Q5HZM3
Q6P026
O35147
B0K019
O95429
Q9YHD3
P46379
Q9LRQ7
Q7XZZ3
Q3UHD1
O94812
Q94F62
Q9LIR6
O80831
P57331
A8ALB1
Q729H8
B7MBF8
B7NID9
B1XD46
P0A941
B7N844
B2VE18
Q39TV7
A9N0S6
Q8Z9A3
Q32JT2
Q2NRL5
Q1CAM6
A9R388
B1JQG8
Q8HYZ0
Q63UT0
E4PKG3
Q8P980
H2FU77
E6RM71
A8FW15
Q3SJU7
Q0WCK7
P0AC03
O25930
Q9K0B1
Q87AR6
Q9M2Z1
O68562
P02851
Q05659
P08726
P0AEC7
F4I443
O70445
O88181
P11540
Q8VIB5
Q9UMQ3
O24364
P26453
Q9XWB9
E5AW43
P41886
P34371
Q8R1H8
P80493
Q9DE13
Q9UIF9
Q09LL3
O31762
P83052
O06988
Q8ND07
C5DBV2
B5VST2
C8ZIC3
Q5AED9
Q6BSP4
O74555
Q14U76
Q6C187
P78741
Q7XH85
Q8TAM1
Q5RC62
Q98SP7
Q99MH9
Q4R649
Q9XW70
Q9GKM4
A9UZ24
P46392
Q5BJJ7
Q9P287
Q9Z901
P43874
P02904
P29337
Q9NWK9
Q9JJS6
Q8HXG8
Q9K619
O34741
O35044
Q05029
P36122
F4JHT3
A4YNP2
Q3B6C7
A4SCU5
B0TBM8
B1LSG1
Q6N9K2
A4WR96
Q16DS0
F4IG73
Q7X2C7
B3QQZ4
B3QZE1
B0TBM6
B8EPX5
B6ITW5
A5UUJ4
Q3APK9
A1WXI9
Q6N9K3
A3PL16
Q16DR9
P26178
Q9JPB9
C3VEQ1
P33306
O14874
Q6R755
O95999
P10415
Q4VC05
Q09242
P41183
P86394
P15935
Q5H9F3
Q9FYL2
Q6BII5
O74907
Q46135
P9WID9
P0AE55
P42332
P42334
P94571
Q54HY8
Q7ZTL7
P32839
P19450
Q9WX63
P58937
P0ADJ7
P0A3T3
P35682
P68572
P61777
P86316
Q9Y7N0
P35817
Q561X9
Q3KPT7
Q9X6U2
Q5ZJZ5
P86198
Q80XN0
P76127
O97759
Q1X700
Q95106
Q90322
Q1X703
P25430
P21237
Q571C7
Q8GT20
Q5R878
P87117
O22133
P86174
Q7L4P6
P07772
Q17851
P22804
Q6FDF9
B7I895
Q8UH55
Q8YFY2
B0CKN4
B1K707
Q0B711
Q3JLL7
A8AJN0
B7UJG4
B5Z1R0
Q0TKW1
A6T613
B4EX94
B7V5R3
Q4K4K7
A4XPI5
Q88CW6
Q2KB43
B5ZUG2
A8GBX9
Q2YWJ5
Q6GDJ1
Q8CMY2
B4SHV9
A3MEC5
Q3JLL9
Q63KK9
A7ZI52
B7NK49
Q6D6E1
Q4K4K9
B4SHW1
Q7MF14
Q1CFR9
P54582
P43178
P43183
Q3MKQ2
Q3ZBJ6
Q9WTZ9
Q3TZW7
P22930
Q5SH28
P47113
Q0TAY9
P26218
Q3YVL2
B0Y3M6
Q2U8Y5
A1DFA8
B0YBJ3
Q926Y3
Q0CEF3
Q5AWD4
Q5BG51
P05804
P08236
Q9P6J6
P06835
P26205
P33363
Q9V3U0
Q8W2F2
O13967
Q2HIV9
Q8VZ02
Q84RD0
Q700E4
Q9C670
Q9LSQ3
Q0WNR2
Q71T09
Q9C0J9
E3SXU4
Q32LQ4
Q5RFG2
Q5M8Z0
Q91WS4
Q8FUN0
Q9LD45
Q9MBD8
A0JNT9
Q8JGM8
P55957
A3C4H3
Q59WG7
G3X9K3
Q5TH69
P25927
Q13323
P17120
Q5ZKL7
Q9UBW5
P06575
Q12D73
Q93GG2
B3GZV8
Q0VMD0
B4S0P9
Q2GLB4
O67104
Q5P7M6
A9I023
A4YQS3
B8D983
B8D7I5
B1JZE1
A3MNG1
Q3JWR8
Q63Y25
A7ZFR4
A8FNZ2
Q3ADP5
A0RW96
B2V167
A9NCS0
Q477A1
B7K1U3
A9C2R2
Q30XZ5
Q728P5
B5YRL4
B1X7A5
B1IXJ3
B7NA74
A4W8B7
Q2A2V9
Q39VB0
Q5FPC9
P44987
B0TE53
O25956
A6SU66
B2GLQ7
B0SDC5
Q72RG8
B9EA22
A6UTF3
A4FWU0
B0U811
B7V485
A4XZR9
Q8Y2R9
Q2IUT3
B9KM96
A9MJE6
B4SZJ7
C0PWY2
Q8Z893
O59778
A4Y7Y3
Q0HTY9
Q0T6I5
A9EXH2
Q2FE72
Q6G6P6
Q4L9U7
Q9FCC3
A6Q6D8
Q31R68
Q7U7P8
P73538
B5YK85
B7VH16
B0RMR2
Q87F85
A7FKM9
A9R3C8
Q66D67
Q83CU8
B7GHW9
Q64VX6
Q8A7S9
Q47C02
E3G327
D9SJ16
C4K5L7
A6W0X8
Q7MUB2
Q7CH67
Q7VLG6
P45248
P69953
B0F481
B6ESC4
A7H6E5
C3LJP5
C1EQZ2
Q9KER6
P53558
Q2YKB6
B4E9L5
A1V818
A4JIB6
A1VY27
B8GVE1
Q5L5F7
A7FVS5
C1FR34
A5N6Q7
C4LIG1
O06899
A8L2N1
A7NCX0
Q0BLD2
Q8RET9
Q9ZN34
A6SU65
Q5WWA0
B1HRT5
A6UVE3
A0QHJ8
A1KJ01
B8ZR85
Q1B7F1
A0PP03
A9M388
Q2GAF9
Q7URG0
Q2IRY0
Q1GT35
Q7MLU7
Q4UQI6
B2SQ77
A9R3D1
P9WQ86
P53556
A1TTV0
B7J3Y7
B6ESC6
Q2IF62
Q81MB0
A4W8B8
A7HMM1
B3EAE0
A5G6I9
Q7VL09
A5UJ44
Q9ZLN3
B5XZ74
A0L3L7
B7L0L2
B8IBW2
B1LYP9
A0QHJ9
B2HQ90
A1UHM3
A0PP02
A9M251
Q0AE73
Q3J9D6
Q9CJU0
A1AQT1
A1VUJ6
Q02TR5
A4XZR8
Q88QX1
A4VR87
A9MJE5
B4SZJ8
B4TQU0
A8GBC6
Q83S45
P74770
B0KC20
Q119K2
Q8D8N0
Q4UZN9
Q5H5R0
A1JS67
B3PI89
B6EPQ0
Q8X716
B1X758
Q8FCT4
P13001
C5BGT3
B5XTS4
Q9JSN0
Q2Y9Y7
Q15N09
B4TKT6
Q31VM0
Q2NQH6
A9R4D0
Q2KBP6
P86277
O08250
O67575
E1UV19
P53559
D5VQA3
C9REY1
Q5HDD1
Q5HKF3
P06709
Q13490
Q6I6F4
O15392
A9JTP3
Q96P09
P47041
Q9FMZ0
Q61125
Q8HZP1
P32299
P25023
Q0KBP1
Q757D4
A1Z9S1
Q0VFD8
E7Q7C0
Q66KB9
A5PJP1
Q9VTC2
P80545
P14559
Q01166
Q59517
P9WMJ5
P52663
P18357
Q48406
Q51355
P82243
A2Y2B7
P17493
B3LP78
O65685
Q9LZM8
Q6CP44
E7KEX7
Q01358
P03199
P13019
Q7KWX1
A8MY62
Q93560
Q9YGC1
P14489
O84955
Q00982
P0A3M3
P16897
P25307
P39842
Q2RNG5
P75989
P30043
P0C0X4
Q6YGZ5
Q2VPD4
Q640D5
P82282
P29003
P29004
Q9R229
P98070
Q90751
P49001
P0C223
Q0SND0
P12643
P98069
P29725
Q8CJ69
P49003
P39843
P22003
Q1RMZ1
P36895
Q5A846
Q5ABU8
P38278
P83606
P83607
Q9VZD2
P47039
Q7Z5W3
P18075
Q32KN2
Q99JU7
Q12983
P68515
Q27J49
Q68FB1
O75936
P24282
Q7T381
P07495
P0CD67
P0ABE3
Q56585
P21591
P84213
P42991
Q5XQC7
Q7PTC5
B4HN85
A3MCH8
Q5XLR4
Q9P7G5
Q9AIX6
P17453
Q59014
O22286
P0C7S5
P0C7R9
P85160
P0DJK4
P86284
P0DKZ2
P0DL06
P0C7S8
P86643
P42780
P32985
Q58669
Q56NH1
Q5XYH8
Q9US52
P86149
P33250
P29705
P15011
Q9HT13
Q8DLP6
Q6GDP3
Q4L967
Q7A2K9
Q6GB68
Q7A3E8
Q8BMG1
Q9KNG8
Q7YQM3
Q59LR2
Q9VXG8
Q6CT34
A2YH41
Q9DE14
P58459
Q811B3
Q76LX8
Q69Z28
Q8TE60
Q9WUQ1
P31386
P59511
O95450
Q9TT93
O75173
Q9I0Q8
P37500
P9WKZ0
Q9WWU5
P07893
P17735
P04694
P86359
O59666
P28658
Q9C5X4
O74735
Q9M364
P54252
Q8GZ42
O23372
B9RU15
Q9FNE9
O52063
Q936X2
P37617
C3N509
C3MPC7
Q97Z43
A1RXN7
P84193
Q8GYM3
P82391
P69022
P82399
P36282
Q38786
Q80U56
P0CZ08
P0CZ11
A5A4L5
D6QZM4
Q56ZN6
P27039
Q90670
Q66T47
P56732
P56734
P56736
P11437
P13835
P13836
P09053
P0C2K1
P0C1T7
P40074
D5EXI2
P79021
O42400
P57095
P40851
Q9PTP2
O88566
Q9SSW0
Q3SYW5
Q4R3X1
Q9QYP6
O07942
Q5HRI7
Q8KU07
Q73CJ5
Q9KBG1
Q89PW2
Q2SMF5
Q9CJ86
Q6F271
Q3KIU3
Q880L8
Q739Z4
Q9K672
O32224
Q9CIH9
Q6F265
Q3KGD1
Q738X4
Q394J5
Q630J1
Q390D0
Q39M02
B7GLH3
A1KAY0
Q2KVB0
A4Z112
Q3JNA7
Q63QG7
A4XJK7
Q7NWH3
A7MEJ8
Q728Q5
Q0TI03
Q831B2
B5EGQ4
P43013
A6W4I5
Q5ZT75
B8IER1
Q2ST93
Q600K1
Q6MUK2
Q98QP9
Q5YR63
Q6D5N6
Q48JI0
Q1MHV8
C0ZT83
Q215Z0
B9KUU6
A9MQU9
A9MXQ2
B8E4C0
A0KRZ0
Q320H8
Q3Z1D9
Q4L9I0
Q82FB5
B2FKE2
Q5H0Z4
Q66A90
P04377
P0A322
P00286
Q01221
P0C5W8
E7EKC4
B3A0M5
C0JB35
P20203
O77737
Q92843
C0JB58
C0JB69
B3A0M3
C0JB78
C0JB72
C0JB80
C0JB83
C0JB86
C0JB91
Q9HD36
O88498
Q9CPT0
C0JB89
Q3C2I0
Q07440
P63064
O77521
Q71UN4
P63062
O77528
P01886
Q6PZD3
Q04475
O77519
Q6T672
P63069
Q9VTG7
Q5CAZ6
Q9NPZ5
O97422
Q6UX72
Q3U129
Q7JK26
Q5TJE8
O88178
Q9Y2C3
Q91Z92
Q66GS2
Q9LV16
Q5EA01
Q8BWP8
Q10468
Q6L8S8
Q80WN9
Q80WN8
Q91YY2
O60513
O43286
P22018
Q9M363
Q9QJ58
P22019
P21115
Q01227
Q9QJ13
Q9R1S0
Q8VHV1
Q91X34
Q5M8J0
Q9CA93
Q8KWT4
O68008
Q2T9W0
Q13829
Q9H3F6
Q2HJ40
P56819
Q8BVR0
O75531
Q9LIB3
Q86Y29
P22809
Q9P281
P04252
B8B5U8
P19337
P19413
Q60437
Q8BKX1
Q8CDJ3
O65258
P25853
O32629
C4ZRR9
A1A7M1
B1IQG4
P0A940
B7LW74
B5Y1J4
C6V5K2
C6DAJ1
B5F8T8
B5FJ24
B4SV06
B5BAN4
Q8ZRP0
Q0T832
Q2LXU2
Q1CFF5
Q0A984
C7R5S3
Q8K9E8
P0AC04
P44553
Q9CKA5
Q9ZDY1
Q9PEU0
O49545
Q9K1F0
Q941L2
Q92560
Q58FX0
P84711
Q61335
P08724
Q92275
P03228
P22544
P63157
Q9NY43
O08686
P80602
Q99PA3
P35613
Q93YR2
Q5VRB2
E5AW45
A8X2W2
O76612
Q8N1L9
P80953
O88379
Q9UIG0
Q80ZG6
Q93VH2
A8MTZ0
A0JMY4
Q66IS6
Q8IWZ6
Q9SYM2
Q8WY36
Q9QYE3
Q22460
Q9C6F5
Q9ESS6
Q6ZUJ8
P56945
Q93Y32
A7SLW1
P0A509
O64885
O19918
P37799
Q5XAE6
Q3UFB2
Q9I993
Q5RF16
P55924
P09081
O49814
F4HZB2
Q9F6X5
B3EP24
A8LQ28
Q9ZGE8
Q219R0
P33326
Q9RFD5
B3EGV3
Q28W37
B4SC79
D5ANS3
Q9L8J5
A4WR94
Q9WXB4
Q3B6C8
P26172
Q9KWI8
P26277
Q9Z0H7
Q00709
Q8N143
P20749
Q86UU0
Q6FY61
Q4HZK7
Q83CY8
P55979
Q5E9H5
Q9P6Q3
Q9WX61
Q9WX62
P37652
Q9WX71
P37650
P37657
Q7CPI8
Q8Z292
Q94DE2
Q822U2
Q9Z8V7
Q8GHM3
O32218
O74350
P82107
P39714
C1C4R8
D4A1J4
P39713
Q9I3S1
P03224
B2IZD3
Q1X702
Q1HN40
Q1X707
Q7YRB4
Q1X711
Q1X6Z8
Q1X704
Q1HN33
Q1X6Z9
Q1HN38
P23363
P86461
P0DMX6
Q08347
Q4A1L3
Q55CC5
Q8GZ13
Q9BUH8
Q94A43
P27402
P14355
F2Z266
Q9HF75
P32873
Q6PAL0
P07775
Q8G2M7
Q8FWV8
Q8WMR7
Q8NFU1
Q6H1V1
Q94175
Q9M2J9
Q95Y80
O13932
P36149
B0V945
A9M9H8
B1Z034
A0B2F7
A9AMZ9
Q63KK7
A7MFA8
B7M2V5
B1J0W6
B1LIJ7
C6DKY4
Q02DZ0
Q3K5H3
Q4ZM63
Q1MJU4
P54223
A6U6Y8
A6QK99
P60337
Q5HL11
Q4L9D7
Q8D3K2
Q3BXK8
A7FKL6
Q1CFR7
P54222
B2HV80
B0V944
B9JBA3
C0RHQ3
B0CKN3
B1Z033
A0B2F6
Q39A43
A2RWD6
A3P6B0
B2JS88
A4JJG5
B7M2V6
B1LIJ8
A6X2G8
C6DKY5
Q4K4K8
Q2KB42
Q985M6
A3PI00
B9KNS6
A6U6Y9
A7N2Q0
Q7MF13
Q4UYN4
B2K8U5
A4TNP1
O69787
B0CKN5
Q1BQE0
A0B2F5
A2RWD7
A3NKP7
A4JJG4
B7MCD2
B1XET8
B6I093
C6DKY6
A4XPI7
Q985M2
A7N212
B7VQ27
B2K8U6
Q66D52
Q8L9S0
Q6FDF6
P0ABC9
P15494
P43186
Q2PG52
Q2TBV0
Q9BXY8
Q3MKP9
P10640
P9WQ26
Q8R079
Q47068
Q4WMI1
P0CL91
Q6CTS8
Q10985
P9WPQ9
O68926
Q02435
Q6NVD9
Q9MAJ7
Q75HQ3
A4W7D2
B2VHN8
P94804
P00723
P30812
Q32JB6
P23989
A4TLL5
Q7WTB3
Q9NHB0
O96363
Q76DI2
A7LXS8
Q9FMD8
Q8RZL1
Q5JK35
Q8L7J2
Q67XN2
Q7F9K4
B8AVF0
Q9SLA0
Q7XSK2
Q0DIT2
Q9C525
Q5Z9Z0
Q9M1D1
Q5AMT2
Q9FLU9
Q53NF0
Q2QSR8
Q9FIW4
O80690
A2QPK4
Q4WD56
B1X9U9
O74475
Q1PF16
Q9LS08
Q9SA82
Q8GX46
Q9FYE6
O80674
Q9LT67
Q9STJ7
Q9ZW81
Q3E7L7
Q9FGB0
Q7RTU4
O09029
Q5RAI7
O64039
O64038
P03181
E3SXU5
Q576D7
Q66RM2
Q0H8X2
Q3KR97
Q8JGN5
P28247
Q99MQ1
Q8BR07
Q921C5
Q6ZP65
P46844
A2Z6Z0
Q75C24
O46382
Q6CMA4
D4A631
Q9Y6D5
Q8UAA8
Q9SRU2
O48814
Q9FMB6
P17885
O00499
Q9U2R0
Q9NQY0
P23118
Q89AK4
P44426
P0A4X7
P12677
Q9FCC2
Q2J6H8
A5UIF3
Q17VA0
B2UVE8
A4G1F1
B5XZ75
Q1MRA1
Q5WW97
B0SLQ3
A0L3M0
Q0ATN3
Q58692
B1LV19
B1MBZ3
P46715
P9WPQ6
Q3INU3
A1IRY3
Q2GDF4
Q2Y9Y9
B2J914
A7HP26
Q7N6Q7
Q7MT97
A8G5G3
Q7V6T8
Q48CS1
B0KJ53
Q88A98
A1SW31
Q07PI4
Q138Z3
Q4UM45
A8LUR1
B5FP61
A9MTI8
B4TQT9
P36569
A6WM55
A3QDN8
A8FX10
B2TVF5
Q2NUJ7
A7X669
Q99RK7
Q8CQB3
Q8E6Q1
B2FLM4
Q2JRI4
Q0IBC8
B9KBR9
Q31E55
Q87QN6
Q3BYM9
E6SRF9
A4SGV9
D8MPW4
Q7VL11
A1WVM4
A0L3L9
Q6D3C1
B2IAI0
Q9CN08
Q8ZGW9
Q9CJT7
A6VND6
B4RFX6
B7V489
Q5HKF0
Q55849
A7MX33
Q8D8N2
Q8PGK0
P9WQ85
A0KIC7
A6TU88
B8J637
B7GHW7
A1K6Q1
B7IWN1
B9IWY0
Q6HE48
A8FDG9
Q7WH76
A2S7R1
Q3JWR6
B2SWS7
A4JIB5
B8GVE2
B3QLR6
A3DBD5
Q0KF88
B2AG98
A9BV10
B7ULX3
B7NNK6
B1X7A6
A1A918
B1LM67
Q47829
B5EEV8
Q39XE0
Q7NNL4
A1WVM6
A4G5N9
P22806
B1Z7Y8
B8ERL9
A1KJ00
Q740R7
Q1B7F0
Q5F6R6
A1KVF6
A7HP29
A9BGL0
B7V486
Q4K4T3
Q8XZC3
B5FP62
Q5PG49
Q8Z892
Q32I45
B2FLM5
B7ID58
B0K590
Q73KM3
Q8PDF1
B0U6J0
Q1C946
Q1CFQ4
Q21FY5
A7MGD2
B7MDN8
B7NMH7
A8A5M0
B1IP53
B6I2X6
A6TF35
Q5WW99
A1KRU9
C6DGH6
A9MMB5
B4SVL3
Q8ZLI9
B2U3M2
Q3YWL3
Q9KNL4
Q8DDU4
Q8PQE0
Q8PDF3
A7FNV8
B1JHZ5
P53554
C4LK80
E3E2E2
Q65ML3
P22822
A6VHG3
C0QSH0
Q2YVY8
Q8NV07
B2V6W9
A2RI45
A2RMJ9
Q9WZQ6
Q03681
Q03682
Q03684
A2S1Q0
Q63K34
D2DRC5
Q9JIB6
Q9LSI9
E0U174
P46363
Q5RAH9
A2AWP0
Q90660
Q0V9T8
Q89VI2
P9WIS3
Q9I1M3
Q22756
C5DJH5
A6ZYV6
B2GV52
Q08DU8
Q9R0C0
P18251
P0AD64
P52700
P06548
P05192
P30897
P35392
P9WMJ4
P0A042
P52682
P28585
O65975
P81781
P62953
P62951
Q08790
Q84UT5
Q9FXG8
C8ZFZ7
Q9SW80
Q8UAA9
Q9HNE6
Q75DG4
A7TLL0
P51559
P68345
P70645
Q54SB5
Q9I920
P54132
P22391
P23954
P0A1V8
P35695
P0CT51
P03197
Q12737
P0DJQ7
O74338
P0CY55
P55736
Q4V8V1
P43506
Q8JFY1
Q8QGQ7
Q91ZE9
P34730
Q32KX7
P29002
P25916
O95393
P49002
Q90752
P30885
P30886
Q661N6
O31284
P34820
P36898
Q1HVH3
O94653
Q59MA6
Q9W138
A4IIA7
F2QQ67
F2QZ45
Q5AHD6
Q01954
Q16TM5
Q8BMQ3
Q5AL52
O60238
O54940
Q8AZJ3
D2CZZ9
P53890
P0C738
P0CV87
P10521
Q62B16
A3NLC6
A2S1Q7
A3NLC8
Q63K41
P53838
Q6DJL7
P77330
Q0V9F7
Q8BHX3
Q5PQP4
Q9UKI2
Q9H3Q1
A1A5P0
P25385
Q6WP50
Q24207
P85829
P19060
P0C7K2
P0A3U9
P17172
P08558
P9WKX2
P9WKX3
Q8S8C6
Q9D9J8
Q61114
Q80ZU7
P59827
Q8NFQ6
Q28739
Q6AXU0
P50747
Q1EBV6
Q9Z0S1
P86721
P04562
P30424
P0DKZ3
P0DJK5
Q56NH2
Q6ZLD3
P82838
P0C8S8
P82825
P82843
P82904
E7EKC5
P40838
P40840
P86154
P86022
P86025
P82234
P32424
P80492
P79777
P56158
P21175
P34908
Q04982
P21629
Q99MP8
O01409
Q9W157
B0KWU8
P46736
Q32S26
Q6MGA9
Q8K2F0
F1R5H6
O60885
D4A7T3
Q9C895
Q336R3
Q60YN5
P34537
Q6GPL9
Q32L83
Q5PPK1
Q12ZB3
P86627
P86157
P86812
P0DM75
P85885
P86815
P86427
P86631
P86632
P84774
Q66652
P25439
Q24157
Q9UT30
Q8K418
Q9LJX5
Q54JN0
Q5RAN2
Q8UVY2
Q08235
Q7XPT0
Q9HPU6
P64290
Q5ZIK6
A0RHU0
C1EPT3
A7GRP5
Q9K9R8
Q65JZ0
Q3AAW3
B3EML3
A0M3K2
B1HPX8
B4SEQ2
A7X1B5
Q2FZ98
A8Z3L8
Q60EX6
Q6XMI3
Q9UPA5
P83378
Q6P6S3
O87941
P0AAY1
Q19978
O67791
Q6PC91
Q5RC59
Q9FJX5
O74881
Q5TZE1
Q9H0C5
Q6AQ28
B7LK82
Q39QA2
C5BF35
Q5FRW6
Q9ZK12
Q74GB3
B8F769
B2UUX5
B4U8V5
A6TG41
B2VCA9
B2GAU0
A8YUJ6
Q6F207
B8ZR37
B5Z8K9
Q38WK0
P33258
A1UJY9
Q6MS89
B2HQK7
C6DJG7
A2C6X1
Q1B548
A1SHI6
B5RFV8
P68704
A9MXB1
Q5PKW7
A9KX11
A7X4V0
Q2FF19
P95783
A9FGS9
A8YY75
Q4L7Y9
Q4J8L5
Q8CNJ2
A6QBH1
Q04HT3
Q05366
C1CLL2
Q2JIF6
P08445
A1WF53
B1LBC4
Q12233
P22778
O78478
Q40608
B1WUH9
B7KKR7
P12410
Q9DB20
Q6B8R1
Q3M9V7
Q46J54
Q318T8
B0JWU8
P20598
Q2JSV8
P80497
Q7V5S4
P12403
P0A104
P0ABC2
P08443
Q54ER4
Q5EBF8
Q7A1G0
Q7A6Q9
A2BYH9
A0T0P1
Q6A051
Q99J86
Q9GQN5
P82798
Q61687
Q9TT92
Q9UNA0
Q9UKP5
Q68SA9
P57110
Q9X759
Q9ER24
Q63540
Q55DE7
Q29A33
Q99700
Q9CVD2
Q156A1
Q9FG08
Q8VZJ1
F4K1J4
P32450
Q18KC5
Q9SUH5
D4A540
Q9FWS1
D3ZUC4
P82386
P36107
P69024
P61512
Q9ZP27
O13943
D2KFH1
P0CZ05
D0EWS4
B8YG97
Q04749
P31414
Q95126
P27040
Q00363
P22287
Q9F5K5
P14727
A2ADU9
P33081
Q8IRC7
Q3UZ57
A1CSZ8
A8PB24
P40501
Q5B9Z8
Q9YGY0
P38928
Q9Y2T1
Q9SSW1
Q84MA8
Q4KMA0
B4XY99
Q63764
Q9I8S4
Q99W49
Q5HIB5
Q49VB1
Q81UB2
Q97LF7
P58903
P33878
B3VZU0
P0C5X1
P0C5X5
C0JB68
C0JB60
C0JB62
C0JB57
C0JB76
C0JB71
C0JB75
C0JB82
C0JB85
C0JB88
Q9Z0F3
O43521
C0JB90
O77523
Q8SPW0
Q04714
P01885
P63068
Q6DE15
Q9P2W7
Q9WU47
P58158
Q5RAL7
Q8BG28
Q9Z222
Q9BYG0
Q17QZ8
A8MRC7
O54905
Q94A05
A7XDQ9
O43505
P24769
Q9FFU6
Q9LYS9
O80854
Q9FKH6
Q8VYH6
P40745
P24770
P0C5J2
Q3UK10
Q9W0K7
Q5XIJ6
Q8KWT5
Q7TNY1
Q7TPL3
Q8KWT2
Q9Y5Z0
Q9BYV9
Q9H503
Q9VLU0
O60125
Q61D31
Q99933
O65373
A4IH17
Q86Y28
Q9LRC8
Q9BLJ6
Q09323
Q3UHR0
A2XK56
Q7XI73
O14514
P19409
P32369
Q80TT2
D4A4K3
P0CK59
Q16611
Q8K9S5
B7MP37
Q1RG12
D5CHY0
O25369
B4TK52
C0Q6K0
B2U320
P0A943
B2JZ26
A4TL83
Q13145
F8GAQ8
F7XXL0
C6BGE7
Q8EC35
Q9HXJ7
P43973
C7RCP6
Q15SZ5
Q8EFT6
P0A904
Q9KQ48
E1VAU8
B1XT70
Q7CPZ3
P0C6Q9
O82140
Q8W3Z1
E7DN63
Q8NDB2
Q8VBU8
C4A0D9
Q52L14
P02849
P12630
Q03376
P56502
P0AEC6
Q21209
Q99728
Q9BZE3
Q24255
P84729
P23614
Q05175
P36556
Q8RXE8
B8BDK4
P36557
Q94FV7
Q9ZU50
Q9N1R6
Q9I702
P27297
Q9HPU8
Q9DED6
Q8UVR5
A2BIL7
A8DZJ1
Q07812
Q5N8J3
A7S3I2
Q9R9H8
Q08C53
Q4R7Y8
Q6FSH0
A6ZW01
E7KV71
C5DT56
Q4WXV6
Q54BM5
P0DH89
Q9NEZ7
Q19640
Q5CZ52
Q8C1Z7
Q9LQZ7
Q6YUL8
P42737
Q9ASR4
Q9DDT2
Q9EQ32
Q61140
Q9QZK2
Q3ZB98
Q8CCN5
Q5REP0
Q9M401
P33569
Q07488
Q61GH1
P49786
B3Q7C5
B9KK25
F4JD14
P0CY54
O50313
Q9ZGE6
P26175
Q9RFD3
O50314
Q9WXB7
Q9F6X3
B3ENS3
Q9F714
A9W9E2
B1LSF9
Q07RY2
Q132N5
Q9RFD6
Q9JPA5
B3QZE3
B3Q7C4
B9KK24
P26174
Q02431
Q9Z2F6
Q961D9
Q8GQN9
P08696
O46098
Q8CGN4
P68570
Q81UU9
O32217
O84179
Q81I73
Q44856
P39333
Q3T046
Q9BUT1
Q02337
Q02338
P03225
P65640
Q1X706
Q1X708
Q1X6Z7
Q6LCI5
O18752
P59084
G0W2I0
G0W2H7
P0DMY1
P0DMY5
P86470
Q3B7T3
Q4A1L4
A5DIV5
Q91XJ1
Q54JI9
P29169
P27403
A2EYC4
P29366
P39011
P07769
P07771
Q6ZU67
Q5SZJ8
P66948
Q8G0Y6
Q17529
P34319
Q94CG2
O35152
O35623
Q1QXE1
B2HV79
A5VPA6
Q8G1Z8
B4EHJ2
Q62CH8
Q2T6D0
A7ZI50
Q8X6C6
Q8FKI9
B6I074
B5Y008
Q6LGH5
Q9HTJ2
C3K3D3
B0KN19
C3MIE4
Q0T7N0
A7X6Z3
Q2FDP9
A5IW37
Q5HCU1
P60336
A8Z5A4
Q9X2M2
Q8PPG8
Q1C932
B1JSR0
Q6FDF8
Q2YMP8
P71016
B1K708
Q0B712
A3MEC6
A1UVS4
A3NKP8
B2TCJ9
Q13NG6
B7MCD1
B5Z1R1
A7ZWV5
B1J0W5
B7N8L4
B1JSQ9
Q9L4K2
Q57EH9
C0RHQ4
B4EHJ0
Q8X6C3
B1J0W4
B5Y006
A6VEI5
Q3ZBJ9
P19390
P0AE56
P80893
O50171
P41820
Q6FSD4
Q5AW04
Q4P5V5
P0A0R2
P9WNE4
P81549
P0ABD4
P43314
P45430
P77930
P24602
Q06002
Q12934
O49352
Q6ZJJ0
Q0IZZ8
Q9SCU8
Q9SCW1
P06219
Q8GEA9
C7ASJ5
O07012
Q8W0A1
Q5N8X6
Q9SCV5
P45582
Q1RFJ2
O07684
Q02604
Q9ET32
P38649
P55906
O11780
A7LXT3
B7F8N7
Q682B4
Q9LZJ1
Q75I94
Q7XKV5
Q7XKV2
Q7XSK1
Q7XSK0
Q25BW4
P48825
Q60DY1
Q6L597
Q9LKR7
A3BMZ5
Q7EXZ4
A3C053
P15703
P29090
Q9FIU7
D4AN50
B0XPE1
A1D451
Q08638
Q5BFG8
P42403
Q2UTX5
B0Y7Q8
Q2UN12
B8NMR5
A1CUR8
B8NPL7
A7ZTS5
B1IX18
Q1R4L6
A1DPG0
Q4WU49
Q5BB53
A1DNN8
Q5BA18
A1DCV5
B8N5S6
Q2UDK7
A1D122
O77695
O97524
P12265
P10482
P27034
Q6P575
O23487
Q9T072
Q9SN74
Q9LN95
Q9LXA9
Q9ZUG9
Q56XR0
Q9LV17
Q8S3D2
Q9SK91
Q5XVH0
Q94JL3
Q8GXT3
Q7XHI7
P0CB25
Q9FY69
O80482
O74769
O31984
Q9BE11
Q6PB60
Q93088
O09171
Q68FT5
P0AB40
P55061
Q9DBJ3
Q6UXY1
Q5U4T7
P23645
P16568
P53004
P38813
Q9LPC5
F4JN05
Q87AD5
B9G2A8
Q5SHZ8
P03218
Q9LEZ3
P33144
Q6NPC9
Q68FW8
P12963
A1B656
Q6FAP9
B0VR41
B0BS22
A9CFX5
Q0A5W1
B9KGM2
A0JTA3
A0RIB6
B7HNN1
Q818X3
Q8KZM7
B2IEZ6
A7I1A0
B9KEN8
Q5L5F9
B2TL73
B9E2A2
B6J074
B2AGA0
B7KFJ9
B8FHQ1
B7MGN3
B7M747
Q8FJQ3
P12996
Q5HAN0
Q2NB65
A8L2N0
Q0BLD5
Q5KZN1
Q7NDA8
Q4QLQ0
A1WVM7
Q9ZJK8
B4U973
Q2W3L4
A1U4B2
A9W8M8
A2SGQ6
Q5YYR3
A6X2S8
Q9CNP8
A1AN77
C0QR28
A1VUJ4
Q6A7V7
A2BX80
Q7V101
Q15SR5
Q4K4T2
A5VXF1
Q4ZMA8
Q1Q8S6
A9WL37
Q6N859
Q3J561
Q21FY3
B5F072
B5R761
B5BC31
A4X585
A1S5I9
Q12NN4
Q8EDK6
Q3Z409
A5VAC6
A6QJR4
Q5HKJ7
Q8E197
B4SM81
B1XNE1
Q3AJ51
Q72L21
Q10YQ3
B5EUQ0
Q7M8P7
B2SS67
A7IEC3
B2K8T0
Q1CFQ3
Q83E64
Q2KXN6
A7GSD9
Q89AK7
C6CWS7
B8J3V1
A4FVV0
Q3A3Z7
A7X666
P67549
D3SN37
O07620
P22819
O57898
D5ARG8
Q10QL5
A3NLD5
A2S1Q1
A3NLD4
A3MCH1
A3NLD2
Q63K37
Q9JIB3
P47134
Q28ER3
Q9NR09
P58752
P54934
O74547
Q8CBX9
Q89VI3
P9WIS0
O06159
P85025
C5DFG5
D3ZKU7
E7NL30
Q54Y67
A7RZS0
A8JNV4
A7THV0
C8Z5R9
Q54TC6
A7SPE8
A1L3H4
P37323
P96348
P33651
Q9XBN7
Q9KJA7
P26918
P25910
P33652
Q44674
Q45726
P22390
P9WKD2
Q9EZQ7
O65976
Q4V7Q2
Q90WT7
Q4G2S9
P62952
P62950
P0A902
P37321
P67925
Q7A8D1
Q9SJ56
Q01532
Q4PNI0
B3LR30
D4AXL1
O18017
Q9VGI8
Q9DEY9
Q8WV28
D5AV14
P75990
Q923D2
P13882
P20736
Q8JFQ0
Q8A8Y4
Q9I8T7
Q9EPW1
I6V1W0
Q8K589
Q5AMH3
P23359
Q9VNH1
Q29S19
P97504
Q9VZA4
A8E7D2
Q7T0L7
P83960
Q06826
Q1HVB5
O55003
P01021
P50084
P0C618
P08086
Q5W280
Q9LV09
Q96IK1
Q9QZU7
O35425
P43780
P86026
P84211
Q941L3
Q8WPI2
Q7ZXX9
B0WC36
Q54TD8
B4J9K1
Q28XF0
A9UZS7
Q562C2
Q93Z13
Q5U3U6
Q2LYY4
Q6PGQ7
Q08DN6
Q17QW1
Q75CY3
Q6BZQ6
Q9AIX7
P19061
P10927
P0C7K0
P10929
P0A3U8
P13336
Q9T1V1
P10312
Q0JXE7
P25356
Q53122
Q53124
Q52028
P47227
P08694
P47232
Q8GR45
P17297
P47229
A1VUV0
P17548
P37332
P37335
Q9RZA4
P97361
Q96DR5
Q8SPF8
A0JPN3
Q8C1E1
Q05704
Q8L765
A1L4W5
P29715
P9WNH1
P0C7S2
P01022
P85161
P0DL05
P0DKZ7
P85169
P85163
P31351
Q56NG9
Q56NH0
Q12830
P82836
P84839
P82845
P86028
P86023
Q07998
P20293
P21630
P59051
Q7M757
Q6J6I8
P38398
P51587
Q8R3B7
Q4R8Y1
Q8RXD6
Q5VTR2
O75150
Q5A4X0
Q6DJ78
Q66IW8
Q9FHE4
Q8WY22
P28662
Q467K0
Q8PTT5
Q9UXB9
P84832
P84823
A2BD66
P84825
Q6IQ86
Q84VA7
P86811
P83059
P83058
P84893
P84898
P86819
Q45340
P86093
Q01012
A4FV29
Q1LZE0
Q99N20
Q8LFS6
Q9C0B6
Q76B58
Q99U80
Q7A0W9
Q4L6B4
O06754
P0AD99
Q4X0Z5
Q4IBS9
Q22885
Q99177
P32639
Q9C9R4
Q9VIL0
Q6RI45
Q4QQT6
O82281
Q5HZ09
Q5UCA8
Q6GHD0
A3NLD7
Q2T713
P53841
Q5E9P6
Q3SX22
A2BIJ3
Q9Z8L0
P0C2P0
P11929
Q81FP2
O31857
O87944
P34577
Q6CF60
Q59VP0
P0CM51
Q5AYC8
Q7SAM0
Q23369
O18303
Q6WRU0
P33532
Q5ZJG3
Q4KLF5
A9JRD8
B6ULW6
Q9CAT7
P53348
Q63073
Q14201
Q9NY30
A2QN74
A1C499
A1DBG6
Q8JH64
Q06187
P53286
Q9UIR0
Q6UX41
Q9JK39
Q4H4F5
Q2L4H3
Q4H4E3
P40408
A7ZUI6
A1AIE8
Q93SE0
A4WG45
Q7MYE3
Q0SY25
A5F4P6
Q7N3Q4
B5BA33
Q7C1M3
B7VPD0
Q6LUR6
A7MXP0
C3LQF3
Q21776
Q55EP9
Q9C701
Q54DM1
P20481
Q8R149
Q9P370
Q08492
P85052
P43573
Q6I5B2
Q5VN46
A2VB89
P87167
Q5HKG6
P41726
A3U3H1
Q99R54
Q9SGZ5
Q5ATH9
O95971
Q9Y7V2
P55965
P10506
P51853
Q8GTS2
Q9FMC2
Q9C7S0
Q54WN7
Q5Z9E5
Q6P2Z0
Q9Y6E2
Q6AX50
P51663
P19099
Q9PGC5
P9WPN1
Q27517
Q27519
P17365
Q8IYA2
Q45710
Q0DS59
Q45729
C0SPF7
Q2VLG6
Q2VLH6
Q45882
Q6UWJ8
Q498L0
P15799
P57091
Q5RGJ5
Q8AVL0
P0DN25
Q5F3G7
Q9NS00
P31720
Q07021
P02747
O88992
Q9BXJ1
Q8R066
Q9BXJ2
Q4ZJN1
Q6IE64
Q4R577
P0C862
P0C5X3
E7EKE1
C0JB67
C0JB61
C0JB65
C0JB56
C0JB70
C0JB77
C0JB73
C0JB81
C0JB84
C0JB87
Q99M66
O54918
Q9BZR8
P63063
O77533
P01888
Q71UN5
Q03422
Q863A9
P30441
P61769
O77534
P63066
Q992I9
P68831
Q9IMM3
P22016
C0JB94
Q9Z0S8
P13808
O18917
Q96Q91
P32847
Q7T3S5
Q864U6
Q5M900
Q8BHT6
Q5JCS9
Q864U8
Q6ZMB0
Q9Z0F0
Q9N294
Q6NQB7
Q9LKA9
Q8RX55
Q5R4S2
Q09200
Q6L9W6
P08037
O60909
Q80WN7
Q9JMK0
O88419
Q9UBV7
Q9LSE7
Q0WPS2
P68443
Q5BJ61
Q6GN70
Q8WXS3
Q63276
P14201
Q6AXK4
Q3UI43
Q8LG89
Q8KWT1
O68006
P9WQI9
Q8BGV7
Q8KWS7
W8W138
Q6ZUV0
Q48314
P69051
P69052
Q18DH8
Q18DH5
P33972
P94854
P33743
P84703
Q9STS1
O59808
O07465
A7Z4X9
A8XAC6
Q6NTS2
Q92934
Q9LVA0
Q86Y27
P32370
Q5EAD0
Q9UQB8
Q6ZNE5
P0CK58
O08734
P46024
A7MGT7
B7UIM2
B7LGN8
B5Z0F6
B7M1Y0
B1LGX9
F5ZAY7
Q5NIB1
Q0AE45
Q32D50
Q9KTW8
C7RSI4
E1SLW4
O67310
Q72B03
P0AC02
Q8K9V7
P44057
O68564
Q8EGW5
A5F378
Q8PAL4
B5BSX1
Q9LRH8
Q80VH0
Q02593
Q32KL9
P84710
P51572
P59342
P0C6N0
O23390
Q9ER42
Q96291
B0R6I5
Q865R3
P18572
Q91XV3
Q1EBV7
F4JPW1
P30844
Q9QXA6
Q9XUM6
Q9I6Z9
A1L2X1
O35284
Q9Z277
Q9UIF8
Q6YZM6
Q1L8Y6
Q6CL13
Q6FW77
P09464
Q4P0H7
P0DH88
Q9LT17
Q5SUD9
Q8NFJ9
Q9BXC9
Q21626
Q9CZQ9
Q9KJF0
A2BIL8
P54690
Q9LE06
P54688
P9WPQ2
Q9VFR0
Q9CWI3
Q9PKR5
P0ABD9
Q06881
P05115
O74906
Q9HAY6
Q9BYV7
Q9K618
O34951
E2E2N7
O49815
Q9LTG0
F4I9T0
B3EGV4
B9LKM4
Q28W35
Q132N3
A7NJG0
P26165
Q9Z5D6
Q93SW1
O30819
B8G943
A4SCU6
A1WXI6
Q219Q8
Q16DS2
Q9F6X6
A8LQ27
Q28W34
Q07RY5
Q2RWR8
A7NJF9
P26179
B3SGL0
Q2KJG8
O55028
O02718
O88282
Q5XFY4
Q9CXE2
Q5ZM39
P10417
Q9NYF8
A2AQH4
Q6W2J9
Q06338
Q796Y8
P9WIE0
O87875
O87877
Q7ZV60
Q9CZP5
Q9RBJ2
P58931
Q93IN2
O82860
P58934
Q9WX64
Q8ZLB5
P37659
Q8ZLB6
B3TPQ6
Q8NFC6
Q8KYH8
A9KFZ1
Q8ERY3
Q0H293
O34788
O86034
P29147
P65639
P25429
P25431
Q1X6Z5
Q1X705
Q3SAT7
P84919
P61542
B3EWF9
P0DMX8
P86462
P0DMY3
P0DMY7
Q9EQG5
Q5ZKS6
Q4A1L5
Q02948
O56862
P0CC11
P66951
Q9KQ40
Q8G2M8
O88870
Q8N1M1
Q68EL3
Q9NYM9
Q62896
Q03630
B2TCJ8
Q13NG7
B7MCD0
B1XE52
B7N8L3
Q1RFM3
Q6D6D9
A6VEI3
Q8NUM0
Q4A0Q1
Q7MF12
B0RNU9
B2K8U4
Q66D54
Q92YD2
B5Y007
Q6D6E0
A6VEI4
Q02DY9
Q9HTJ1
A5WA96
B0KN18
B1J2K9
B3PTE1
B5ZUG3
Q3J4E9
A8GBX8
B7VQ28
Q8PPG7
A7FKL5
Q8ZGV9
Q8UH57
A9M9H9
B1Z032
Q39A42
A3P6A9
Q2T6C8
B7UJG6
B7M2V7
B7N8L5
Q1RFM1
B7V5R5
Q3K5H5
Q0T7M8
A7FKL4
A4TNP0
Q8VXX9
O93036
P89873
P43177
P43184
Q9R224
Q9CWT2
P22236
Q5PQN2
O68934
Q8N0N3
A1AHQ2
O23090
Q9SVU6
Q9LUK7
Q8S3F1
Q9SVU7
Q8GY61
O81037
A4D998
Q9M0R0
Q9C7T4
Q8VZ22
Q9FYJ6
Q9C682
Q9FLI0
Q9C690
Q8H102
Q75KV9
Q5RJB0
Q8NFJ8
Q8NDY6
Q8BGW3
O14503
Q71HP2
Q5I597
Q95332
Q5XGM3
Q9H2M3
Q54K40
Q9VSH3
Q5R7R1
Q1LWE6
Q4R1J6
Q9IA00
Q24009
Q96G01
A0JMK8
Q8CHW5
Q9SLL2
Q9LYH0
Q6FKH5
Q9Y6D6
Q7TSU1
F4IXW2
P11709
P03208
P40013
O08839
Q5PPZ5
P10565
P18358
P57379
Q728P4
P12995
P22805
P45488
P36568
A1B1Z0
B7I4I4
A8IJU8
Q731I2
A8FGR8
Q7WB85
C0QVM0
A9MBD6
A5VUG1
Q8K9P1
A0KB05
A2S7R3
A3N520
A4JIB7
A0RME8
A1W1T3
Q9A2N5
Q255G8
Q9Z6L5
A8AJ12
A7GFJ9
Q8XK59
Q8FUD1
Q4JWG3
A9KG71
A7MJ03
B1WTI3
Q11S94
B8J0C6
A7ZJI4
A6GW77
B0U0S3
A0Q638
B3E599
Q0BUV5
Q0I355
B6JNP9
Q5QZ16
Q5X592
B1Y502
P19206
B7KN34
A6VGH7
A6UPN7
A1KJ05
Q740Q9
Q1B7F4
Q1DCV9
Q5F8G2
Q0AE72
Q3SW30
B6JDD7
Q3A4K3
A5D4Y6
Q6LPR2
B2RH08
A2C3I4
Q7VBJ0
A2BRS2
A6UYW0
Q88QX2
Q4FQJ9
Q21W43
A1AWE7
A4FIS6
B5QX65
B8EAJ2
B0TJN8
A0KY79
B1KPJ7
Q83S46
A6U4F5
Q7A3R9
B9DKN5
B2V8G9
A5GLZ1
Q3AX82
Q5SKN6
B1GYW9
B1WN69
Q8D2A1
Q2P8F3
D5DIV9
Q2Y9Y6
P36571
Q8X821
P45209
P0A6F0
A0KIC9
Q39CE5
A3NQS2
Q2T1Q3
B9MP52
Q5HWG3
Q255H0
Q97JC5
A5I426
B9E076
Q8XK60
Q6NHE6
C5D7L1
A5IBW5
Q051U4
Q65TU7
A6UQL8
B1MBZ5
C1ANK7
A0QX66
Q9JV95
Q1QJL1
Q3SPW7
Q0SHV6
Q130N3
A4F8D5
Q9FCC1
B1H0L0
Q87QN3
Q3BP46
Q9PAL9
A7Z4X1
Q12F38
Q12D74
B5ELF7
Q0A5W2
A7HG96
Q3M9A4
Q5NZF5
A0RIB9
B2VBT8
Q5KY23
Q749W3
A9HJ57
Q2SBD5
A6SU64
Q2W3L2
A6UWX3
Q58694
B0UKC8
P0A4X5
P45487
A3Q146
A5WMQ5
B4RP93
B4RFX5
B4ESU4
Q9I617
B0KJ54
Q4ZMA9
B5F073
B5R762
C0PWY3
B2TVF4
Q3Z408
B8GTH6
Q9KSZ3
B7VH15
Q8PQD8
Q9PDM2
B2K8T1
Q66D66
A0KF11
Q89A54
A7ZSU1
Q6CZL9
B4EZM6
B5FJT1
B5BHG7
Q8E8N6
C4LA13
Q87TC2
Q2P907
Q87DT3
Q664J8
Q2KBP5
P53555
E0TXE1
Q6NGW9
Q58693
A6UQM0
Q2FE74
Q8CTZ3
B5YK86
O83256
Q556U6
Q8T869
Q03686
Q62B07
Q2T711
Q3JL24
Q2T710
A2S1Q3
Q3JL26
Q2T708
D2DRC4
Q9R016
A9ULZ2
Q9BDQ5
P46663
O70526
Q9GLX8
Q3KSS1
Q22616
Q2NKW0
E7QIC5
F4K657
Q6QNY1
Q756L2
Q9NUP1
E7Q2L9
E7QDA1
Q18446
Q5ZK77
Q8R015
P67920
P10425
P04190
P14560
P0A3M1
O08337
O08498
P00809
P39824
A5U493
P9WKD3
P00807
P37322
Q9SIW1
Q87AD6
C5DGT3
E7Q653
C5E4I6
P35804
P16277
P87362
Q8R016
O88700
F4I878
P52556
O31982
Q80DN6
Q8YMK0
Q8JIR0
P35226
Q4AEG6
Q9Z0L4
P98063
P30884
Q9NSY1
Q7T2X7
Q8BHE5
O46564
O31357
Q45010
O31362
Q7Z5Y6
P34821
O00238
O06967
Q05438
F2QZ65
Q9UUH2
Q5ZJ87
C4QZ06
C4R7Z8
O94480
Q78EA7
Q5RFI3
P36894
Q2KJH1
O65009
P0C739
P21275
A5W4F1
Q6AYJ2
Q19000
P80193
P22499
Q9I8I2
Q792S6
Q9FIC3
Q8BGS2
P0ABE2
Q8N9W6
Q8WPI3
Q7T0W1
Q9U2A9
B3MHX6
Q7K0Y1
Q4QH39
A4IHS2
P86345
Q8JZX9
Q9Z0X0
P26814
Q6BVM4
Q9VQU9
P0C7K1
P09425
Q44642
P83767
P85227
Q9T1V4
P16011
Q9CD99
Q9C9X6
O82286
Q8W4I6
Q52440
P50206
Q8SPU5
Q5XW65
P07743
Q8C186
P17213
P48445
Q869K3
Q9Z1N4
P0C7J8
P0C7S1
P30426
P0DKZ9
P0DL04
P0DM54
P0DKZ5
P0DL02
Q5XAQ1
P42779
Q9LMM6
P00974
P14772
P51768
Q2QM69
P82835
P82837
P0C8S7
P0C8T1
P82844
P86027
Q2UXV9
P85056
P84111
P32423
A0AEI5
P0C8T0
P0C8T5
P82268
O34545
P21627
P24781
P28028
B4QC10
E2AXC7
P46737
Q6NVM8
Q4R7K7
P0CQ62
Q6CWM4
Q6CF78
P43132
Q95US5
B6NXD5
Q568D5
Q6SP92
Q8WN70
P86628
P0DM71
P86629
P84673
P86630
P84896
P84897
Q7LZ52
Q9PRZ1
Q9ZPS9
A4II71
Q6EVK6
Q5E9L2
O60477
Q2FH31
Q7A5N9
Q5HPD5
P0ADA0
P0A1W9
Q5AJC1
P0CM44
Q6CM12
A3KQV2
Q4V8K5
P53194
Q9ULD4
P03210
Q9Z9N7
Q5HKZ3
A2S1P8
I1WUC2
Q6NTW1
Q05611
Q9Z2E9
Q9NW68
P42982
Q81WT0
Q732E9
B3QL35
A1BI20
Q11X93
A5F9Z4
Q09117
Q3UW26
O87943
Q8VVE4
Q9GZN4
Q21973
Q752Q2
Q0CIV4
P0CM50
Q10588
Q4P782
O18304
Q8R2Q8
O33832
Q62556
Q9FMK7
Q8WVV5
P78410
Q10225
P9WPQ1
A4IFG2
Q96Q07
A6QL63
A6NE02
B2RXH4
P86722
Q4X0S3
Q6CLN9
Q6BZW3
Q6UXE8
A8MVZ5
Q9LZ82
Q4H4F3
Q4H4F7
Q7MQ42
A1ABP7
B1IPL6
P06609
B7LQ78
Q6LQ76
B5QVW1
B4TGH8
A9N235
Q8ZPS8
Q32FI8
Q7C1M5
Q9KSL2
Q8D927
A7FHG9
A9R099
B7L6I2
B7M1B8
Q0THB9
P06611
Q57PU4
P63351
Q0T4R9
A5F1V0
C3LLU1
Q8ZDX6
Q8CWD2
C6DC28
Q8Z9B2
A5F5P5
Q87SE7
A7FM05
Q1CLU2
F4IVI0
O08901
Q9LJN8
Q5ZIJ0
Q4QQU1
P39988
O36018
Q10162
Q07992
Q12064
Q6PGH1
P25337
Q4WYU4
Q54W07
Q6CXB9
Q6C2A3
P25558
A6ZQ47
P25300
P53226
Q9ZNN8
Q12191
Q81M67
A7GSI3
Q6HE00
A9VGB0
P81337
Q0SQK0
C6BVJ0
B1YLR4
Q71ZV2
Q8VC97
Q4WTN5
Q871M9
Q6FX19
Q6I5B3
Q0JEP3
Q6K2M1
P85316
P66775
Q8CQD2
P06545
P0A4H4
P16575
Q8N1D0
Q84TC2
P33720
Q9LXD6
Q0CB82
O09209
Q6BNY5
Q20932
Q5E9N0
A9UNU6
Q10951
P85926
Q9FUD3
O22208
Q9LXX4
Q54WU0
Q55E93
Q54GG8
Q54T17
Q54GH0
Q54GG9
Q7XI96
Q1LUC1
Q2L4X1
Q09746
Q50EK3
Q96A19
P20207
Q6TH01
Q6P7L0
P15150
P97720
P15393
P15539
Q9VE00
Q9PGE6
Q27520
Q27516
P21044
Q6NUI1
Q2QYH7
Q9FCA6
P85521
Q2VLG4
Q86VB7
P20209
Q90460
O42145
Q8CI33
Q28C44
Q5ZHS3
Q3KPR1
Q499P3
Q6GNL1
Q2KIV9
P14106
Q7Z5L3
Q5VWW1
O75973
Q9BXJ3
Q8K479
Q9BXI9
Q8WZJ7
P17368
Q805M1
P56956
O87905
O87906
Q20027
Q9S597
Q9VYT8
Q5RK03
Q9ZVT9
P33076
Q98T91
O88680
Q6TAC8
Q5REI5
O77086
Q6H7U2
Q6K687
Q6K977
O82199
Q10MN8
O82307
O48772
Q0JD07
P93755
Q9SQU4
Q65X92
Q6L5G1
Q5SNN4
Q9STM4
Q9SD34
Q9SV09
Q9FNZ2
Q1EHT7
Q9FKR9
Q9FKW2
A3CEM4
Q9LTS7
Q5RJC5
Q56XU4
Q9C7P4
Q5ZKB1
Q5RDD6
A9JR56
A1L1K4
Q6VVX2
Q5R6M6
Q9V7G5
O18596
Q9VYY4
Q556M4
Q1ZXG6
Q54FP9
Q54DT2
Q1ZXL2
Q1ZXN4
Q7KWN2
Q9TLW2
Q54NY3
P00124
Q8UH04
P70097
P58099
P79175
P21730
P97520
Q8RN04
Q8RN03
C7T1P5
Q9V4U7
P58843
Q50LH4
Q6Z6D6
O48786
Q6Z6K9
Q50EK4
Q96581
P37121
I3PFJ5
O64635
Q6YTF1
Q9FIB0
Q9FLC8
Q501D8
I7C6E8
P58923
H2DH19
H2DH23
P47195
Q9FG65
Q6WNR0
Q9SZU1
Q9SZ46
Q43147
Q0P485
Q9FMY1
Q9SRQ1
O64989
Q42798
Q9XHC6
Q9FVS9
O22203
Q5RE35
Q5PQ76
A6QQA5
Q5U2R2
A2AGB2
Q32L72
Q5SVJ3
Q3KP66
P0C1W0
A6M934
Q5TEV5
Q96MC9
Q2TA11
Q96HA4
A2A995
Q5M951
Q8NAE3
Q5VU69
Q9DAD0
Q98TA5
P56639
A6M938
P0C1R7
P0CI05
P69747
Q8BP99
A7MBF6
D4A2Q0
P54289
P54290
Q6PHS9
Q7Z3S7
P0C1W9
P0C828
P0C829
P0CB13
Q59I44
Q8VDY9
Q9ASS7
Q9SHH0
A5YVD9
P14533
Q9JLK4
Q8HZJ4
Q9JLK3
Q9BXU9
Q68FX6
Q4R3X7
O73705
P97445
P28814
Q9W6D8
Q96468
Q91YE5
Q9FWS6
Q8LSN2
Q6PQQ4
Q3V079
B3LKH7
E7NNK3
E7QLJ6
Q750X2
P0CO44
Q5VSA8
Q9DBI2
A5PKN5
A1Z8E9
Q28G25
Q7ZWB7
Q8K2G4
C0SVM5
Q9SID1
Q8VBW5
Q9C0K0
Q8W0Z7
Q4R8R1
Q6INP9
O75363
Q8TDM0
Q9M439
O35855
Q9FYA6
Q96316
Q2NL37
O84125
P0ABE1
Q5RF97
Q91XT5
Q99NF1
O60756
O34697
P26171
B8G945
B3QQZ3
B0UDK6
B4S592
Q07RY4
Q9Z5D9
Q53222
P26170
Q9WXA9
P26239
Q9Z5D7
A4YNP4
Q3B6C6
B9LKM2
A8LQ30
B7KVV7
B0UDK8
P0CY53
Q6N9K0
A3PL19
B9KK27
P26236
A1BIZ9
B0TBM7
P26164
Q132N2
Q9RFD4
A5UUJ6
P26177
Q3J1A0
Q9SPK6
Q01389
Q00972
Q9JJV8
Q9QYN5
P49950
Q5XH61
Q8WUZ0
P0C6P0
O00512
P86393
P15936
P41507
Q5AXW5
Q6C7K5
P11741
Q9ZHF0
P0AE52
P42333
Q1RI77
Q68WD6
P45123
Q54DY9
Q9Y276
Q8X5L7
Q8Z291
Q8X5L8
Q8Z290
P19451
P0ADJ6
Q7CPI7
Q9WX70
Q8IYS8
Q9KBI6
Q9PKL7
B6J6V9
Q83D55
Q81YT8
P39334
P80957
Q5A4W8
Q07442
Q8JZV9
P0C742
P65641
O70183
Q1HN32
P23560
P25432
Q02193
A6H8Y1
Q8GT21
Q9M367
O88597
Q07946
Q8GWK7
Q6R6L0
Q9ZV88
P14353
Q3B8D4
Q8N7W2
P0C1B6
Q5RBX2
O15155
P85983
Q9L4K0
B7GYG5
B0VST3
B9JBA2
Q1BQE2
Q39A44
B2JS89
A4JJG6
B7L439
A7ZWV4
P17444
A6X2G7
Q48CM7
Q1IG70
A5WA97
Q88AE7
B3PTE0
Q985M5
A6U4Z2
Q2FV11
Q6G664
B2FQ89
Q8P5D7
A4TNP2
B7GYG4
A3M365
Q8UH56
Q57EI0
A5VPA5
Q8G1Z9
Q1BQE1
B4EHJ1
A9AN00
Q62CH7
Q3JLL8
Q63KK8
A7ZI51
B7L441
B7NK50
Q0TKW0
B6I075
A6W2P7
Q48CM6
B7V5R4
Q1IG69
A4XPI6
Q88CW7
Q4ZM62
Q1MJU3
Q0T7M9
B2FQ90
Q8D3K3
Q3BXK7
Q8P5D8
Q66D53
Q1QXD9
Q2YMS6
Q8YFY3
B1K709
A9AN01
B2JS87
Q13NG5
B7L442
A7ZWV6
P17446
B4EX96
C3K3D1
A8GBX7
Q87H51
Q1C930
Q8ZGV8
Q9X4A5
Q6FDF5
Q87043
P45431
Q3MKQ1
Q6PDU5
P19391
P0AE57
P0A1Z6
Q9S142
P38934
Q6BXX1
Q7S6P8
Q6C9G2
P56998
A0R647
P77914
P63700
P13570
Q59738
O68935
Q9S2N0
Q06637
A2AMT1
Q10R09
Q9FN08
Q9SCV0
Q7G3T8
A6T8X0
Q8RUV9
Q54MV6
Q6Z6K4
Q10RB4
Q5Z7L0
B8N6V7
A2QAN3
Q2UCU3
B8QGZ3
Q700S9
Q2U6P1
Q5BEQ0
A7EBU5
A1CE56
Q4WNE4
P29853
Q58D55
Q9TRY9
Q0TUR6
B1LIM9
A3FEW8
P19668
B9LW38
P16278
Q6D736
Q09HN2
Q5R7P4
O52629
P14288
P22498
P77989
P26257
Q8D4H3
B2K6E6
Q1CI76
B1JI86
Q8CFC4
P16442
P81182
A7LXU3
P82198
P24076
Q5QMT0
B7ECS8
B3H5Q1
Q9LU02
Q7XPY7
Q9M1D0
Q9SE50
P85516
Q84WV2
Q9C8Y9
O82772
O64883
B7F7K7
O48779
Q8GRX1
Q3E8E5
Q9LV34
Q9SVS1
A2RAL4
D0VKF5
Q03506
Q46829
P14002
P38645
B8NGU6
Q5BCC6
A1CMH6
Q5AYH8
Q2U325
P11989
Q2U9M7
Q9LNJ5
Q700E3
Q9XEF0
Q9M128
Q6NKN9
Q9C8P8
Q7XHI9
Q84WK0
O35779
C9JSJ3
Q5RF32
Q2YJB2
Q9D2C7
Q9UHR4
Q80Y61
Q804H7
Q14SY0
Q9H694
Q8TD16
P0CF95
Q6DIX6
Q5F5C8
Q9JLT6
Q9LVK2
Q9M2B3
Q6BHZ8
Q9Y7R6
P24686
O08539
Q68FR2
P20384
Q9FLU1
P06651
E1WTS4
Q8A7T2
Q9ZKM5
P9WQ80
Q2FVJ6
Q6NKC7
B0CC69
A3M4U4
B9MJH4
A3MYI9
A0KIC6
B2UNW0
A6TT61
Q5PA14
P54967
Q70JZ1
B9IWX7
A7Z5B2
Q1LTL8
Q7VVF1
Q2YKB8
A9WYH2
B1YNS2
Q39CE4
A3NQS1
Q2T1Q4
A7H0I4
Q5HSB2
B3PI87
Q3B169
A1BCQ5
Q7NPW1
A6LUQ4
B1KW08
Q0TQ59
A3DBD3
A4QA10
B1VF77
Q83CU5
Q0KF86
Q47IF6
B1I4G4
B8DPP9
Q8X825
A1A917
B1LM66
Q1REF5
Q2GHB1
B7LJY8
Q0RD46
B2SGE3
B5ECN1
A4IN84
A0M7A9
Q2SBD4
Q1GZA6
B8IU36
Q5HDC9
Q7A018
B1W5F4
A0LJA8
A5GS37
Q8DL38
Q3SLY0
A7MX36
Q7MLV0
Q8PDF0
B2I672
Q1C947
Q5NRD6
Q6FDV0
Q81MB2
C0Z787
A3DBD7
D2T333
Q749W5
A4G5P1
Q609U9
Q8ZQQ6
Q8Z890
P0A6E9
Q8ZPK6
A5FZN7
B2UNC5
B4S0P6
A0RIC0
B7HAZ1
Q6HE47
Q1LTL5
Q577P6
A5VUF9
P59564
Q1BT35
A3MNG2
Q3JWR7
C3KZ35
B1IHH8
B1KW07
Q0TQ60
A4QH04
B8HNL6
B7K5E6
Q2J6H9
Q2A2V6
Q5KVI4
B2UW31
Q5QZ19
Q5ZVG5
P22818
Q58695
O52587
P45486
A5U2S7
B4RJZ8
B6JGN8
B0C205
A4SPR6
B4UCB1
O66875
Q8GW43
A7GSE1
Q8KZM9
B2IH50
Q7VWP1
Q1BT36
Q39CE6
A3NQS3
B2JKH6
Q2T1Q2
Q9A7Z1
Q7NPW2
Q477A3
Q47C04
A8ZUS7
Q8X823
A7ZY32
B1IXJ2
B6I7T0
B7LJY7
B9M8U3
Q0BUV6
A5UCE4
B8F713
A6T6L6
A1U4B1
Q609V1
Q21FY4
B5QX66
A9MTI7
Q8ZQQ7
Q0T6I4
B4SM82
Q8DJ97
Q31E54
Q2P8F2
Q5NZF6
B7UKB7
C4ZUR7
A1AGT6
B1LHL2
C4K407
A5IBW4
Q609V0
E6MWF8
Q6LVQ7
Q57IW5
B5R7K5
C0Q0I5
A8GKT5
Q32AM6
B4SM83
Q5E8N3
Q7MPY0
Q4UZP1
B2I9H6
B2K5V7
D5ARG9
Q6A6M4
A7Z5B6
D3E0R7
Q2FVJ9
Q6GE10
P22821
O24581
P49118
Q9QUK4
O14064
Q8JHV9
P37416
A1E2V0
Q13489
Q8I009
Q9GLN5
P38346
Q3KPR5
Q06343
P9WIS1
P42179
Q67J19
Q8HZP3
Q8HZP2
P48748
Q28642
P0C724
P30117
B3U538
Q6FJ19
P78537
A7A1T1
C5DS11
Q9VTE0
Q4R7C8
Q32WR5
Q5U5M8
C7GMH9
E7KB73
E7NG53
Q06333
Q8TDH9
Q9S424
Q44056
P28018
P67918
Q59514
Q9S169
P30896
Q9RB01
Q9KJB0
P52699
Q06316
P30898
P14171
P35391
P35393
P06555
P0A041
C7C422
P12287
P62594
O33807
Q5EAT6
Q9IB61
Q5R692
Q46036
P0A901
P13081
Q6GKR3
C7GPC1
Q8S897
C8ZCB1
E7NK05
P35727
Q8IZY5
Q9F663
P51451
P43583
Q54VJ1
Q06778
Q9R976
Q3KST5
P56976
P0DJQ8
Q47066
Q76B45
P08383
Q8JFY2
Q96LC9
Q91648
P82285
P82286
P01505
O95972
P13497
Q91Z96
P12645
P22444
E4QEZ3
E4S1L1
P0CL55
P96712
P03192
P39074
C4R7X8
P22004
Q5AEC6
Q12291
Q6T1F6
P83609
Q7K480
O35914
Q7PPU9
Q8MJV5
P41832
Q3T013
P40794
Q9PW56
Q90Y12
P0C7P6
P40450
A5W4F2
G0Y288
Q5SQY2
Q98KK0
Q05536
P39969
Q6DC66
Q9UMX3
P07494
P0CD69
Q9KPS0
Q8WP23
Q924M5
A8PWB6
A0JMQ0
B4KQU8
B4LKS9
A4HUV2
P97452
P86346
Q6GLC7
Q6AXW0
Q6FKA1
G0Y287
Q24738
P22815
P53771
Q25QX6
P0C7K3
P13335
P81754
Q9T1V3
P41505
Q9LFD5
Q9LDE2
Q8L999
Q52438
Q52439
Q0S032
P37333
Q46372
Q46381
P47233
P47228
P37337
Q86WA6
Q8K4I4
Q9BQP9
Q05701
A2BGH0
P0C7R7
P0DJK2
Q56NG7
Q9LY74
O60158
P82906
P82871
P82233
P86160
P84113
P40839
P40841
P86153
P84860
P0C8T6
P86024
P85095
P19072
Q9GL27
P21628
O15178
Q95QN6
Q7Z569
P25185
Q01295
B4IH30
Q864S8
O35923
B5X8M4
Q5TJG6
Q7JJ13
Q08D75
Q9ESU6
Q9H0E9
F7DRV9
A2VDP1
Q5DTM8
Q3U319
Q2U9B0
Q7S304
Q6QMT2
Q75E41
A6QQW8
Q6P7Q1
Q99N46
O95415
O29159
P86156
Q800F1
P83057
P84697
P86035
P86428
P86816
P42717
P57672
P38770
Q02479
Q5PSV4
Q9HCU9
Q9C878
Q6CGJ5
Q9YML3
O23791
Q96NH3
Q8K2Q7
Q75B95
Q9UT24
Q1HVF8
P03207
P32247
Q9SUV1
Q921C3
Q9VZE6
Q9HGL6
Q8GYL9
Q8GZ92
Q17TI5
Q9P3T9
C3L6F2
B7JK07
B7H6Q5
B9IVZ6
Q636A7
A7Z4D5
Q3ATV7
Q8KC68
A4ILZ9
Q1CZ49
B4S462
A5IS63
Q7A621
B9DPQ7
Q49WV9
Q04787
O32150
Q8VIM4
O88778
Q075Z2
C0HJG8
O87942
P0AAY2
P0AAY3
Q9SDW9
O45435
Q6BZU7
Q2USI0
Q6FLY9
Q63072
P43571
Q10589
Q13410
P29518
Q5R7W8
O00478
B5BT18
P0A511
P9WPQ0
Q1LVW0
Q9BX70
Q96KE9
D3YUB6
Q8C726
Q95J53
P86723
A6QQ07
Q5FVF9
Q18885
P34743
P62325
Q04211
A1CAI0
B8MXP5
Q59LX9
P0CM43
P0C734
Q8G907
Q7WLU9
Q57H87
Q8Z314
Q32AE6
Q83IS4
Q3YV10
A7MXY8
B5QVV9
Q321G6
A7MVV6
Q8D928
Q66A01
Q9HQ20
P37028
Q5PD47
Q83MD7
Q8DEM7
Q1C3X6
Q8ZBM3
A4TPX1
Q09731
Q9Z1S0
P41695
Q567Z7
P12805
O29592
Q2U3T8
P0CP72
Q9UYB9
Q9HF61
P53705
P41697
P52665
Q8R832
B7HB35
Q818T1
P54532
B2TIN4
Q890U0
Q30WM4
Q92BY5
Q8Y7B6
Q03758
Q24523
Q9Y7W4
Q6CRA9
Q6C842
P23293
Q5Z5C9
Q7F8U7
B9G9L9
P85315
Q9VD83
Q5T3Y7
P0A4H2
P40330
U5S003
P0C2K3
P0C2K6
P0C2K9
Q17192
A5HZZ9
P10845
Q9LXA8
P51406
Q5QNI5
Q6K3R9
Q8GTS1
Q9SG86
B9DGI8
Q54Q90
Q54IJ9
Q8S307
Q9BHB7
Q6NZW0
Q3TMW1
P21043
P30100
O44220
Q6STM1
Q87AV9
Q7SYI5
P98086
Q3T0B6
O35796
Q5FVH0
Q6IR41
P60827
Q8CFG9
Q3UZ09
P00736
Q69DK8
P27653
P09440
Q91ZW7
Q618G2
Q567X1
Q9VMT6
Q8TF44
Q4AC94
Q86YS7
Q8BRN9
Q6DHV5
Q9FGS8
Q8V2Z3
Q8I6R2
P05526
P17371
Q7KT91
O09047
Q94JI5
Q9LQM3
Q6K4V3
Q9ZUM0
Q9SK74
Q9SK49
Q10M00
Q8L7S3
Q5PP65
Q9ZWA1
Q9C7C3
Q0JP11
Q9LVX1
Q0DBW8
Q5Z5Q3
Q94C33
Q5Z807
Q9M0G2
Q0D3J9
Q6ZK57
Q8L7N8
Q5NAV3
Q84WU9
Q2QTY2
Q9FH61
Q3ED78
A2ZVY5
Q6ZMU1
Q8BHL7
Q5R4F8
Q6P3Q6
Q9VMS9
Q28066
P20851
Q5FVD7
Q01832
P17370
Q54SK0
Q54F47
Q86A22
Q54QD2
Q554S4
Q54E98
Q1ZXA1
Q7NI47
Q54LA8
P41956
P80478
Q9X6B2
P0ABE8
P63728
Q5E965
Q9WUE3
Q9TUE1
Q9P296
Q9V4U9
Q9V771
Q5Z5R7
O64697
Q9SHG5
Q9FF18
Q7XYS3
Q6Z6L1
Q9ZSY9
O04790
P37122
O23976
D1MI46
O64638
Q69X58
Q6J540
H2DH16
I7CT85
F8S1H3
H2DH20
Q6WKZ0
Q9FXW4
P20211
P68600
Q43068
Q50LE0
P0C847
P0C848
P0C850
P0C845
A1A4K1
B1H3G4
P17372
I1RNL0
Q5XII8
Q567C3
Q9DAE8
Q6P1W5
Q5SY80
P0CY87
P0CY86
Q6PPB3
Q3B8G0
P0CE74
A1X8D8
Q5JT78
E2DIH6
Q5VVC0
Q32L75
F5C3U4
Q58CU6
Q8C3W1
P56973
P69658
P56640
P0C1V8
P0DKP5
P0C8V4
Q5SR53
Q5T0J3
P0A4U2
Q5DWV2
P55286
P33152
P50746
Q40976
O82056
P9WIR5
Q9BY67
Q7ZXX1
Q8R464
P86506
P82088
P9WHR4
Q0J968
P05225
P86625
Q8L9J9
Q84N49
P54670
Q756C2
A7TRH1
Q9FFU1
Q657G7
P36130
P30754
Q95JR0
Q9ZLT4
P97227
Q866X7
O75493
O43570
Q9D6N1
Q99N23
P48282
P00921
P00919
P16015
P48283
P23589
O57211
Q8VEC4
B7UI85
B5YYD3
C4ZPW5
Q0TLV0
B6HYZ0
B7LWN0
Q5PIN6
B4TWR6
Q32K58
B7UI84
B7NHE2
A7ZVY8
B1IRD8
B7N7R3
Q57TI9
B5BL56
Q0T8F6
B7UI83
B5YYD1
B7MNP4
A7ZVY7
Q1RGG1
A9MYJ6
Q8Z9L4
B7UI81
B7MNP2
A7ZVY5
B7N7R0
Q57TJ2
B4TIG8
A9MYJ4
Q8Z9L6
P84708
P39101
P20728
B5R1R3
B1IRD6
P38505
Q9A777
P01265
P10286
P43568
P04467
P06881
P25117
Q3SB14
Q3SB13
Q28068
Q5XI58
Q9D6P8
P04630
P49258
P0DH97
P62163
P27164
P0DH96
P59220
P62149
P02599
Q95NI4
P62162
P62201
Q9UWF0
Q95NR9
Q9U6D3
P62150
Q8X187
O96102
P24044
P21251
B3NPV7
B4HST0
Q9HTJ0
Q5R590
Q5H9J7
H8WR05
P58997
Q10986
P49944
P43315
Q9M2M0
Q0INM3
Q44233
O31529
Q5FJ41
Q9LFA6
A6TI29
A2X2H7
Q10NX8
Q9SCV3
B0XMP7
Q4WS33
Q4ZHV7
A1D1Z9
B8NKI4
A2QA64
Q0CMF3
A1D199
A1DM65
B6QHA9
A1DJ58
Q59140
O52847
Q93GI5
P49676
Q9RFN0
D9SM34
A7ZI91
A7ZWZ1
B1J0T5
P00722
O19015
C9S0R2
P83252
B5XQY2
P0C1Y0
Q48727
P48981
Q04F24
Q6LL68
Q9KI47
A1SWB8
A8GGN3
P48980
P50388
Q9X6C6
Q7MG04
A7FH78
A9R0J8
O07685
Q9NJ98
Q9NL89
Q8MU95
Q24040
Q95215
A7LXT7
Q4V3B3
P43070
O13990
Q0J0N4
Q0J0G2
Q0J0G1
Q339X2
Q9C8K1
P37702
O80689
A1CR85
Q4WJJ3
Q2UUD6
P42973
Q59437
P22073
P0C946
P11988
P22505
Q2UFP8
B8NJF4
Q5AUW5
P94248
B8NP65
Q0CI67
A1DMR8
Q0CUC1
Q5B0F4
Q4WL79
Q8CVJ9
Q5B6C7
B8NDE2
Q0CAF5
Q4WLY1
Q4WA69
B0YB65
B0XPB8
Q4WR62
P16084
P07337
P29091
P26204
Q9X108
Q56078
Q9V3S9
Q84TK1
Q9P377
Q9S7Y1
Q9LTS4
Q8LEG1
Q9SRT2
Q8S3D5
Q9LK48
Q9FJ00
Q9LSL1
Q9FKQ6
Q8L467
Q9LRJ4
Q8GT73
Q9STJ6
Q7XHI5
Q9M041
Q9C8Z9
O22901
Q9QYC3
Q0V9X5
Q8C6A8
B3F209
O31983
Q6GLX3
Q8SWR2
Q4JHS0
Q9CY64
Q9LZX8
A2A5R2
Q3UGY8
Q9PFB1
O70337
Q9CAA4
P08986
D3Z6Q9
P05516
P12964
P24608
Q5LEY1
O66557
P46395
P53656
Q12F39
A1TQ53
B0VCA8
B5ELR8
A4SPR7
B9JYY6
B8J638
A7HG97
Q3M4U9
A1R3R7
B7HAY7
Q6HE51
A9VG53
Q7WMQ3
A5EFG5
B2SBF0
C0RL26
Q8FWG3
Q89AK5
B4E9L4
Q62MW9
B2JKH4
Q146K5
Q6AK48
A1VB97
Q74CT7
A9HRF2
B8F6C9
B5Z928
Q0C661
A6T6L5
Q5ZVG8
Q04RS9
Q8F498
Q65SD0
A6W0Y1
B3DV36
B1ZFX7
B0JFP4
P0A507
A0QX70
A5U2U5
A0PP05
A9LZ69
A1KU01
Q82SL7
Q3J9D5
Q8YVQ3
A2C8D5
B4ESU3
Q46K32
Q02TR6
Q2YVY6
A8YYH5
Q3K2Q5
Q826T2
Q30U81
Q2LY09
Q5N332
A5IK57
B8GTH4
A5F2H3
Q8D8M9
Q4UZN8
B0U2A0
A1JS69
E3H9W1
Q9K623
Q3B172
O06898
P45249
C1D5S5
E4QJB8
A6UYW3
Q8U8T9
B8J7V5
Q5NZF8
B7IWN2
A7Z5B3
A5EFG7
A9MBD4
A9WYH0
P57377
B1YNS1
Q0BBD5
Q62MX0
Q63Y24
A8FK97
B0SZT0
Q9Z6L7
B2TL74
A7GFJ8
A0PYU7
P46397
B2SGE0
Q5NGB5
Q7NFL5
O24872
Q1MR97
Q04RS7
Q2W3K9
B2HQ91
A1UHM2
P9WPQ5
A1KSZ5
Q2Y9Y5
A6X2S6
Q02TR2
Q8XZC2
Q07L51
A1AV54
Q8CQD8
A6QBZ9
A5CY11
B5EUP7
Q2P7M5
Q87BG0
O31777
A7Z5B4
Q731H9
B1YNS0
A0KB03
A3MNG3
A1V819
A3N522
Q146K3
B3PI88
A8AJ11
A7ZJI5
B5YRL5
B7M748
Q0TJS2
B7NA75
A7MST3
B0U6I9
Q74Y45
D5ARH0
Q70JY7
E8VHU4
C9RPK4
Q6LWX9
A6U4F3
C1DW75
O32104
O26990
Q2KBP7
Q9ZDK4
Q6J2K6
P24067
A3P6Z7
Q62B08
Q63K35
A3P6Z4
P80089
Q42434
Q9QWK5
P0CI75
O88738
P20099
P85024
Q95L01
Q3BCU0
Q8HZN9
P97583
P30411
O22929
Q6CWM9
A7TGD9
B3RHR9
E7LY32
Q6QNY0
B3LFU5
E7KM17
C5DY20
Q0KI28
A5A777
Q9VTM0
Q4V8A6
P0AD63
P67919
Q9AHN9
P0A9Z8
Q93LM8
P0A3M2
P52660
Q9K303
P30899
P0A5I7
Q5YXD6
Q06650
P74841
Q7DJ53
P54962
Q1PFD1
A6ZRK4
Q9FWS9
Q09457
A6ZZQ5
E7KR23
E7LWV5
E7QH95
Q92247
Q848S6
Q00983
Q54SB6
Q4KM52
O07293
P13661
P0A1V9
Q51429
P0A3M4
Q03170
P0C717
P19997
O69395
P39909
P13881
Q8JFY0
Q8JFX8
O88529
Q5R4T2
Q8WYA1
Q7T3E6
Q9TST0
P29006
Q5R8L2
Q6PX77
Q9MZE2
P25703
O19006
Q804S2
Q45011
P0CL65
P34819
O46576
C4R7X9
F2QZ66
Q8BXK4
Q0P410
Q5ABT8
Q5ALW2
P83605
A8J6X1
D4ABH7
Q6ZN30
Q29607
Q12982
Q7Z465
P0C737
P0C733
Q6LEM5
Q7T1M3
B0VXV8
Q5AAF4
P08087
P38041
Q6AZB0
Q5R5D8
P07496
Q682I1
Q5RCE5
Q53S33
P0ABE4
P86483
H2E7T7
Q5S1W2
Q17LZ2
B4MYI5
Q14137
P53958
Q2T703
A3MCH6
Q3JL30
Q5R6M8
Q8VYR7
Q9XI23
Q5M864
Q3KPK4
Q9VLD6
Q53HL2
Q9CQC5
Q9JM96
Q91W92
P0C7R8
P0C7S3
P0DKZ4
P0DJK7
P0DL01
P0DKZ6
P0C7S7
O81192
P85124
Q5JIZ3
P04815
Q92358
P82826
P82841
P86150
D2I4M3
Q8C3R1
Q8MQJ9
Q7Y1C5
Q8RXD4
Q6J6J0
O54952
P97929
Q5R9L6
Q29S07
Q3UAW9
P58803
Q8BXV2
Q9YC08
Q8TYC5
O26776
Q7LZ54
P84895
P0DM73
Q0VTT8
P84899
P0DL32
Q0VTT9
P84773
Q7M3T3
Q1MTQ0
O36398
P10069
Q9SV87
Q5RDR5
Q6GH01
Q49XK9
P94499
P54104
P71345
P0CM45
C8V212
Q4PHA8
P14518
Q3URV1
Q5VW32
Q01108
P55201
P0C722
Q6H2Y3
O97967
Q5RJI5
Q8IWQ3
C7NQP8
P52035
Q8CSR9
A3MCG6
A3P6Z9
Q63K32
O13558
Q08280
Q96G97
P0C2P1
Q81ST8
Q81AU5
Q9CCH9
Q6AXU1
Q6GLJ1
A6QPA3
C9JJ37
B6ULW5
Q9SMW7
P20290
P78543
B0Y429
Q0CI96
B0Y9Q9
Q5BD29
Q9VYB0
P08630
P35991
Q6FPB6
Q1JQB2
P34313
P41223
Q5AGC7
Q1EBD3
Q8SVD9
Q4HYC1
P53323
P47136
P41698
Q04520
Q45829
A5ILI6
P48524
Q10437
Q5RBM6
Q75D46
Q4I5U9
Q74ZM2
Q942D4
P99120
Q2TYT2
O09210
O88875
Q6C0K9
Q13895
Q9FGX2
Q8VY76
F4IN23
Q9M2K4
Q54RZ9
Q0JPT4
Q52663
Q52666
Q9CQC6
Q91VK1
P19194
P11335
Q5M7D8
A0JNH6
P20206
Q5FWN7
P09662
Q99622
Q64408
Q29527
Q45730
Q6DD17
Q45754
Q9V8M2
P63716
Q6DH86
Q6NKZ8
B9G934
Q50EK1
Q9D6W7
Q9Y4F5
Q45358
Q10946
Q9VXT5
Q7TSU0
Q3SX46
Q96EU7
P11586
Q3V3R1
Q91ZW9
O32321
Q76ZJ3
Q805H7
A8WGT1
Q4G0S4
Q497N6
Q2KJ18
Q8NCU7
Q5RDC8
Q8K1A6
Q5FVK6
Q9P2K1
Q91J26
Q8JLI4
Q88889
Q9PVE8
Q8AXY5
Q2WED0
O55197
Q9C7P1
Q5JLB5
Q9XEE6
O22243
Q0J952
Q6L4N4
Q9LIH5
Q9FG30
Q94CJ8
A3BUD2
Q5BKH3
P25695
Q6NRZ4
P85360
Q9V5L3
O46054
Q28065
P08607
Q9H0H9
Q28GG3
Q54CS3
Q54FM9
Q55AJ4
Q54ZM4
Q54LT7
Q23997
Q76FB0
P00105
Q57142
P04369
P00140
P42351
P35720
Q9X6B1
P63727
A2AE42
O14569
P79240
P21039
P34013
Q9V773
Q9T093
B5UAQ8
B1NF18
P37119
O81970
P58045
Q9T0K0
Q9STL0
O65438
O65787
P58050
Q9LTM2
Q9LTL2
Q9SAE3
Q9LIP6
P93703
O22307
P98183
Q9XHE8
Q50EK5
Q69XM6
Q9ZW95
Q40778
Q7Y0C8
P0DKI2
Q8VWZ7
O64637
P37123
O48927
Q9LMX7
Q7Y1V5
O81346
Q9LUC8
H2DH17
E1B2Z9
F8S1I0
A6YIH8
Q6IV13
P68643
O64900
P93147
O49859
Q940V4
O80823
Q42602
P21041
Q9WUF3
Q9SWR5
O81117
Q9SMP5
Q7X7X4
Q8R1R5
Q5APD4
Q8R092
Q9CWU4
B5XBP5
Q8N0U7
Q9DAA7
Q8JHH5
Q499E6
P0CY75
P0CAQ5
Q2I2R8
P0C8V1
P0CY88
A6ZRG7
B1ARW8
Q8BHG2
Q3KRF3
A0SE59
C6ZJQ2
Q9D5Q8
A8Y5T1
P0C351
P0C8U4
P0DKP7
P0DKP6
P0C8U6
P50982
P86261
Q9CQM1
Q6PIY5
A2A9Q0
O08532
Q9NY47
P01520
P56636
P0CE75
P0CE76
Q8WTZ4
Q8N1I8
Q84MA5
O80683
Q3ZBZ1
Q7ZUC2
Q4R585
Q61112
Q01667
C5G6D7
Q8TDN4
Q9N1R0
Q9JLK7
Q91ZM8
Q96KC9
G3CCC1
Q710D7
C9D7C2
P91645
O00555
P54283
P54288
Q5XI53
P52826
Q704S8
O93319
P33150
P55290
Q5DWV1
Q86UP0
Q8IXH8
Q6ERX1
P58414
P82092
P9WHR3
P05222
A2R472
A3LNW4
Q9SAI2
Q9FMS6
Q24572
Q27504
P07451
Q95323
Q64444
P43165
Q66HG6
Q865C0
P23280
Q9ERQ8
Q5PPN4
P40880
P16016
Q5BI42
Q86XJ0
O52538
Q9BP56
B4EY24
Q3Z5X2
B1IRE0
B4EY26
Q57TJ1
B4TIG9
B4TWR3
P59395
B5F748
B5RGA3
B5BL53
Q32K62
P0AE59
A7ZHD1
B7UI86
B7L4G3
A1A790
P59333
B7MNP7
Q57TI7
Q0T8F4
Q6R4R9
B4T6J9
C0Q4L6
Q08331
B4TIH3
P05937
P31888
Q60755
Q3SB12
Q3SB08
Q3T0E8
Q96GE6
P62147
Q9UB37
Q6F332
Q0JNL7
Q7DMN9
P62153
P53440
P15094
P60206
Q9HFY6
P23286
P62157
Q7T3T2
Q39752
Q9GRJ1
Q6R520
P07463
P11120
P41041
Q71UH5
P62160
P62184
Q6YNX6
Q63118
Q61KR9
Q4VIT5
Q23858
Q9ZNY3
Q2HWU3
P27797
Q9XF98
P30806
Q9SL03
Q9LUD7
Q9S9U0
B5X4E0
Q28BT4
D4AVD4
P34652
O82709
P35565
B3MIV9
B4LQ24
Q9DCA7
Q9SBK9
P16640
Q9SG12
Q3UHL1
P49070
U5KJJ1
U5KJC9
Q1KLY4
Q4V8Q1
F4IZC5
P07384
P35750
Q27971
Q9GLG1
O08529
Q07009
P51186
Q2QYR1
P16259
O88501
Q9R1S8
A6NHC0
O14815
P48451
P42322
P63100
Q96LZ3
P0CM55
P34308
Q5BCC5
Q9FRH3
Q03556
P68949
Q8LBH2
P32539
P63858
P19580
P39852
A8GWP0
Q8L2J6
Q6AYC4
P81831
Q2FLH1
A4WJM7
Q4JCJ1
C3N8C3
Q9FV66
A4SIM0
Q3MB82
A1R2V3
Q7WCA9
A1V5U2
Q9A871
A8AKW6
B7MI92
B1XBC1
Q1R3V5
A5UCN0
Q2SL23
Q5FK38
Q02735
P61449
A8G779
B4F183
Q48F34
Q9HXV3
A5W881
Q8EK30
P0DC98
Q97QX6
Q5M4Z3
A5GIW5
P0A3X5
P0A3X6
Q87L54
Q8PP82
A1JI20
Q66G74
Q1LZB6
Q60865
Q80TJ1
Q5UQN7
P19728
P24029
Q8JU60
Q64897
P19126
O11840
P19192
Q6KGI8
P82889
P49861
Q9T0R9
P25477
P13849
Q00011
P03542
P54089
Q91QZ1
Q66135
Q66143
Q83251
P03605
P18027
Q66098
Q00686
P0C6J8
Q67707
Q3ZN05
P0C693
P83550
O57043
Q9QEE7
P03713
P27334
Q8V987
Q1I0U9
P06448
P15100
Q9JH65
P17521
Q9WDG3
P69510
Q5NDM8
P22116
Q86564
P22955
Q9WDG7
Q87019
Q04572
P15900
P03579
P03574
P69689
Q4U3U9
P22959
Q88886
Q88897
Q9DUC1
Q8QVL9
Q9DHA8
Q914N0
Q9DUC9
Q9WGZ0
P89681
P68947
A9CB90
Q55AQ3
Q4WMF7
P34686
Q6BXG6
P48603
P86209
Q7SCP4
P83811
P58660
Q9BXL6
Q9D1I2
P34907
P35352
Q9SSL1
P18568
P23117
P19241
P53744
E6SRG2
Q8K9P0
Q2J5A7
B2HYX9
A5FZN9
A1W7J6
A6VNF1
B9J9I5
Q2IF61
B7GKT8
A8EWX7
A1K9C8
B7IWM8
Q81MB3
Q635G7
Q65MK9
Q2KWF1
A9AE44
A1V817
B2SWS5
B9MP50
A7H632
B8H640
Q3ANX4
B3EPW2
Q8KGB6
P12997
A7FVS6
B1IHH9
A0PYU9
B6J725
Q1LS73
B8HPP0
C6C0T2
A4J1M3
B7LC57
B7NNK5
A7ZY31
B6I7S9
Q3YRG6
Q5FFY2
Q47862
Q14HR4
Q5NGB2
Q8REU0
A5UD65
Q7VFE6
Q1CRM5
B0UUK6
A5IBW2
Q051U2
B1HRT3
Q609V2
Q6LXV8
P94966
A0QHJ1
B8ZR86
B2HQ93
A5WMR0
A1T8V0
B9L7E1
A9A5K6
A1SM80
A6LD84
B4SGZ7
B4RBP5
A3PDJ8
Q31AD2
Q9I618
Q3IGS6
B1JE55
A4VR88
B2UDA1
Q0SHW6
B3QCX3
Q5LN74
Q57RG3
Q5PG48
A8GBC5
A9KY60
A8H3I7
Q0HHN7
Q32I44
Q1GTT5
A5IVK5
Q5H5R1
Q9PH80
P32451
B1JSS4
Q818X2
Q8EDK8
P13000
Q8ZQQ5
Q7VL12
Q8Z6X9
Q6ZKV8
B4UKM8
O66832
Q81MA9
Q635G3
Q8KZM8
C0QVL9
B2SBF2
Q8YBV9
B8D982
B1JZE0
A2S7R2
A3N521
Q9PIJ1
Q8KGC0
B2V168
Q893G4
Q8FPS0
B1WZW5
B7KBS1
Q11QU6
B0U0S6
Q14HR7
A0Q635
A4IXP2
A0M7A5
B4U7U3
Q5X589
Q72RG6
P9WPQ4
Q5F9T1
Q2GDE9
A9A5K8
Q6LPR5
Q9I614
B2UBJ4
C1A0S6
Q6N5K3
B3Q7Q5
A5V5Q4
B5YHS9
Q9KSZ1
Q7MAC6
Q8PCW4
P53630
P9WQ87
B7HAZ0
Q818X0
Q9K625
A9VG56
A9HVE9
B1JZD9
Q0BBD6
Q62MX1
Q63Y23
B0SZS9
Q1QYD6
A7MJ02
B7KD70
B1I4F9
B7MGN4
B7MQM9
Q8FJQ2
P12998
Q0APZ9
A9W106
A2SD53
B0JQZ0
B8ZR84
A0QX65
A1T8U6
A1ITK1
Q2Y9Y8
Q8YZT3
Q3A3Z8
Q7N6Q6
Q48CS2
Q3K5P2
Q88A97
Q324B6
Q67N86
Q3SLX9
Q5DZH9
Q87QN5
Q3BYN0
B2SS66
Q87DT2
A9R3C9
A4TNQ5
C5BMZ8
Q7NPW5
B5YTW3
B7M1W8
Q1R5M2
B7LSB5
Q5X590
Q5F641
Q82SL8
B5F8M6
B5R369
Q8Z221
Q0HPU6
B2FLM6
B7VHH1
Q8D1X1
B0RMQ9
Q9PDM3
D8KN09
A6UWX4
D3S7P2
A5IVK3
P67550
D1BMT0
Q03683
Q03685
A3MCG8
Q3JL23
A3MCG9
A3P6Z6
Q62B10
Q27Z07
Q28H51
Q13075
Q62210
O08863
Q6J1J1
O70201
Q96CA5
D2YZP9
A8B6A2
Q86UB2
Q06342
P9WIS2
A2Z225
O55102
A5A769
Q6CMB6
A9ULR1
O01822
Q9UL45
P10424
Q03680
P0A9Z7
P0A9Z9
P0AA00
P96465
Q848S4
Q9KJA9
Q9KJA8
P14488
P52664
A4D250
P00808
P80298
P10509
P81173
C0H419
P62593
E1ANH6
P62954
Q4R504
Q5M8I8
Q99XE5
B5VQH0
Q94KL5
Q9SJJ3
Q9PFB0
Q6FLQ1
C7GP13
Q3KST3
Q13867
Q9QUN3
Q92PC8
O23304
Q5H9B9
Q8JFE6
P05818
O00327
Q9WTL8
P74165
P29311
Q5SDR3
P82284
P29005
P55105
Q8N8U9
P20722
P33449
Q04906
P28873
P39075
Q14692
Q66J91
P83604
P40493
P29746
Q13873
Q09969
P12644
O64174
P0C619
Q6DFL2
P07493
Q3T138
Q9D8S9
Q9H3K6
Q9LF68
P84212
A8XYW9
A8ID74
B3NLK7
B4GIU9
B4P528
A4H6F7
Q06150
Q3JL32
Q62B14
Q9M1P7
Q3E954
Q9VVR2
P86347
Q6CRX0
Q84HH6
Q9VNP5
P10928
P13339
Q8L4E7
A0R5Z0
Q9SKD0
F4JUI3
P47231
P08695
P11122
Q8KRD3
Q52011
Q46373
O86013
Q8R164
Q63471
Q9CQX3
Q8N4F0
Q8BU51
Q67E05
Q920N2
Q9SRV1
P9WNH0
P0C7J7
P0C7S0
P0C7S6
P0DKZ8
P0DJK3
P0DJK6
P0DL03
P0CL63
P51772
P74388
O74510
P40835
P82834
Q2UXW0
P82905
P82232
Q1JS93
P84112
P86151
P40842
P32413
P0C8S9
P0C8T4
Q1RLU1
Q6PJG6
Q9U903
Q10337
Q24206
Q95153
Q6J6I9
Q9GKK8
Q66GV6
Q6DFF2
Q5ZKG2
Q9NPI1
Q6GLP7
A2ZAC2
Q757D9
Q6FWF3
Q6BWW6
Q9VRP9
Q4P3X7
Q07457
Q8WN69
Q9NXR7
Q4R318
A4QNR3
Q8XYE3
F4IDI6
Q8GUQ5
Q6PL45
Q8ZVN2
O74104
Q5JDM5
Q7T3L1
P83060
Q54X65
Q91VR8
P83055
Q7ZZR3
Q920P3
Q8K1M8
Q8K1M7
Q5HG12
Q6G9F4
Q8CP86
Q74ZJ6
Q6FJG8
O13783
P48582
P12428
Q5RDD7
A4IIL4
Q8DVR0
Q9HPU7
Q3KSS5
Q9LV81
Q3SZZ0
Q2QWK1
Q6G9Q8
Q62B05
O14119
C3P689
B7IVF4
Q5WFF9
P55342
B1YIU4
Q5L0Y5
Q8ER55
Q01QM5
A6U0Z7
Q5HGQ4
Q6GHQ8
Q8NX38
Q4L5M8
Q72ID1
P93045
Q810B3
Q2QM47
P39297
Q8WZ55
Q6FQG3
Q07469
Q0Q236
Q80YW5
Q22566
Q6C2Z2
Q4WGM4
Q1DWP9
Q64277
Q9LR78
Q57573
Q96KV6
O00481
Q5M8V0
Q9SYL0
Q9XWH8
O74778
P58545
Q0V9W6
Q9P203
Q5PQR3
Q80X66
Q32L18
Q32M84
Q66KD0
Q9TTC5
Q05928
P43251
Q64152
P62324
P50615
Q2U492
A1DEV5
Q2US39
Q6PNM1
Q2GN49
Q4H4E5
Q08530
A7ML93
A8A774
Q1R3U1
Q6LLU3
Q5PK67
P37409
C3LPZ6
A7FD14
Q8ZAA1
B7US50
B7MAS2
B5YPZ9
B7M1C0
B7NTS2
C4ZYH1
Q8FH28
B6I8R4
Q6LQ77
F4I241
Q5RB58
O42860
P26449
P53727
Q04347
P25627
Q60E34
Q69QR8
Q7XES5
Q5HJP2
Q6GKH9
Q9PW66
P24649
P0A4H3
P26762
Q9RL17
A7HU16
P82679
Q9I3H5
Q8W2B7
P26726
P26732
P46081
Q06366
P91896
P30996
P48558
Q9LJN4
B0Y0I4
Q80WL2
P46505
Q1HVG1
Q5JMK6
O22763
Q9LZP8
Q84LG2
Q554P0
Q54GH2
B8B7S5
Q6EUF1
P40580
Q803N9
Q5R7L4
Q8AVM7
Q5M7F8
P33861
P21256
Q29552
P30099
Q9VVR9
P9WPM9
Q27514
Q45755
O17624
Q3MJ40
B9GBJ9
O60098
Q9KZF5
Q6R7M4
Q2VL90
Q9NR16
A0JM08
O32307
O16216
A1Z8J0
Q8N1F1
Q32PE4
Q5RBU4
Q9JMG2
Q9JJ06
Q5E9E3
P02745
Q9MZE0
P02746
P31722
Q8CFR0
Q86Z23
Q9ET61
Q9BXJ5
Q9BXJ4
Q0II24
Q5R544
Q6P6T1
Q5R8P0
P07245
O43007
Q8CJ91
P34016
Q1LX59
Q9V419
Q96MC4
Q5HZI2
A0JM13
Q7TPS5
Q66HA5
Q9VKJ9
Q8CFW7
Q9C9F5
Q0DYP5
Q5VR07
Q10EL1
Q10B98
Q7XPK1
Q8GXX7
Q75K81
Q9LT81
Q9FNG6
O65036
Q84UQ3
Q6NPN3
Q9FE91
Q2R4J4
A0NXQ8
Q6TEL3
Q9W011
P21038
Q54WB9
Q1ZXC4
Q54SV9
Q54QD0
Q54EM5
Q55EK2
P24037
P33325
Q45234
Q54PT3
P41955
Q9CZB0
P76345
Q5X9R0
P0C7U5
P79188
P79234
Q695P6
P82711
P17362
Q0DBF4
Q9C788
Q9ZV28
E3W9C4
P37117
Q42716
O49342
C0SJS2
Q9STK9
O65788
Q96514
P58051
Q9LTM1
Q9SAE4
Q9LIP3
Q43257
Q6WKZ1
Q6XQ14
Q6F4F5
B9X287
P48418
Q9LJY7
O64636
P37124
P48420
O81345
Q6J541
H2DH18
Q9LUC6
P0C352
G3GBK0
H2DH24
Q6WKY9
O64899
Q9SP06
Q6WNQ8
O81972
O49394
F4JW83
Q6DHL7
P48422
Q9LMM1
Q94IA6
P21042
Q8K207
Q5RF08
Q5EBG8
Q8R2K8
Q5REJ0
Q5PQ92
Q5T0L3
Q9NSG2
Q5XI94
Q9H7X2
D4HPD6
Q6PTD1
P0CY77
Q32P66
Q9NWV4
P0C1Y2
Q5VVS0
Q96MR7
P0C8U8
P0CAQ7
Q1L9C7
Q80WR5
Q9D9D9
Q4KMC9
Q9H425
X1WB75
P50984
P50985
P60274
P0DKP8
Q9FNJ9
A1X8B8
Q8NC38
F2Z333
P85013
Q8CFG5
A1X8B9
P0CY79
P0CY82
P0CAQ3
P58782
Q967W0
P41044
Q9Y376
Q5BKL9
Q03941
C7S340
Q9Y6J0
Q8K3M5
O88751
P57796
Q9NP86
Q66H96
Q06BI3
O73706
Q9MZL3
P54285
Q86Y37
P80235
Q5RD60
Q6DF48
O88338
Q12864
Q8QGH3
Q91838
Q9WTP5
P58365
P59862
P20310
Q9VGW1
Q6ERW9
Q9VBW3
P0AAF0
P0AAE8
P54721
P86292
P85913
Q9R0T4
B0KW95
P19022
P85916
B2KI42
O18926
P79883
Q6URK6
Q0J6T3
Q3SWX5
Q90762
P55285
Q02971
P82089
P9WHR2
Q7XR62
Q5AEF0
P0CM52
Q5T440
P47158
A0JMK9
P26949
Q13112
Q9LXM4
Q9LXM2
P26950
P18856
O74856
A3LQ93
P12962
O94528
Q9ZLT1
P55980
Q8TC20
Q9N085
Q5R4U0
Q866X6
Q1LZA1
Q7M316
B3A0P2
Q8HY33
P07452
Q18932
P46513
P00920
Q5S1S4
P14141
P22748
Q9Y2D0
P18761
P35219
Q16790
Q5VU97
P33065
Q2HJ63
Q5RJQ8
P46281
P94388
P40881
Q6DAJ6
Q9WXT2
B7LWN1
P07171
A9MYK0
P12658
P81564
P79222
P01261
Q8AY75
P61861
P60204
O60041
P48976
P62156
P02595
Q71UH6
P27165
O94739
A3E4D8
P62161
P69097
P04464
P62155
O04151
Q9D9Q6
Q9IB86
Q16602
P52193
P28490
P11012
P31832
P28491
P18418
Q9LXT9
Q9LYS6
B5X186
P22075
Q5RDD8
O35783
P29402
Q6Q487
Q39994
P35564
Q17N72
Q7K5N4
P58821
Q39081
O14008
O80673
Q9SCS2
Q9FX86
Q8NCB2
D3Z8E6
U5KJM6
Q1KLY7
B6D434
U5KJM4
Q1KLX8
Q9GLV5
Q1KLY0
B6S2X2
Q9XGD6
O24144
O04854
Q40313
P81081
P93711
Q8H9B6
Q9ESK3
Q6ZSI9
Q22036
O15484
P10562
Q54MF3
Q63811
Q6CGE6
Q5ADW3
Q9VKY2
Q86VP6
Q6ZQ73
Q8K4Y7
O94255
O42890
Q9ZWM5
Q9C502
Q9FKQ2
Q5R8B4
Q00371
Q8LF20
P52481
Q64754
A9CB89
P16139
Q64757
Q8VYT2
P72367
P11821
P68948
P68963
Q83453
P68971
P68968
P19579
P96738
P39851
A8GN21
P39860
Q01647
P04711
Q5GM68
P15804
Q0TRE4
B0R7F9
Q8TMG9
Q64966
P24264
Q38300
Q9T1W1
Q8QME6
Q00956
P54090
Q99153
Q66012
P14966
O40983
Q66140
Q83271
Q00260
P16489
P24147
Q6TS43
P16486
O71155
Q9YX48
P04864
P24840
Q4TWH7
Q9IFX1
P0C694
P17391
Q9QAB9
Q67924
P0C6H7
P0C6I3
P0C683
P0C6I8
Q81871
Q9IVZ8
Q04611
Q9YLQ9
P0C6K3
P83549
P54635
Q80KJ6
Q9Z035
P27437
Q91MG3
Q9YRB2
P12871
P03578
P37993
P04863
P17455
P07299
Q9IG42
Q84843
P07699
Q07626
O56044
P36284
P28899
P11333
Q9Q3G5
P11795
P36278
P03573
Q83482
P09508
P69711
P36850
P04133
P36855
Q65955
P48308
Q38055
Q8WWF8
P03276
P32538
Q6FN48
Q9P5K9
Q2URJ3
Q6FQL7
P13021
Q6CPK5
P47757
P54654
Q5A651
Q99KF0
Q58D91
O49303
Q8G8B6
Q8GI14
Q6F8M7
B2URJ0
P85138
P75409
P9WJG2
Q55756
B1W463
Q5XK84
Q9Y7J3
Q5A8N2
P43095
Q5AEM6
P10977
C5FS55
Q01294
P09177
Q46751
P56388
P18185
P71629
D3E288
Q2RY21
D3E3B3
D3E4V4
A2BKJ8
Q8ZZU2
O30237
Q97Y85
B9M9X6
F9YQP0
B1I4M2
D6GRK6
B1L402
Q8TJV8
P9WPJ2
Q1CW51
Q8DTE5
Q53VV6
D4GQN8
D4GQN9
A3MTK6
Q65TW5
Q57827
Q97Y96
D4GQN4
Q02MM2
Q57826
D4GQN5
A0Q5Y3
Q9CLT2
G3ECR1
O97943
P86272
P47710
O97944
P39036
P33048
P05814
P02665
Q1ECZ4
O15234
Q32N32
Q8NG31
P79139
P50421
P42157
Q95225
Q95224
Q95147
Q29150
A6P6W1
Q14511
B6T959
B8ART0
B9HBX2
C5YAP3
P0DI51
Q6Z1Y7
Q5NRN4
C6TFL9
P0DI53
G7L218
P70677
C6T1K6
Q9FFZ7
P49662
B9HI87
O08738
C6T1G0
Q8C3Q9
Q51574
P03493
Q8JFX9
A0MLS5
Q91YA9
Q3MB01
Q3KSU2
P21274
Q5ADQ9
P83603
Q08965
P51813
P83961
Q91YP1
O35607
A8XPY4
P53858
Q9Z2F7
B3EWY2
B3EWY3
Q2PE51
Q06837
P0C7P5
P08088
Q9STN7
Q9BWV1
Q924Y0
O05391
O81851
P0CD68
Q9Y3E2
Q3SZ84
Q8CEI1
P84214
P86994
A2S1Q9
A3P6Y8
Q63K42
A3P6Z0
Q2T704
Q7L3V2
Q9SSG5
Q9SUU1
Q8BS90
Q4V7H8
Q5RBS5
O14613
Q6NZY7
Q00587
Q84HH8
P19062
P42674
P0C7J9
Q6WHH0
P51733
Q9T1V2
P41506
P13341
P84291
P65092
P21679
Q9GZL8
Q7LKZ7
Q53123
P72220
P47230
Q2VLB9
Q59324
Q52036
P37334
O05151
Q9HWR3
Q9NP55
Q8TDL5
P59826
Q8NFQ5
P26701
P51767
O14353
Q9M8J9
Q3ZCK3
O95861
P85038
P0C7S4
Q6QGE9
P0DL00
P85168
P85162
P0C7R6
P85165
P85123
P25125
Q56NG8
E4QH55
P82833
P40836
P32412
Q8QFQ5
P0C8T2
P86159
Q2UXV8
P40837
P84842
P86152
A0AEI6
P0C8T3
P0C8T7
P82269
P82235
P28027
P24243
Q17134
Q25113
P15056
P83187
P83186
Q7Y1C4
Q864U1
P48754
A5PJP6
B2RYM5
Q5R8B0
Q7ZUF2
Q9H8M2
Q91Y44
Q7XU27
Q8CJB9
Q4WDD7
Q86KL1
Q4I7N9
A8Y3H3
Q03562
Q9GUM2
I4AY86
Q5ZML0
Q8K3W0
Q9HAW0
Q9LDD1
O22476
Q8TQ11
Q6M0M3
Q8TZI2
Q975H1
P84824
Q90WZ1
P83056
Q8RW98
P0DM72
Q0VTU0
P0DM70
P84892
Q7LZ53
P84935
P84497
P84894
P83660
P84901
P0DM76
O74563
Q5ZLL9
Q3U1T3
Q5M7T3
Q8GZ26
Q925T8
Q6DFY8
Q499E0
Q2YY11
Q2FYM4
P0A1W8
Q6BRL3
Q7SAN9
Q5RHR6
Q24739
Q24039
B0R5N7
P0C723
P35371
O54798
Q8TDC3
Q69Z98
Q9NSI6
P34524
Q8TDN6
Q6YUB8
Q84T65
P12865
P99097
Q3JL20
P53755
Q9V3X4
P94403
Q5BJ78
C0H3U9
P0CI02
Q81ST7
P42981
Q81WC2
Q6HEP5
B3EFW0
A4SD82
Q1IYW2
C5D8L4
Q1IPL8
A6QG77
Q6GA35
Q8CSX9
Q67L72
Q6RFL5
Q8L7U5
Q03091
P83375
P33967
O30298
Q43492
P18892
Q7KYR7
A4QPC6
Q94BN0
Q5R996
Q9CQH7
Q6EJ98
Q9XCD6
P0C7A6
P58544
F7ASZ0
M3XQV7
Q2LE78
Q8CFE5
Q9BSF8
Q6GQW0
P35070
Q8CIF4
A4UTQ2
Q758C3
P0CM42
Q7SC45
Q4P4U7
Q7TST0
O70355
Q6UXG8
Q4H4F8
Q4H4E9
Q4H4E4
Q7WLV0
O52903
Q8X714
Q0TA90
Q8CVJ0
P06129
Q6CZB5
Q87KN9
Q66G57
A7ZMH9
C4ZYH3
Q0THB7
B6I8R6
Q7N3Q3
A9MFB6
B5FJA1
Q5PH87
B4TUF7
A8GDR2
Q669Z9
Q9HQ18
A7ZMH7
Q8X5W0
A8A0Q1
B1LE21
B5FJ99
Q32FJ0
Q87Q38
Q7MLE6
P06610
Q7N842
Q7MNT2
B2K552
A9R1E1
Q66EE7
P0A9H5
Q54CV5
O43683
O43684
P30640
P27637
Q08004
Q03783
Q5A506
P0CP73
Q5BAB7
Q6BIF0
Q751K7
Q6FJ54
Q8R828
C3LJT8
B7JM15
B7IXF5
B2UYH0
P0C2D8
B2KEH0
Q8CXE5
P80554
Q24522
Q9UBR1
Q6BV06
Q96VK3
Q6CK68
Q0E1Z0
Q67VD7
Q566B1
O42666
P56685
P24648
Q9RKB5
P0C2K4
B4G072
P15411
Q45894
P26729
P29519
P26737
P26740
P26743
P15410
P18640
P19321
Q00496
O74888
Q9FLG1
Q4WFI6
Q6FJ00
A6ZZW1
P36627
P28829
P03206
Q501B2
Q8RJB2
Q52664
Q6PD83
Q6P7P5
Q4R6R4
Q9WTT7
P38822
Q6DFL0
Q68D86
O35127
P15538
Q64658
P20208
P9WPM8
Q5XJA2
Q93Z79
B6SSW8
Q50EK0
Q96L14
O05102
Q9VYD1
Q69YN2
Q8BG79
Q13901
Q0VC84
Q7K237
P33859
P21104
P56957
Q96NR2
A6NLJ0
P0CG09
Q52KB6
Q5T0F9
B7Z1M9
P79621
P90771
P0C7U4
Q16581
Q0JHZ2
Q7F8R0
Q6YVX9
Q9SJ41
Q9SIV5
Q0JDM0
Q7XM16
Q688R3
Q6IDS6
Q94AD9
Q9SD61
Q93ZS9
Q9LNV5
Q84ZT0
Q69KP0
Q69NK8
Q338N2
Q2QT65
Q2QPW2
Q5NAW2
Q5ZDJ6
Q5BIS3
Q9NRR8
Q8BGH7
Q5M7Y0
Q9Y5P4
Q9V4T3
P04003
Q9VLZ7
Q1ZXA4
Q54SN0
Q45RU8
P24469
D5QVH0
Q3J2P2
Q8KG93
P00141
P48935
Q99643
P0DD34
P0DD35
O70129
Q6UNA4
P17367
C7T183
Q9VB31
Q9V769
C7J3A2
Q9ASR3
Q9ZV29
Q948Y1
P24465
Q9FH66
O65784
O64718
Q9LTM6
Q9LTM3
Q9LTL0
Q9LIP5
P93530
O48923
Q9XHE6
A3A871
Q50EK6
H2DH22
H2DH21
P68642
P68598
Q0WTF4
Q9LSF8
Q42600
Q69F95
Q7XU38
Q9LHA1
Q42569
P0C846
P93149
Q9SXS3
P98188
Q43078
O48922
Q9CA61
P0C849
I1RJD6
Q5E943
Q9BWL3
Q8N6N3
Q4FZF2
Q5TYP4
Q3TQQ9
Q8BGN9
P0CE73
Q498R7
P0CB08
Q2I2R7
E2DIH5
Q9VFJ0
Q8CIL4
Q2KIL1
Q5JVX7
P0CAQ8
A1X8B6
Q3SY05
Q5SNV9
A1X8D1
Q3KQW6
A1X8C3
Q5T7R7
B1AJZ1
A1X8D6
A0JMT0
P28878
P0C1V7
P56641
P85010
P0C8U7
P56638
P01521
Q8N6G1
Q8TAB5
H3BTG2
P13806
Q8CFG6
Q9Z1L5
P0CY78
P0CY81
A3DT44
P55963
P0C1X0
P21162
Q9LZ20
Q93249
P36076
Q66JA6
P84783
Q95JW6
Q8C633
Q9D424
P54282
O55017
Q02294
Q13936
Q99244
Q99246
P56699
Q15878
Q07652
O60840
Q9EQ60
Q9P0X4
O42398
P22316
Q13698
Q02789
P07293
P05805
Q02641
Q08289
Q8R0X2
Q2KJ21
Q8CGU1
A2A6M5
P47934
Q03017
P55287
P55289
Q5R5W6
P33146
Q28634
P55281
Q9H159
Q9HBT6
Q63315
Q9H251
Q6PFX6
P33147
Q6ERW7
P20021
P0AAE9
P23890
Q24298
Q6R8F2
P08641
Q5RAX1
P30359
Q9SJ25
B4USZ0
Q5R9X1
Q9Z1Y3
Q9SJ10
P22223
Q19319
Q63149
O65621
P97326
Q90763
Q0JA75
P97291
Q10PS6
P33145
Q1WIM2
Q8NFZ8
B3EWZ3
B3IUN8
O15943
Q0J969
Q4WVK5
A5DQ50
Q9SL79
Q5AQ12
A5DEY7
Q9LDA9
Q66HB6
Q48252
Q5R665
P83299
P46512
P00917
P00915
B0BNN3
P24258
B3A0Q6
P27139
P35218
P18915
P08060
P43166
P17067
Q6RZI9
P20508
P04195
Q8IU99
P84537
P94170
A8ALR4
B7MAG2
B7MNP6
Q1RGF9
B5F752
B5R1R2
P60587
B7MAG1
B7MNP5
A1A788
B1LFX1
Q8GB19
Q5PIK9
B7MAG0
Q8XA34
Q0TLV2
B1IRD9
B7N7R2
B1LFX0
Q8GB18
B5FHG5
B4TIH0
B4TWR4
Q0T8F7
Q8XA35
P31551
Q5PIL1
A7ZHC6
B5YYC9
C4ZPW1
B1XBG0
A1A785
B1IRE1
Q8GB16
B5R1Q8
B4T6J4
P60976
P31553
P59335
Q1RGF8
Q9N0T2
P04354
Q99JA0
P01262
P41547
P70160
P12957
Q05682
Q8CDE2
Q5U206
Q91WQ9
P0DH95
Q0JNS6
Q7DMP0
Q41420
Q9JM83
P62146
O96081
O00897
A4UHC0
P60205
P62202
P93087
P04352
Q6IT78
P11118
P62152
A3E4F9
P62204
Q5RAD2
P05933
P05934
P02598
P69098
Q38858
Q96L12
Q7ZXS8
O81919
Q9STD3
Q8K3H7
P83003
P29413
Q4R6K8
P14211
Q06814
Q9AUE0
Q9SHJ3
Q9SJM0
Q9ZT82
O43852
Q38798
Q5R440
P36581
B4KT51
Q6R4S6
Q9YGM4
Q93TU6
Q5T5Y3
Q8C1B1
Q80VC9
U5KJZ2
Q1KLX9
Q1KLX2
Q9XGD5
Q9C5D7
O49499
Q9ZTT5
Q43161
Q9UMQ6
A8MX76
Q27970
O35350
Q92178
Q2RBJ2
Q64691
Q9Y6Q1
A0FKG7
Q91VA3
O35920
Q11002
P63098
P28470
Q6FLU4
Q9VT65
Q8L5Y6
Q86KD1
Q6ZQ38
O75155
P86355
Q8VCF1
P61517
Q9LQW4
P12537
Q96627
Q96686
Q9LVD8
P03280
P80015
P22231
P68962
Q89814
Q64846
P03282
P03284
P68969
P94017
Q5HCN3
Q6G610
Q1RIM4
P39853
P39856
P39861
O75052
P51061
Q8GVE8
Q03VI7
A4YES9
Q8ZT64
A1RR50
C3NJA0
Q96YS2
A3MZ57
B6EMN4
A1K454
Q7W0D0
Q89R17
A4JGV5
Q1QX15
B7NU44
A8A764
B1IVC2
P00864
Q4QL71
B0UUJ3
A8YVD9
Q49136
A0QWX4
Q9JXG5
Q5YYG7
C6DI86
A3PF64
Q7V9U4
Q3KHE4
Q07QP5
A7NLR3
B4TCQ2
A9N0G6
B0TL90
B2TWF1
Q83IS7
Q8E0H2
Q8DV10
A2RFQ7
A3CP10
P24402
Q65386
Q9G059
P03641
P07531
P03618
Q08531
P03544
Q84136
P33484
P18546
Q84842
P69509
P16596
P62406
Q06388
Q91D83
P36285
Q76TT7
Q9JH68
P11689
P03560
P36277
P03575
P03571
P89677
Q6BNP4
Q9W2N0
P79136
Q5R507
P13517
Q9ZVF1
Q5EG05
Q9LP65
Q8GI16
Q752N9
Q5AML6
P59576
Q2H132
Q6BJG4
Q6FQ30
Q1IWN0
Q2YM22
A5VRM1
Q9RWI4
P0A6F2
C4XRH8
A1VA26
Q8KZA0
B7GPW1
Q8FLB1
Q9L4N5
Q726J4
Q9A4J7
Q04R57
Q8RG87
Q8F6R2
Q92AH2
Q9HP42
A6VHH7
A4YI77
A9A972
P22572
O27079
Q9JXX4
Q7U055
Q9CCR3
Q8Q0U4
Q58425
B1XUM3
Q8CXH8
P0DA12
Q6GHN3
Q5N0L0
Q970U8
Q5XCR8
Q49WY3
P63731
Q9KPH8
Q59968
Q8DEM1
Q88DU5
P07258
Q97AJ4
O25577
Q7VP67
B2GD06
Q1D6Y8
Q03HB0
A5IS88
Q49WY4
P63739
Q8DZQ7
C1C7Q3
P58940
B2IQ67
A3CNI5
Q4L5Q5
Q970U7
C4KHM7
C3NH23
C1CEM9
C3N664
Q9HK17
P96495
P03965
Q9Y2G2
P85137
Q5SKN1
Q1K615
Q50900
P83986
O50236
Q8DEM2
Q3V3V9
Q7Q2B7
B3M1E1
B4JXV2
B4NKI9
A2YPT7
Q54ST2
Q8N4J0
C4YSF6
P43231
C4YNQ5
P43093
P43094
Q59VH7
Q59SU1
P10420
O13340
P06026
P00799
Q06909
Q9BDP9
P54324
P36838
Q59066
Q2FL78
Q8ZZU1
O30236
B5YL10
Q53VV5
O66692
Q0SUG8
Q8X226
Q9SXV6
Q8F874
P9WPJ5
Q5JGA9
O28403
Q97YC2
A2BKJ6
C7CFQ2
O27155
Q74N46
C6SPT0
A1RZT9
O27158
F2XG53
P18503
Q97Y92
G4RJZ2
Q8U3R3
Q46897
O58931
D4GQN6
Q927P4
P04656
P28549
P39035
P86273
Q9GKK3
P39037
Q9XSE4
A2VE10
Q6P4E1
Q46899
Q7TN73
Q95146
P19442
Q95184
Q28441
P07498
P50422
Q95228
Q95227
Q95239
P50424
Q29135
Q9SIH4
Q9TV13
P0DKC2
F2QA93
P0DI33
P0DI46
P55215
Q9ZQI2
Q8MJU1
P0DI56
A2YAZ1
B9IIR4
P55213
Q5E9C1
P0DI55
Q6Z2U5
C6TH93
C6T4E0
C6T4A0
Q6EP58
Q8IRY7
O89110
Q92851
Q9LS42
Q13948
P07221
O14958
O62714
Q9QY96
P38946
F1Q8W0
Q9CS00
Q9R014
P61276
Q9GLE3
Q9GL24
P80342
Q5NE16
Q13166
Q27179
Q3SEK2
P05434
P53441
P43645
Q8HY82
P06115
Q6VTL7
Q91GE3
Q9TST1
P56202
P62578
P07641
Q03058
P20074
Q07DV9
Q94051
Q07E49
Q09YK1
Q945S5
Q8L783
Q9GKR6
Q39254
Q07E25
P47754
Q2QLF0
Q09YH6
P25229
Q5NVM0
Q5RFV8
Q6DDJ5
Q07DY0
Q6AY04
Q1JPL0
Q8N535
Q5U2Y8
Q8N801
Q9D9H8
A6NCS6
Q32KX9
Q9CRW3
Q6UX34
Q9SDM1
P27522
P0CJ48
Q5NCY3
Q9XF89
F4JR57
P38580
P52690
Q9LD90
E1BF81
Q06770
B2D1U1
O60108
Q9UVS9
Q0CRF7
O59843
Q9UVS8
A1CCN4
Q0CFP1
Q8RCP4
Q7NF32
A5VM87
Q92CL7
P73002
O87692
Q8EXP7
Q8UBQ6
Q2YQL5
Q8G018
Q62KC5
A8AEP5
A5I0C8
B8I0Q1
A0Q345
Q47FE4
C5BFT8
C6E679
A6TDC4
C1L299
A7I7N1
Q605I7
A4FWX4
Q31DE8
Q46I27
Q4KIY6
Q88DJ4
Q8GDE1
B4T8Y4
C4KJM9
Q31RU7
P73423
Q57972
A2SQF0
A1ANE2
O29530
E3PSD4
A5VM74
Q2RJ53
D5AUZ9
A3CL70
Q9HPN4
A5UJR5
C4KJM8
O87688
Q8TJZ5
Q4VA72
O95696
P25440
Q15059
O88665
Q3UQU0
F1QW93
Q58F21
Q5ZLS3
A2XW69
Q5RAU7
P0CQ63
A8XAC4
A8Y1P7
Q07660
P53741
Q5REX9
A8KBY2
Q4V8D6
Q59LY1
Q8L899
Q58012
Q9V200
P86820
Q6P7G6
Q90W88
Q94JY4
Q8WUW1
P0DM74
P86813
P86814
P86426
P86817
P86818
P83659
P84900
P12797
P85873
Q7M3T2
Q9ZWC8
Q9LJF3
Q6AZT4
Q91998
P53062
P47751
B2DD29
D3ZML2
A2AHJ4
Q9DCA5
Q6ZIK7
B0R5N8
Q5HGC7
P64291
P25152
Q6INU2
Q12140
Q5FVJ6
P38356
Q80Y55
B7GGJ1
B7HM40
Q812W2
A8FCX1
A9VU81
Q3B5Y3
B3QYH5
A4J3Q5
A6GZG1
B0TAU6
B2A252
Q2S0P5
Q2FHR0
Q2YXE5
Q99UT3
Q5HQ15
Q5SI14
Q6R3Q6
Q3C1V8
Q8MTI2
Q9SJF0
Q9SHS7
Q8R2H3
O88737
Q06604
Q5W0U4
Q9ER10
P0AB34
P0AB33
O45363
Q2H102
Q6BRG1
Q6CIN9
Q0UQV6
Q9UT41
P34672
Q811A2
O26957
Q2KIY7
Q96K17
O14981
Q9Y2F9
Q8K2J9
Q5XKL5
Q5R585
E9Q173
Q9DB72
B6ULW4
O88677
O70552
Q4WUK5
Q5B430
Q4WC60
Q7TSA3
Q4HX89
Q9US09
P47040
Q6MG97
Q8BJE2
Q1HVD3
Q4H4E7
Q9KVI9
A4TRG0
Q9HQ19
B7NT65
B1XG18
B1LE19
A6TAH6
B5F7F5
Q57PU6
B5RAW6
B4T4N5
B5BA35
Q8Z6I5
Q321G8
Q8ZDX4
B0R5G4
B7MAS0
B7MV91
A1ABP5
Q1RB86
B4TGI0
P63352
P26448
O94143
Q962X9
Q2NKU3
O70454
Q74Z75
Q6FTW0
Q6BHA8
Q9P7N1
Q6CPC2
P52666
Q45389
Q97II1
Q9X278
C1ERN7
B9IXF8
Q8A4P5
Q05619
Q0TMV4
B5Y8N2
Q9RVA9
Q9RPS7
A0AIH1
Q964D8
Q6I5W0
Q75G46
Q6ZA27
Q66Q82
Q4FCM6
P84118
P66776
Q88J44
B1P123
P26727
P26730
Q17194
P26733
P33722
P26739
P26742
B1INP5
P10844
P26736
P21808
P30995
Q94KD8
B8NYD8
A5DDB7
P36106
Q54IS0
A7S7F2
Q9CA46
Q3KSS8
Q5BUB4
Q9M1G6
Q54Y73
Q86AF3
Q54T16
Q54LU5
Q54G94
Q9LN63
Q52665
Q5ZLT7
Q7L1Q6
Q9G053
P03633
Q7ZY70
Q32KM2
O57167
Q68EY7
O18635
Q9VE01
Q9VGZ0
Q27518
Q27513
Q27515
Q09653
A2RUR9
Q7XHW5
Q5KQH7
Q9KIZ4
D7UER1
Q80U49
P57092
O86170
Q5R8R4
Q5XJ97
O35473
Q18515
Q9JJ05
P33797
Q69DL0
O35658
Q4ZJM9
Q9NPY3
Q9QXP7
Q9BXJ0
Q3T1I2
Q8BVD7
Q8CG16
Q9NZP8
Q5R1W3
Q0VCX1
P09871
B2RNN3
O96553
Q922D8
Q6UB35
Q91ZX1
Q91ZW8
Q6GPV4
Q28EW5
Q1ZXI7
Q1ZXF3
Q54Q53
Q54D38
Q1ZXG3
Q7NI46
Q8T2T5
D0VWV4
P0ABE6
Q8CVG7
P0ABE7
Q8N8Q1
P75925
Q8NZ80
P15926
P30992
P30993
Q8BW93
Q9V770
Q9V774
Q5Z5S6
Q9LNJ4
Q1T7C2
B1NF20
P37118
O04164
O49340
P58046
C0SJS4
Q9T0K2
P49264
O65786
Q9LVD2
Q9ZU07
Q9LW27
Q9LXM3
O81974
O48958
Q6YV88
H1A988
P48419
O48928
Q949U1
I3V6B1
P33860
O65790
O49396
O65782
O23066
Q94IW5
Q42799
Q6DBW9
Q8TCZ2
C4R7Z3
Q502G5
Q7SZP2
Q28E54
Q5VUE5
Q96LT6
Q4R3A6
Q5XIU7
Q7TN12
Q4R7L6
P0CAQ4
P0CB07
Q6PTD5
A0SE60
P0C1W4
P0CY76
Q6ZSJ8
Q6PTD4
Q2I2R6
P0CAQ9
P0C8V0
Q9CPZ3
Q5TG92
P0C901
P85886
P69657
P01519
P0C1W2
P85009
Q86RB2
P85012
W5EP13
P50983
Q8IVY1
A4IH95
Q6ZS94
D4HRK4
Q8I6R5
Q9XZK7
P0CY80
P0C830
P0C1X1
P0C1W8
P0C2C6
Q5FWN9
P27521
Q8GYB4
O64759
Q9C5D6
Q29RI6
Q06138
Q91ZS3
P59807
Q8A2I1
O88480
Q9ESJ1
Q9N1Q9
Q9NPB3
Q8VHC5
Q866X0
Q9JJG7
O75952
P27884
Q05152
O35505
P15381
P22002
Q24270
Q02343
Q9JIS7
O54898
O88427
Q9Z0Y8
O57483
Q02485
P19517
Q9MZL5
Q8CC27
P54284
Q8R0S4
Q66HR5
Q00614
P32796
P79995
P70408
P55288
Q5RJH3
P55291
Q08DJ5
Q13634
P13268
P54657
Q54MP0
Q9VEU1
Q60048
Q6GIX1
P0A4U3
P20047
Q8I467
P42495
Q42726
Q8H859
P30944
P31655
Q90275
Q6ZHS4
O82035
P30360
Q337Y2
P24503
P55283
O49482
P33151
Q08350
Q02972
P42734
P33148
P9WIR4
Q8BLQ9
Q1WIM3
Q1WIM1
Q9VJB6
Q0C8L3
P62540
P82087
P9WHR5
P05223
P05226
P56264
A1CBI9
Q6FSH5
B8JMH0
A5DXC3
Q7RYZ1
Q6C8Y7
Q5R1T0
Q13111
O64773
Q6Z4U2
Q6CU66
P53829
Q06110
Q9ZLU4
Q95203
Q8CI85
Q9ULX7
P20507
P00916
P13634
P07630
P00918
P48284
Q9QZA0
P27141
Q8V4Y0
Q9JFA1
Q9HA72
A7ZHD0
P60586
B1XBG4
B1LFX2
B4EY23
Q57TI8
B4TIH2
C0Q4L5
Q8ZRX2
K4RNX9
B7L4G1
B5YYD2
C4ZPW4
B7LWM9
B5RGA5
Q8ZRX3
P59394
B7L4G0
B7M0D4
B4EY25
A9MQH7
B4T6J6
B5BL55
Q32K60
Q0TLV3
B1LFW9
A9MR28
B5RGA4
C0Q4L2
Q8ZRX5
B7MAF8
B7NHD9
Q8FLA7
Q1RGG3
B4TWR2
Q0T8F9
P0AE58
A8ALR3
B7MAG3
B7NHE4
B5YYD4
A7ZVZ0
Q8XA30
Q5PIN5
B5BL58
B4TWR7
P07090
Q5R4V1
P69068
O86447
Q99MP3
O08893
P30988
P01259
P01257
Q62736
Q3SB09
Q5XGC7
Q8TD86
P62148
P62199
P13868
A2Y609
P0DH98
Q682T9
P05932
P62145
O16305
Q8STF0
Q0P4Y4
Q3T0K1
Q4U471
Q6XLQ7
Q39817
B0W2R4
Q291J4
Q6GLS4
P49069
A2AHC3
U5KJJ0
Q1KLY8
U5KJT7
Q1KLY5
Q1KLX7
Q1KLY2
Q1KLX3
Q1KLX0
Q86IC9
Q9SWB8
O24149
O24150
O04899
Q6J756
Q3UW68
Q9JLG8
P43368
Q8R4C0
O35646
P50477
Q55G87
Q2TBI5
Q24214
Q757B7
Q6BWS8
Q874T7
Q9UU93
P25296
G5ED41
Q5R6L5
Q9P3A8
P00789
P27730
P61518
Q9DEX1
Q9P7F2
Q9XJ38
Q8S7E1
Q9SHV5
P25230
Q3SYV4
P40125
Q08163
P40123
Q9SA65
P03274
P48309
P48310
P20160
P19722
A9CB94
P03281
P04376
Q8ITC7
Q9RQQ1
P0A106
P19581
Q51693
P39858
B2BNE1
P0CK34
Q6YNQ5
Q859K5
A0A0H5AXT3
B2ZYY5
Q859Q5
P07579
P85989
P22535
P17966
Q96701
P11624
P17782
Q85433
Q9QEE3
P03607
Q8QL36
B4YNG0
Q89551
P23627
P06663
P69688
P69507
Q9Q1T6
Q91PQ1
A4GZ97
Q8QVL6
A7XCE4
P15406
P06433
O71303
P36849
P36851
P11819
O39619
Q9YTR8
Q6WHE1
Q6P8Y1
P12538
Q5A893
Q6C6Y4
A1CA18
O28994
Q8ZIL5
C1F1S6
A0RHQ8
Q9K9V9
A0JX72
P57244
P59448
A7GE89
B7IUP6
Q9A4D6
B9IVW3
Q8RG86
Q9PIL7
A9KI94
Q9RWK0
Q047M8
O50302
B1KT07
Q92PZ4
Q5HGM9
Q9KXR6
C0M756
B1IC65
P58941
A8AX83
Q2YXG5
C0MEH1
Q5XCR6
A8Z3P0
B9KB91
Q7MNU0
A2AIV8
P85136
H6LGM7
P9WJG3
Q8BI72
Q9WZ27
Q5VZK9
Q8ND23
Q174R2
B0W3L6
B3P4N5
Q29B63
B4PVH6
Q86X55
Q80UY1
Q9K8V7
Q9ZB63
Q6RKB1
O28401
Q2RL66
B5YJS2
Q2FPW6
Q2RW61
P55867
Q2FQQ2
Q8W3Z4
P15471
Q6BE25
Q74DC4
Q2RX88
A9WJV5
F0Q2T3
Q9KFX8
Q8KDC5
Q72WF4
A6GZS1
Q153Z0
O08736
Q8IA98
O59795
P19204
P31235
P35384
P41180
E2IUB0
Q5H8A6
Q9CWL2
Q6Z2X6
Q9C168
P38942
P00486
P26838
P50868
P36882
Q27487
Q59296
P07820
Q9PT92
Q9ZN99
P17336
P77872
P07145
O93662
P29422
Q59602
Q2FH99
Q99UE2
Q8NWV5
Q49XC1
Q9Z598
Q9KRQ1
O33946
Q43931
Q55DH8
P07858
P08310
P95608
P43159
P16228
Q9R013
P49935
Q8WUQ7
M0RAU5
Q3ZKN1
P43235
P25773
P07711
A0E358
O17473
Q26636
Q9JL96
Q27178
Q24956
Q9JIA9
P25326
P25774
P41721
Q9WGE0
Q8QLK1
Q8B9D5
P05689
Q9WUU7
P11504
P25309
Q2IBG8
Q2QL90
Q2QLB1
Q09YK2
Q2IBD7
Q9YGM9
Q2QLH8
B4PKZ7
Q95RV2
Q9XZK6
Q5KTQ9
A0M8R6
Q07E26
Q2QLE2
Q03135
A0M8V0
Q07E00
Q07E23
A0A0K0MCJ4
Q9BXY5
Q6NV72
Q8BHE8
Q07E36
Q53QW1
Q6UXQ4
Q2NKX9
A6NJV1
A6NGG8
Q5RBS7
Q5RDL5
A6NN90
P12328
P04159
P10049
P14584
P27492
P84990
Q6P9G0
C0SV51
Q44256
Q44258
Q9LCU3
P38579
Q51858
P56885
P95648
A3DHD2
O74412
P17106
O13473
P33322
Q9ZT64
Q4WNA2
Q5B2Q4
Q0CMT2
B0XWL3
Q5B2E8
P54965
O87698
A0L8B9
Q2NHQ3
A1AT17
Q975N0
A9MLR0
Q05600
A6TJE5
A5EGH4
Q1BWA2
B2JRI2
Q7NXR0
B1IHE5
B9DZM2
Q897K1
Q6ARS6
Q5KZ00
A4IP00
Q04NF4
B8DC39
Q2W3X9
Q12VD1
A9AAB0
A5ULG4
Q8YT79
Q3V8B2
A2BZD8
Q7V9B0
Q02P70
B0KK08
Q4ZN23
Q57MW5
Q05628
C3N8G7
Q96ZL3
Q3ANK8
B0K2K5
Q58917
O87696
O29534
A8AEQ5
Q8YQ90
Q57MX5
Q8Z5N5
Q8TI93
Q6UW01
Q9NTU7
Q9CBM9
P83763
P50848
P37890
P42663
P55748
P08818
P08819
A1CMM2
Q1DHX9
A1DLB6
A3LQD9
A6ZUI6
P37267
Q4R7R2
A8AI78
B7UNY3
Q7AFV7
B7M8Y3
B1LJ04
B0KK26
B5R049
A9N6S2
P63262
Q54QX0
E1C3P4
Q6DD21
Q4R632
Q0P4M4
Q96MI9
Q8NDL9
Q09LZ8
Q9I589
P04836
P15087
B7LFA8
Q1RDL7
Q80V42
Q3Z3C4
Q2KJ83
P15169
Q9Y646
Q8XBZ8
Q329C3
Q83IZ5
A8A6H8
P14905
Q84WQ5
Q58H57
P36038
Q8IUF1
P60889
P40118
Q8K4I6
Q9UK00
Q8BN57
Q3TTL0
Q6ZVT6
E9Q0B3
Q8IW40
Q95JS9
A0AUP1
Q5EAR6
Q8VE99
Q6PHE8
Q6PEB9
Q6ZRS4
Q95JJ5
Q96MF4
Q8IYE0
Q6PFY9
Q5FVL4
Q3UYG1
Q3KPU6
Q5ZIH9
P54665
A6NFT4
Q17QL5
Q5R6C0
Q3MIR4
Q0V989
Q9GZT6
Q39071
Q38819
P0C8S5
E3PQQ8
P84120
A1TUW0
A3M767
Q8PZM3
Q5F8K9
C6DDL7
Q6L1N2
Q15QQ0
Q4K4W8
Q88QU2
A1SRC9
Q8ZTC3
B1Y9T4
Q57JQ5
B5QZ40
A9N5Y2
O02197
Q12KC4
A0KZT1
B2U1G0
Q2YY49
Q7A5K2
Q8NWP0
Q8DYY1
B2FUP5
P0DA18
B5E6J9
Q8P1E3
Q1J760
Q8CWQ3
B9DRX9
C3MYG4
Q97Z92
C5A3V9
B8GUR8
A1WHX2
A7MWN9
Q2NZ41
Q87DS9
Q8ZI64
Q39067
Q0JNK6
Q0DH40
B6ULW7
Q24266
Q8AV84
P27049
B8NTP7
Q0CEX9
Q54NU5
Q7Z6A9
Q6BZ39
P72966
P30119
Q4H4F0
Q8DD41
Q1CBU1
Q1CNP0
B0R5G3
A8AHA4
B7L6I4
Q8X4L7
B7MVJ0
A8A0Q3
Q8FH26
B7N549
Q1RB84
Q6D656
B2U360
Q0T4S1
Q3Z259
Q87Q39
Q7MLE7
A1JPQ9
B2K660
B1JJ25
A8AHA1
B7US48
B5YPZ7
B1XG16
B1IPL8
B7N547
Q6D654
Q5PH81
B2U358
Q3Z257
Q9KSL1
A1JPQ1
B0R5G2
Q8X8Z0
Q6D1Z3
Q57T49
Q8ZRP7
Q9KPI6
B1JK18
P0A9H6
P31570
O60566
O94751
Q9WVA3
Q9YGY3
P83799
O22806
Q9BRD0
P33314
A1CLD2
Q2HGY8
B7XIB8
P48012
A7TM88
Q08754
Q48436
Q9X276
C3P7U3
Q731D0
B7HNS7
Q635C1
A6KZZ5
P54621
C1L2S6
B8DFV8
Q8H183
Q03248
Q6FQ83
Q05949
Q6GCZ8
P0C2K5
P39736
P33718
P33719
P26728
P26731
Q17196
P33721
P26734
P26738
P26741
P26735
P46082
O61271
Q60393
Q9FGY1
A1CCL9
O54825
O32099
Q5ZL42
Q9QAZ7
P03296
Q9ZIU5
P83661
Q87AX5
P9WPN0
Q3LSS0
Q2TBE0
Q08BL3
P31721
Q02105
Q9ESN4
O89103
Q5XIG2
Q9D8U4
Q9ES30
Q27772
Q0VCR7
P21036
P21106
Q24JY8
Q9D211
O14523
Q6ZSU1
Q9C9N3
Q9FWS3
Q8GX84
Q0DVU4
Q10LZ9
Q9ZW36
Q7XSB2
Q9FU27
Q9FL40
Q6YYC0
Q9LXV4
Q5BJM7
Q9NRR3
Q9GKI7
Q9EQG9
Q9VMS8
Q63514
Q63515
Q66KZ1
Q6AX78
P34012
Q9Y8G7
Q1ZXF5
Q54KV0
Q50LH3
Q6QNI4
Q9STL2
Q9STK8
P58047
Q9LTL8
Q9SCN2
Q43250
O81971
Q9XHE7
Q94FM7
Q05047
Q96418
Q6YTF5
Q9LZ31
Q9SLP1
Q9M7B7
Q9LUC9
Q9LUC5
P68599
Q9LVD6
P48421
Q8GSQ1
Q9CAD6
Q9M066
O48921
O23365
O48957
Q0JF01
Q8BIF0
Q9H246
Q32LF5
Q148C7
Q8WWF1
Q07G87
Q28I03
Q2YDE2
Q8N9H9
Q8NDD1
Q2TA05
Q3KQP7
P0C8U3
P0C8U5
Q4KKZ1
A1X8D0
Q8NEQ5
Q5VWT5
Q8IYL3
A1X8C2
Q5T5A4
P0DL39
P0C1W1
Q1L777
P58811
Q52KN3
A4IFJ0
A1L170
Q9U619
Q8IZS8
Q5RJF7
P0CAQ2
P69746
P58783
P0C2C5
Q32NA2
P0CB12
Q2T9W9
Q9H8G2
Q8W4K3
Q9SQZ0
Q5ZKE5
Q9BRK5
Q9BTV7
Q9NZU7
Q9N1Q8
Q86V35
P13566
Q2TBJ9
P56698
Q00975
O73707
Q01815
O73700
Q01668
P27732
Q61290
O43497
O95180
Q25452
Q04199
Q9MZL7
Q8R3Z5
Q8VGC3
P54286
P54287
O00305
A0MFS9
O18737
Q4R914
Q5R7H1
Q6ERW5
P37386
P30336
P30339
Q1DK38
Q6BPW7
Q6CRA2
Q8CAK1
Q9SHJ0
Q9S9P2
Q9D0N7
Q8VYD9
Q6FKJ9
A6ZPB3
Q0J7J7
Q6FLI3
Q3SZX4
P46511
Q92051
L8BU87
B7NHE3
A7ZVY9
P60585
B7N7R4
Q8GB20
B5FHG7
B4T6J8
A9MYJ9
B5BL57
Q8Z9L2
Q3Z5W9
A7ZHC9
Q8XA32
B1XBG3
Q8FLA4
P31572
Q32K59
A7ZHC8
C4ZPW3
A1A787
B6HYY8
B7LWM8
Q57TJ0
Q5PIL0
C0Q4L3
Q8ZRX4
A8ALR7
B5F749
B5R1Q9
A9MYJ5
Q8Z9L5
B7L4F8
B7M0D2
Q0TLV4
P39206
B5FHG3
Q5PIL2
Q8ZRX6
Q3Z5X4
Q0TLU9
B1XBG5
P59334
B7N7R5
B5F753
Q8Z9L1
B5RGA7
C4ZPW6
Q3ZBY3
P47728
Q6R4R8
Q9I6C8
P10093
Q6R4R7
P07660
Q9N0V5
Q27976
Q6R4R6
Q3SB15
Q3SB11
Q13939
P27482
Q9NZT1
P62200
A2WN93
Q9XZP2
P27163
A2WNH1
Q03509
P02597
P84339
P62144
O02367
A8I1Q0
P05935
Q40302
P62158
P11121
A8CEP3
P27161
P27166
Q05055
O04153
A6QP74
Q9R1W5
Q7SXV9
P27825
Q8L936
P19198
Q4R4I6
P40124
Q9CYT6
Q96684
P58313
P95695
P35988
Q8JN68
P24936
P39850
P0A105
Q92IG3
Q9ZDJ5
P39857
P39862
Q8SXX4
Q9D3A8
P29193
P16097
O28786
Q0STS8
P30694
Q04D35
O57764
C3MJE5
Q63W75
P61448
A7ZUH4
B7LA56
B7MR83
A1AID4
B1LNR6
B2VGA2
A5UIY9
Q0I371
Q1GBD4
A0PPN8
Q0AH90
Q9CN89
Q6DAR6
Q6LVH1
A2BYV8
Q7V561
A6V1A0
Q4KHK5
B0KS63
A4VN44
Q59757
O32483
A9MI14
B5RF49
C0Q472
Q8Z307
A8GZ16
Q32AB9
Q8E647
Q9RNU9
Q8P1W7
Q8DPW5
P74299
B7VLL5
Q4UR00
Q2NZE4
Q1CBV8
Q1CNQ7
Q5UQL7
Q6GLR7
Q7T6X4
Q7T6Y5
P19726
Q90187
Q913Y7
Q2Y0E8
P03590
P14984
Q9DRA0
Q6QIB5
P69540
Q9FZW7
P51720
P15416
P68674
P15794
E1XTG1
P04866
P27578
Q02951
P04383
P54087
P05399
P69475
P03561
O40981
P69466
Q06934
P27404
Q66915
P09519
Q8UZB5
Q90125
Q82446
Q67815
P03148
P0C698
Q9QBF2
P69706
Q76R61
P0C680
P83664
P83666
P82256
B1PS80
P14986
P07302
Q83884
P61826
P12930
P36310
Q08308
Q06912
Q9WDG4
Q9QBU3
P10468
Q9DUT0
P03580
Q8JJY5
P27444
P15627
P03598
Q9QU30
Q9WSV7
Q9DUC4
P38608
P31616
Q64FN9
P06946
P69712
Q04965
B3VMP4
P03277
Q04966
P36854
P03278
P35985
P42671
P04535
P36716
Q64755
Q6WI88
D2K805
Q9NHE5
O82631
P13022
O74232
P28495
Q4INI2
A0PFK7
Q5XI32
P36621
P17555
Q5XLA6
O28995
Q8K9Z6
Q57C28
Q8XHB2
B8IZS6
P87183
Q6B940
Q9PMG8
P77885
Q8RBK1
O25835
Q8TY15
Q8ZY49
Q7N8W2
Q9CKV3
Q3A450
O60060
P9WPK5
Q98IA7
B4S5S1
Q8EHS6
P38099
Q5HGN0
P63729
Q4L5Q4
P63732
Q9HK16
Q31LB7
Q67Q55
Q58773
Q8TWX0
Q0TM79
P63737
B7HLM0
A2BJL3
Q8RSS3
A8YVZ3
Q1WVA9
B2GI87
Q636E0
A7I6J1
Q92AH3
Q72NF1
A5UKG5
Q38X24
A5VHN6
C5CCF1
P9WPK2
P13258
Q9JXW8
Q8YQL2
Q1AVY9
Q8TNY4
Q04H29
P9WPK3
P14846
Q87WP4
P63738
A6QGA4
B1L8T8
Q9PEC1
Q8CWR0
C3NEM0
Q9I7X6
D4ATH2
P0CY26
P32951
C4YMJ3
P0CS83
P0CY28
Q03700
P43232
Q5AC08
D4B385
Q00663
P11838
P22929
D4DEN7
Q06910
Q8SA63
Q8N187
O08317
B0R9Z1
Q2RHR1
Q53WG8
B1L400
Q1KLZ2
O82139
Q02ML7
Q05581
Q2FL79
Q2RY12
A9WFZ7
B5YIU7
Q74H35
Q1KLZ1
Q5JD44
Q73QW4
P38036
Q6D0W9
Q9YCL9
Q57822
G4RJY5
O30169
D4GQN7
P9WPJ1
Q8U1S4
Q53WG9
P09115
P04653
P33049
B7VGF9
P04654
Q9TVD0
Q48409
P11839
Q8IU53
A0JMU8
P0DI62
P0DI52
P0DI54
P29452
Q9N2I1
P43527
P89116
P0DI32
P0DI40
Q9CAX3
B6U045
A2YQB8
C5YLC9
P0DI39
P0DI42
P0DI36
P42574
B9SCX0
C5Z7E3
D7LZ50
B9HQ42
Q9LXF3
B9T4E6
Q075B4
Q920D5
O89094
Q5R8V1
P31236
O09165
A5GFW5
P26825
P83657
P00485
P23364
P36883
Q91ZF2
O33948
P39113
P30264
P49319
P48351
P12365
Q0D9C4
P49317
P83715
Q2I6W4
P24168
P25890
P30263
Q5RF10
P95631
P55306
P32290
P92131
O33951
Q5RB02
Q26563
P80209
O93428
P18242
Q805F2
P70269
Q9X576
Q9UBX1
P28293
Q3T0I2
F4I2J8
B6KG46
Q0IHI3
Q9GKL8
Q94714
Q10991
Q94715
Q24940
Q26534
P07774
Q9QZE3
Q3SEK0
P54213
Q06827
P20667
Q02765
O91466
Q91CL9
Q8V5U0
Q9J8B9
P94377
Q9R1T3
Q07E02
Q07DW0
Q9YGM8
Q2QL80
A1X148
Q2QLF3
Q2QLB0
Q3ZDQ5
Q09YJ1
Q2IBF3
Q769E5
Q6K1C4
Q6YXZ1
Q66WT7
P53223
P51638
A4FUA8
Q2QLB9
Q07E47
Q2IBE7
P47755
Q96KX2
Q27294
Q6ZSB3
Q8CEZ4
A4IFR8
Q149G0
A6QQL5
Q5SPV6
A6NCI8
Q6ZV80
P12360
P38581
P27520
Q7M1L0
P12469
Q32904
P27489
P27495
P27496
P14274
P07370
P14276
P20865
P20866
Q00827
P27525
Q5PPR6
O43102
P24132
A5VR64
B1K168
Q97JA9
C1FVD5
Q0STJ5
B9M7V0
Q2S8B2
P61986
A0AHT7
Q46CE4
P61988
A6X049
Q180S8
B4S8C4
Q7VEH6
Q9HZT9
B1J5X5
A8M4X3
Q5PDT5
A4X7W7
Q7UA54
Q8DKT8
P61987
O87694
O87697
O87691
A1ANC7
A2SSD6
B3EC54
Q897L1
D5WSC8
D7DR00
D7GIS1
Q05594
D9S0S1
A6TDB4
A9A9I2
Q2LY16
Q57836
A6UPM1
Q4JBL7
C3N8G6
Q12X56
C4KID1
Q980A7
P31034
P53894
Q557E7
Q13191
Q9ULV8
P63181
P98087
P9WQ82
Q2UE23
Q59QC6
Q0ULB7
A7TFK6
C8Z970
O02350
P00730
P00731
P19222
P15089
Q9UI42
A9NDK6
A7ZKA5
B7MIE6
B5YU43
B7MPT2
B1X8V5
B6I976
Q1RDL6
Q1I490
Q87VN8
Q31YR1
Q3Z3C3
P55261
P15086
P04069
P19628
B6J7F6
B5YU42
B7MPT1
B1X8V4
B1LJ05
Q1I491
B5F1Z4
B5R6G2
B4TSM2
Q55FR8
P80092
A6RUD7
Q96VC4
C1GG77
B6HPP6
A7F4H5
Q5J6J0
C4JNM2
P52710
Q8I2A6
O54858
P06495
P16152
P08074
Q6NUE2
A1AHM5
P31456
A1AHP9
Q0SYQ7
Q47086
Q47087
O54089
P32582
Q5RIA9
P83917
P23198
O55187
O95503
Q9QXV1
Q9D1C2
Q8N5N4
Q6P1S2
Q8N813
Q6P2K3
A6NLC5
Q2NL23
Q8WV48
Q4R8R3
Q5XJN6
B1H228
Q96NT0
Q6PB51
Q5T0U0
Q09651
Q7K0F0
Q8C7V8
Q96M89
Q66H60
Q0VCP9
Q6ZUS6
O60729
Q8BSN3
Q5SPX1
P0CW27
Q9D162
A6NNP5
Q0VFZ6
H3BU77
Q80ZU5
A2AJB1
Q5R9B3
Q8C5V8
Q3URK1
P84444
Q9NV96
Q08AV7
B0VUU0
A6VN94
A4SIG1
B7GHS8
O28126
C1DIX6
B7IPB4
A7GN74
Q9KC89
A8FEH9
Q1LSL7
B8D8L9
Q058D0
A0KBA2
A3MRJ1
A3NQD4
A4JIK4
A7MJU1
A7ZRT7
B7LGZ2
B7N0K6
Q0TD50
P06961
Q5KXX0
Q9L7A3
P45269
B0R2Q7
A6T2Y3
Q039G0
Q043S5
A5VJK7
Q46AZ4
Q8TGY5
A1KU50
Q3JE31
Q7MAZ9
B4EW50
Q02TH9
A4XZK2
Q0HG49
A6QH08
Q6G9A5
Q5HP86
Q49XR3
B4SIY9
Q1JHE0
Q48U40
A3CMU4
Q03M28
Q97CI4
C4LB55
Q9KPC6
Q39068
A2YH60
Q3MI99
Q6Z0E2
O76879
Q8IYE1
Q8C9M2
Q5T9S5
Q8LP17
P42752
Q8I1H7
Q28G12
Q6GLE1
Q2M243
Q0J3H7
Q96HJ3
P0CK98
Q0V9R4
Q56A40
Q0WQN9
A7S8T5
Q4KYM5
Q9CR29
Q5RCI4
Q810U5
Q5RGJ6
B5X3I1
Q4R363
Q2TAC2
Q8R3Q6
Q8C4J0
Q69S43
Q6P9F0
Q5XIJ8
A2RUB6
Q0IHN7
Q6NSX1
Q9BR77
D3Z5T1
Q8AXP2
Q2TA00
Q2TBX7
Q5RB69
Q5XIB5
Q29RS0
Q6AY97
Q8VDN4
Q54WR5
Q95LS7
Q96F63
Q9M5P3
Q2KIZ9
Q5U4I3
Q52042
P62521
P20104
Q10Q62
Q06432
Q71RJ2
Q8VHW8
Q8VHW7
P62957
Q8VHW2
P50077
Q8HZ58
P53703
Q552W5
P06182
Q0DTM7
Q5D0K2
O97772
P70031
P41520
Q9PU41
P0C229
O57312
P01355
Q8RWV3
Q68Y88
Q16663
P55774
P22362
P37366
O00175
P52203
Q9TTQ3
Q5RA36
B2MVM5
C4YSG0
P80075
A7TMW6
Q6CHP9
Q6DRP4
Q8K2Y9
Q6G0V9
Q5FQN4
P45032
Q5ZX76
Q0AKQ2
Q3SVV2
Q88EX5
Q57ED2
Q8G1U5
B3PIC5
Q46RW7
B7MFA9
B7MXM7
Q0TFP4
P69490
Q5FQF4
A5UD12
Q0I2F6
B0USG1
A6SWI5
C1D9H2
Q5WY48
B7KTL8
B1ZE84
Q1QND7
Q2G8J0
Q6D602
Q48GL4
Q9I3N3
C3K4Z0
B0KQ27
A4VMK0
Q1Q8W7
B3PU61
P45402
Q2IUG5
A3PK35
B9KSX9
Q4UKW1
Q68WF0
Q5PMV3
A3CZ45
Q12I78
Q8EK44
Q31Z20
A6U760
C5BHX7
C3LP04
P52226
P0ABN0
P0A329
Q03513
P34801
Q92161
Q61456
P47827
P21090
P19063
Q9X597
Q9X682
Q9VMT5
Q96HQ2
Q80X80
Q28BX9
Q6P1N0
Q6PF54
Q9U2M8
Q29M42
Q93XX4
Q776A6
P87617
Q6RZS3
Q3ECU8
Q84W91
Q6AT25
Q941Q3
Q93XW7
Q5ZA07
Q69XQ3
Q0DA50
Q8GW05
Q8GVZ8
Q6Z358
Q84SL2
Q9SY74
Q9FNZ1
Q9LUZ4
E0X9N4
Q657B3
D7A0Y2
Q9VNE7
A6QLJ4
P24653
Q9VMS7
O46051
Q4V853
Q556M5
Q1ZXL7
Q55BU9
P83170
P29967
P25938
P0C0X7
P00123
P00139
P00150
P48934
P35721
P80481
P0ABE5
Q8ZAU2
P16670
Q641Y1
Q8RN05
P21040
P34014
Q5Z5R4
F4IK45
O64698
B1NF19
Q9SAB6
Q9STL1
Q9STK7
O65785
P58048
P58049
Q9LTM7
Q9LTM4
Q9LTM0
Q9LIP4
Q43255
P93531
H1A981
Q8LIF2
P37120
O04773
Q6Z5I7
O65012
Q9ZNR0
P20210
Q43135
Q9M7B8
Q9FUY7
Q6WNQ9
O49858
P20212
Q9FMA5
Q43246
P17364
Q9UKL3
O81973
G4XV71
Q9FMV7
Q9ZUX1
O48956
Q9CA60
P0C844
Q9BV19
Q8NEQ6
Q9BRT7
O95561
Q9NX04
Q3ZCQ0
Q6PTD7
A1X8C6
P0C1V9
P53836
A1X8D9
P86362
Q8N1D5
P0C8U9
Q3U7U4
P0CAQ6
Q32PF7
A0JM83
Q2M2T8
Q6ZWK4
Q0JJZ6
A2BGD5
Q9P1Z2
Q13137
P43155
P83757
Q9Y6N8
Q3B7N0
Q9WTR5
O75309
Q9R100
Q9C7N2
Q9Z0M3
Q9UJ99
Q99PF4
O97113
Q9VGG5
O32219
P86293
P37374
Q9CAI3
F1PAA9
P12830
P48523
P39038
Q8AYD0
P55284
P55280
Q9ULB5
Q9ULB4
O22380
P31656
P41637
P0A5N7
Q8N3J6
Q6DJ83
Q8N126
P62541
P82091
P09085
P01357
P86486
Q75D53
Q2U664
P0CM53
A1DDV0
Q09929
Q5R1S9
Q9SFX6
P26926
Q6BLT5
A7TNS8
Q9ZLU5
P97245
P61215
O70354
Q9MZ30
Q8N1Q1
Q9WVT6
Q8UWA5
P46510
B8V7P3
P54212
O52535
Q50940
P0C8R2
B7L4G2
B7M0D6
A1A789
B1IRD7
P60584
A9MQH5
B5RGA6
Q0T8F5
B7M0D5
Q0TLV1
B6HYY9
Q1RGG0
B5R1R1
Q8Z9L3
A8ALR6
B7NHE1
B1XBG2
Q8FLA5
P31552
B5F750
B5R1R0
Q83MG9
Q8FLA6
Q8GB17
B5FHG4
B4T6J5
B5BL54
A8ALR8
Q8XA36
B1LFW8
B7LWM6
C0Q4L1
Q83SQ8
B7M0D7
B6HYZ1
Q3Z5W8
Q32K57
B5FHG8
P0DMP5
B1LFX3
P60977
P69067
Q8ZRX1
P01263
Q9N0T3
P10092
P32214
P0C234
P01258
P13505
Q3SB10
P61860
Q6PI52
P02594
Q7Y052
P93171
P62154
P41040
P17928
O82018
P61859
A3E3H0
P62203
P04353
O97341
P62151
P18061
P05419
P06787
Q2TBR8
Q68EK2
Q8AXU4
Q8WN93
Q9ZPP1
Q7Z1E6
P27798
Q9SP22
Q40401
Q9SLY8
P15253
P93508
Q9LTG5
Q3B724
Q9SFU6
P22074
Q6IQP3
O35887
Q6IP82
A8XA40
P24643
P27824
B4GAM2
B4P6P6
Q9NYX4
D7KQR8
Q6R4S3
A5WUN7
G5EGK5
Q9LJL9
Q9ZUZ2
Q7SY49
Q1KLY6
Q1KLY3
P49913
B6S2X0
Q1KLX5
O81185
Q86IC8
Q55AS5
Q9SLP8
O65162
Q41720
Q95LP4
Q9ES66
Q9ER56
Q6MZZ7
C8VP82
P43059
Q9GLG2
P06815
F4IH31
P43367
Q92177
Q9GLG7
Q2QUS0
O08688
Q9Y6W3
Q78EJ9
Q9D805
P63099
Q63810
P0CM54
P87072
Q9VXH6
A7MBJ5
P97536
Q9R0L4
P27398
Q9KRL3
Q8WVQ1
P45148
P53615
Q9MBA1
Q9LHS0
P72188
A8F1A5
P39859
Q8PS70
Q9V2Q9
C3MTS7
Q97WG4
A3MA94
A3N6Z8
Q7P206
B7UNT2
Q8X743
C5A0C2
Q0TAA4
B7NFQ6
B7LUN9
Q886R9
A1SRH8
Q5PK55
B4TQH2
Q8ZKM0
Q03LA9
P06516
P27154
Q9KNT4
Q5GW71
B1JQ63
Q9I7D3
Q5RJ80
Q9ULU8
P19693
P19727
P03135
Q9JGF1
O39520
P0CK33
P12869
Q37993
P69539
P03620
P05481
P85990
Q6QGD8
Q00010
P09509
Q9Q6X7
Q9IZU5
P69474
P21368
Q00259
P69467
Q66120
Q66138
Q00261
Q83253
P0C6J7
O39831
P27405
O41518
O12792
P0C695
P69707
Q9E6S6
P0C6H4
P0C6H6
P0C6H8
P24023
Q9QMI2
Q69608
P0C6I6
Q68985
Q00270
Q50LE5
P83665
Q90053
Q83049
P11642
P29073
P19899
P03569
Q9IGY8
Q9YPS5
Q9YNE2
Q07506
Q00323
Q9J7Z0
Q11213
P03136
P17522
Q9WDG5
Q9IW99
P89036
P31798
P27255
O72158
Q87012
P03581
Q04542
Q83486
P69687
P69508
Q98747
P27210
P35987
Q84176
Q54XM0
Q8T2Q6
P34685
Q24120
Q9M9G7
P57730
Q9FHP6
P13773
D5IGG0
O66727
Q4WU09
Q9K9V8
Q636D9
Q9LVW7
Q81WF1
B0CHS0
Q732I2
Q6HES7
P52557
Q6G5M0
B3DQ31
Q97FT2
A9IWF8
Q6NH15
Q5BB37
O19886
Q89DR8
Q7VP66
Q50899
A1CZ92
Q7VHS5
Q1MPN3
Q8TNY3
Q9XB61
Q9CF80
Q0AMR3
Q50983
Q6LWW5
A6WZJ5
Q6YV23
Q5LTN6
Q8XZ85
Q8CPJ5
P63735
P74587
Q8DUP4
Q5HPY9
P0DA13
P63733
Q72GZ0
Q7UGJ6
Q9WZ28
Q7U7F9
Q87SF4
Q8TUT7
Q5SLL3
B8H8U5
O50235
B8GNX4
Q7MNU1
Q58776
C3L740
B7H6M2
A9VTC6
A1A0T4
B7GPW2
Q8K9Z7
Q732I3
B0REV9
A1R6Z3
Q8RBK0
B7JJX3
Q8FT42
Q819S3
Q834E2
C1CXR4
Q8XHB3
B2THH3
C4ZEK2
A5CRX5
B1YIR9
Q0SPY4
A6WCC6
Q9ZKT2
B3WEF5
Q5FJC0
Q8F832
B2G564
B8D1H3
Q8FLB0
Q74J34
B1HQC1
Q9CFV2
Q8Y665
A0AJU0
Q469Z7
Q9XB60
P77886
Q9CCR2
A3PZ65
P38100
Q8XZ83
Q2FZ72
Q9JW02
Q9XFX4
A4XES9
A0R561
H6LGM8
Q5U2X0
Q6PAV5
P33880
Q53W62
Q8ZIL4
Q6EDY6
Q3UFQ8
B4KA23
B4QVW6
F1N9S8
Q5BJZ6
Q9SLP9
Q74N45
Q6D0X0
O58938
G3ECR2
A1RZT8
Q2RHR2
Q6ZEC6
Q6ZEA5
D4GQP1
B7KNJ8
D3E4V5
G3ECR3
Q97WW2
Q5AMH6
Q57820
Q97WV8
Q1RE32
Q1CW45
Q57830
P02662
A6H8T2
Q6TDU7
Q5CZI8
Q6P2L7
Q66JQ7
Q27952
P0DI61
Q9MZV6
P0DI59
P0DH81
P0DI44
Q1W3A5
P0DI43
E6Y2A0
D7LAP2
P29594
A7QF77
Q08DY9
Q60431
Q95ND5
P0DI47
P0DI41
P55866
G7IHF9
P70343
P0DI57
Q7XUV7
Q3T0P5
P55212
O35397
P55210
Q14790
P84902
P80533
O97397
P43234
Q9PYY5
P00487
P49417
P54269
Q2IBA5
P79132
Q6B3Y2
Q07E50
Q2QLH7
Q09YN7
Q09YH9
Q2IBC2
P04573
B3P773
Q39253
P56539
Q2QLD1
P41150
A0M8S9
Q108U5
Q07DZ0
A4D7S9
Q3T1K5
Q07DV7
Q580R0
Q08D12
Q5ZKI7
Q8WWC4
Q66IB8
Q6DJH5
Q9DAQ4
Q53S99
P12327
P12330
P13851
P08963
P04780
Q9T2K9
P27523
A2XJ35
P04781
P84991
P27494
P14278
P14279
P27490
Q93WD2
Q9T2L1
P14277
P27524
P36494
Q0IHR1
Q9FKL6
A5JTM6
A5JTM5
Q8N350
P40119
P95649
P86831
Q51603
O74954
G0SGK0
B2TPG6
B8HS30
P61984
A9MLR2
A9MT88
B4TZR1
C3N0H9
Q5N2F9
Q9HKE5
C4LFC1
P0A2H2
P0A2H0
Q05590
Q46D59
B8GEB7
B7GLU2
B8I0P7
Q748J7
A6LKX5
O26234
B5QYX9
C0Q1Q4
O54189
Q05597
A9AA91
O26249
C3N0H8
Q97WC7
O87690
P61816
P61819
C3MR05
Q8Q0G3
Q6FP74
Q9R171
Q9JHG0
Q93QC6
Q47083
P23092
P22682
P34545
Q5SLM3
P52711
Q08996
P21529
Q75F70
Q6BI17
A8PYF7
Q9USV6
Q8R4H4
Q5U901
B7NLC5
C4ZQC8
A7ZYV2
Q0TJ66
B1IV97
B7N3F5
B5F1Z5
O76373
Q4U2V3
Q641K1
Q68EI3
B2GV17
Q5VU57
O75976
Q9JHW1
Q54QT8
Q966Q9
Q86IV7
B1J5W6
B5FR39
A9N6S3
Q8XGQ8
Q55DL1
Q41005
C5GEU5
E4USS9
Q0CSD3
E3QR43
C7YQJ2
C0SGX7
B2AWD5
B6QAN5
A5YCB8
D4ANB6
Q66K79
P0C8M2
Q92793
P47727
Q8K354
Q47084
P0DN79
Q9LEV3
Q91WT9
A6NM15
O00257
Q61686
Q9HBI5
Q8CDN1
Q96M34
Q66H33
Q9D9C7
P0CE67
Q6DGB6
Q2YDN4
Q9D4K7
Q8TBZ0
Q66I85
P13994
Q28F39
Q96JN2
Q8CAI1
Q6P5U8
Q6NRH3
Q6GQT0
Q8NCX0
Q494R4
Q6RUT8
Q2T9U9
A9JSR5
Q0VG85
Q6TFL3
Q2T9Z6
J3QM76
Q4R6Q9
Q6AYN9
Q8N715
P54664
Q09660
Q5F362
Q6AY41
Q9D4D7
Q96AQ1
A6NKD9
A6NC98
Q8C3X2
Q2QQ96
Q9FMH5
Q9C6A9
Q75UG5
Q641G3
Q5R8S0
B0VBE4
Q9FJK6
P93411
P47818
Q67V81
Q8R344
Q8K2J4
Q96LX7
B3A0Q3
A6QQM8
Q5SV66
Q5BK07
Q5U2X6
O49675
Q96ER9
Q05B58
Q6DKA1
A4FUI1
Q4VC31
Q8IWA6
A0JPP8
Q2T9W3
Q8NA47
Q8IXS2
Q9H2F9
Q4V7C4
Q8CDM4
A2IDD5
Q8R2G6
Q5XIN9
Q6PG04
Q4VA36
Q9JJ89
Q95JI9
Q5RCA7
Q53HC0
Q6GQI5
Q46995
Q9KDL8
Q4R809
Q5BK06
P62555
D3YZV8
I3L3R5
Q6K8S3
Q2MJQ7
Q9Y698
Q9JJV4
Q8VHW4
Q8VHW1
A1ZAX0
Q4V4I9
Q8TD31
P14187
Q9C5X2
Q9TS44
P23362
P01356
P80345
Q9TTQ4
P51671
O15467
Q92583
Q8SQB1
P78556
O88430
Q68A93
Q68Y86
O00585
P42831
Q8HYQ3
P50229
Q8HYQ2
P80098
A3LRH4
Q9Z121
O42955
P30882
Q5P3L0
P30963
Q13I12
Q478L3
Q0TFP1
Q7VN12
Q3JCI7
Q6LTL7
Q8GQ92
Q4KG27
Q52733
Q2J3F7
Q1RKE4
Q166I9
Q12I82
Q9KQE3
Q3BSL0
P0ABM6
P0C1F7
Q8PLW2
Q7WIP4
Q2YMU7
Q8YG29
A7ZP19
B7NN09
A1AD51
B1IY75
B7N5F8
Q1R9M2
Q5HBM4
Q4QLJ5
Q0C2L6
A6TA84
Q8RPN9
Q0AR54
B1LU06
Q82WC5
Q3STD7
A1B946
B4RHR0
B7UW72
Q4KG23
Q88EX9
A5WHG7
Q2JYF0
B6IVR1
Q2RYF4
A8GP56
Q92H75
A8GSW3
A1AWU4
A8GH95
A6WHV6
B0TLA3
B8CNG1
Q0HNQ9
B1KM33
P69493
Q9Z647
Q5E3T1
B2K8K4
Q668U2
Q33884
Q6K7S7
Q7V2D1
Q03512
P46205
P41179
P18606
P30274
P37881
P20248
P46277
Q9DGA0
P14635
Q9DG96
P13351
Q659K0
Q9I7I0
P42524
Q5SCB5
P48961
P24864
O15995
Q6DFJ9
Q5RD50
Q32NM1
Q9ZHR4
P9WPR5
P99175
Q8CNV8
O34994
A4R606
Q6C7U1
Q6URB0
Q10432
P32246
Q9BDS8
P51678
Q0WKY2
Q0CT27
Q8MJW8
P0CP23
B7XK66
P51679
A1CW67
O74874
Q95NC4
Q2HJ17
O62743
Q9XT76
P56493
Q95NE8
O97975
P61813
Q95ND2
O97883
P68269
O97881
O97962
P61757
O97878
Q5MD62
P51685
O00421
Q8H0D3
Q7NJ11
B2XTC6
A2C4K5
Q318T2
Q46J48
Q10357
A5GV87
Q3AZN7
A0T0W1
B0CBA0
Q85FH6
Q85A51
A1CLY8
A6MM86
A6MMH8
A6MMZ4
P31172
Q06GK4
A3PCH3
A9BAR6
Q7V806
Q46LG5
Q6L3E1
Q2VED1
Q2JQ31
A5GLB4
Q0IAM4
Q118J9
Q9SEA0
Q9LY16
Q5AFN8
Q9FKP1
Q9SYG9
Q08CI4
Q5T2Q4
Q803R2
P86791
P38273
Q2YDG2
Q6V702
Q17QE0
Q9CZL2
Q96LM5
A0JNN8
Q5BLP8
P46892
Q0CH08
Q6PC40
O75794
Q8R2S8
Q28565
Q9QZY5
P15812
Q95J96
Q8HY02
O18906
Q28071
Q07490
P0C9V7
Q28HY7
Q9MZ03
Q64244
Q28074
Q95LI7
P18439
Q9TUF8
P63305
P27548
P20944
Q60522
P14745
Q9N0K1
Q5REL0
Q9SS94
P09326
Q56405
Q8ID92
P45594
Q2KNL5
P09803
P19534
O55075
P10288
P15116
P19535
P34616
P10287
Q2R114
O02840
Q7XWU3
Q8BM92
O54800
P70407
O64969
O24562
P31657
G0WXL9
Q8R5M8
Q99N28
Q66KX2
P86507
P82090
P05224
Q7LZC4
P43569
Q2H6N9
Q54NS1
A4R8F9
Q0UE25
Q4P7A4
A6QLA6
Q9QWF0
Q9C6M9
Q9SKZ2
Q9LEU4
Q5VMQ5
P26948
A5DTJ3
Q84N48
A6ZZZ8
Q5IR70
A0JN41
Q9NS85
Q20781
P35217
Q7M317
P00922
P07450
Q10462
P28651
Q8VHB5
Q6PDJ1
D3Z291
A9MQH4
P22676
P69165
Q9MYV1
P30880
P30881
P01256
P01260
P60978
B4JW98
B4QHH0
Q39375
Q10KY3
Q9FIM9
Q9LET1
Q63092
Q6IRN6
Q08AD1
Q9P1Y5
Q1KLX6
P51437
Q1KLX1
Q1KLX4
Q9C9W3
O65862
O65922
O24151
Q42945
P28034
Q43095
Q43237
Q84CG1
Q9HC96
Q5BK10
O75808
Q5BAH2
Q942N7
Q5NVS7
P97571
P04817
P17655
P06814
P20807
Q9TTH8
Q5AJ71
Q6DD09
Q9C9X5
P34122
Q5R5X8
Q54800
P36712
Q65954
P36713
Q89592
P63859
P96736
P96737
A8EZA9
A8GRN9
P39855
P24452
Q9MAH0
P10490
Q02909
Q6R2V6
P29194
Q84VW9
Q8XLE8
Q9HN43
Q8TYV1
Q6L0F3
Q8TZL5
C4KJI5
A1RZN3
Q6F6Q6
Q0VRS0
Q5P7H5
Q7WQB3
Q62LC1
C5BC63
Q7NNJ7
A6VUQ5
P46710
Q9JWH1
A1KWE0
P28594
Q7MAX5
A2BTF4
Q1IDV2
A4XXP6
Q88MR4
Q8XWW2
Q218E3
Q57H97
B5QXQ1
A3Q9C4
Q31U32
Q3YV20
Q3K1U6
A8AW99
Q04KL8
Q5XD52
A4VZZ0
Q5M0E6
Q7U4M0
Q72L05
C4L7S3
B5FBP8
Q7MH68
Q8P336
B2JZD9
A4TRH7
Q14444
Q05A80
Q62717
Q8BYR5
P21942
Q85056
P14836
Q8VA41
P03591
P04329
P03602
Q9T1S4
Q7Y2D3
A9CRA7
O64322
P03621
P03623
P85987
P03622
P09510
P03543
P54088
P03601
Q66154
Q66114
Q83269
O72620
O15926
P17456
Q7TD09
Q9WIJ8
P27406
P12870
P22172
Q67652
P0C6J1
Q82462
Q9WFZ0
Q96818
P03149
P0C696
Q81164
P03147
P0C6I2
P29178
P0C6I9
P29326
Q6J8F7
P0C6K0
P0C6K1
O40985
P03137
Q83928
B3VML3
Q9JG99
P07297
Q9PZT0
Q80QL5
O56129
P10470
O41345
O70739
Q8QVL3
Q9QUB8
Q8V7J0
Q88922
P27257
P27256
P69710
P36853
P11820
Q8JN67
P68946
D4Z9X5
P19896
Q60PC0
Q23658
Q550W1
Q75DS4
Q4I2D7
Q4WKB4
P14315
Q5BGP0
P47756
Q9HGP5
P40122
Q9BWT7
Q9BXL7
Q9LVH4
Q9S764
Q9S7J9
A2R9B9
Q6FZ66
A1UTE8
A9M6F1
Q8FZJ8
C0REC2
Q8FT41
Q6CIQ1
P0A6F1
Q8YIB8
B0R6F1
Q9ZJY9
Q8Y664
P9WPK4
Q72PK5
Q04ZG6
Q9JVZ6
Q0U5H7
Q741H2
A6UQN4
Q6D0C8
P38098
Q8YXQ7
Q8U086
Q9JP87
P51201
Q1XDT6
A4SXM1
Q9KXR5
P63730
P63734
P58894
Q8Z9L8
Q6C9Y4
P58896
Q9PEC2
Q8U085
Q5HPY8
A8F453
Q04K48
B9EXM2
Q7UJ58
Q97QE4
Q8E5F5
P13079
Q827Q7
Q5M0W9
Q8DUP3
Q03LT8
Q67Q54
P63740
P0DA15
Q5M5F6
C3MW21
Q87SF3
B9KXM5
B9DRV7
Q9XB59
Q9EPY0
Q9KPH9
P21542
Q9NXV6
P58943
B4GZ20
B4LVS8
Q4AE70
Q95VZ3
P0CY27
P32950
Q03699
O42778
O42779
O42630
P17576
P81214
P07267
D4A7U2
Q16568
Q9RLS9
Q53W21
Q8KB21
Q97Y84
B5YIU9
F7V5D5
P0CM56
Q46896
C9X1G6
Q2XPU6
Q76MX2
Q9X2B7
B5YJS1
Q8ZZL9
B5YJS4
Q2RW60
D3RW30
Q8RED2
Q8F1F4
Q8TVS8
A7HP87
Q9FS29
Q05582
Q97YC6
Q746C2
Q46898
O58088
I3RB26
Q6D0W5
G4RJZ1
Q03LF7
J3F2B0
A1IQ68
O62823
P18626
Q2RL67
P02661
P02663
P04655
P50419
Q9TSI0
P28550
P10598
Q4R796
Q6TDU8
Q8K3X0
Q5R5X4
Q1LW89
P0DI38
P0DI60
P29466
P0DI45
Q60D27
P0DI63
P0DI50
A7PP95
P0DI37
P42575
D7LGW9
Q5IS54
Q5IS99
B9S8Z3
Q6UXS9
P31944
P15156
P70403
P31415
O09161
Q9NQ75
Q7M3M8
P81138
P26826
P00484
Q9C169
P48350
P18122
P55308
A2YH64
P55313
P48352
P18123
P07773
Q9AXH0
Q8X1P0
P0A323
P0A327
P24270
Q9PWF7
P55310
Q2YXT2
Q6GH72
Q7MFM6
P15202
P07688
A1E295
Q66V81
Q9I0X4
O76856
P07339
Q805F3
P25796
P14091
P17977
O46427
Q9VR99
B9EKE5
Q90686
P61277
O35186
P80528
Q8BM88
Q94726
O33945
P55303
P41210
P43646
Q8HY81
O70370
Q80LP4
P62579
Q02736
P58777
P62580
Q00PJ9
Q2QLC1
P35431
Q07DZ2
Q108U7
Q2IBG9
Q2QL91
Q9WVC3
Q07E39
Q2QLF2
P49817
Q4R5G1
Q5KQN0
Q09YN4
Q9WUV6
Q8R3C1
A3KN05
Q29221
P51636
A0JMH2
Q8N8R5
Q9DAS2
Q9CYS6
Q810S2
A8NIX5
Q6AXP4
P13869
P04778
P04779
P84988
P12471
P08222
P12331
P09755
P92919
Q10HD0
Q567I9
Q5R4Q5
P37102
P58332
O43101
P85508
P08185
P31211
B0Y793
P26688
Q9KBM8
B2G9J4
Q720N8
A5UMJ2
Q6L2V8
Q980B1
Q57MW3
O26329
A1TI97
O29535
C0RJR0
A0K7F1
Q13MI0
B2UXF7
B1KY30
Q8XL16
Q24Q31
B5EC81
C5DAN8
B5XUU2
Q92CL4
A6UT10
Q2FRR2
A3CSU7
O26899
A1ANJ7
Q7N2S8
A8G222
A6V3I3
Q3KIR0
Q8XS59
B5FM00
B4SX00
C0Q1P4
Q8Z5M8
C3MJI6
C3NJQ6
Q2JI70
B7IHG0
Q58544
Q58223
O29529
A4FW42
A6UQC5
B5FLZ0
Q5PDU6
Q8Z5N3
Q05596
A4FWV6
Q58380
Q4JAI2
C3NGG2
Q975N6
Q5AP53
O97438
Q9T045
Q6DFR2
Q80XL1
P63182
Q1K8G0
P11515
Q54RF4
Q6FVS6
A5DTG8
C7GT24
A5W9N6
B5R6G3
Q5PGA2
B4TSM3
P63263
Q0T634
B9K7M6
P19223
Q2KIG3
Q96IY4
A9JRL3
Q8CDK2
D2GXM8
Q09M02
Q90240
P42787
Q02I11
Q869S9
P37892
A5A6K7
Q54QT9
Q6DN52
Q88DH8
B4TEN4
Q7CQS3
Q9EQV8
Q6GQ29
P18143
P58156
P48758
P47844
Q29529
O75828
Q7TS56
Q0TB17
P64524
Q99MB4
Q5JTY5
Q8VDS3
Q9HC52
Q9CVN6
Q8ND61
Q3V125
Q96M63
Q8IYX3
Q8BVN0
Q5R8X8
A2BGP7
Q8BIS8
Q5EA37
Q6DJK9
Q9H6E4
Q8R0K4
Q17RM4
Q8NFR7
Q9UNH5
A7MBH5
A8KB59
A1A4P9
Q9P0B6
Q8BXX9
E9Q1U1
Q3U155
Q8CDV0
Q5TID7
Q0VC19
Q8BMK5
Q7Z3E2
Q6NZQ0
Q95KD7
P0C2M4
P86792
P54666
Q6NTM6
Q2T9P5
A0ZT23
A3KNX6
Q96PX6
Q15834
Q9C6Y3
Q0DJR9
P21269
P84121
B7GZN3
A1W3D0
P45749
B6EM10
A1K2Q5
B7JH21
B7HHU0
Q81FP0
Q65I54
P42977
Q7U358
B1JZZ7
A9ABP3
A3N4P2
Q7MBF4
B7UIW4
B5YR96
C4ZQX3
Q1R6S5
Q834S5
A0Q8A2
Q7SIB1
A5UCK0
A1WZI2
Q1G9U3
A8YV39
Q02Y22
Q1WU19
Q5WT58
Q03Y57
Q8Y5Z8
Q8TGX2
A4FXY2
O26684
A9LZC1
Q82U82
Q9CP21
Q6LV05
Q48NU4
Q9I5V3
Q3K5S5
B4TVT8
A3D1R1
Q07YU1
A8FS72
Q31WX9
Q0T0K7
Q3YXI6
A7X2F4
P0DA19
C3MPH6
P77978
Q9V302
B5FB77
Q7M7K5
B0RNU6
Q9PDL7
B2K2H9
A4THT5
Q0JIF2
O48790
Q01J96
P80364
Q9SFW6
Q8RWM7
A8WGB1
Q6UXH8
Q657W3
P42751
Q8CE13
P82712
Q7PZ96
Q54MP2
Q8LHA8
Q8N4L8
Q78PG9
Q9SN11
Q5XIR4
Q3UI66
Q6PDM4
Q80VN0
Q95JL6
Q8CDN8
A8IQT2
Q8LGA1
Q96M95
Q6PFL6
Q2QMW1
Q29RU3
Q6GPT7
A7MC22
A6NI79
Q4R9C9
Q9LZM0
Q6ZRK6
Q640U7
Q9BW85
Q9DBT3
P45706
Q3TVC7
Q9D6Y1
D3YZP9
Q9H0W5
Q01595
Q03702
Q9JJV5
Q8VHW9
Q8VHW3
B3EWM8
Q8SXL2
Q8K2I2
A5PJG7
P53701
Q63931
P32238
P68125
P80344
P09240
Q9TTS6
P97545
Q99616
O35903
O70460
Q5A8W9
A9WGE2
C4Y2K4
A5DA73
B3LI79
C8Z944
P48237
Q5PI55
Q5PKT6
Q2YNU0
Q11CZ6
Q46RX0
Q8FFR2
Q4QLJ9
Q0BWF7
Q5WY52
Q1QR47
Q9CPN2
Q3KFY6
O21280
P29959
Q13DS7
Q9ZCF9
Q21JK3
Q0HNQ5
Q83KD5
Q5E3S7
P45035
Q8PA33
Q3BSK6
Q2P3V2
B0BQV7
B9JBL3
Q0A805
Q5P3K6
B2IGT8
A4YRM0
A5VPF4
Q487I6
C1D1H5
B7LAM0
B7M547
A8A259
B1LKU3
Q5FHG0
Q69AY8
B0UMU6
Q2Y9Q8
A6X2C8
C6DK68
A4SZ14
Q8GQ96
Q3IE16
B1JC48
Q4FQN5
Q52819
Q6N8I3
A4WQY8
A8EY96
Q8XG35
A8G1C2
B2TV39
Q3Z010
Q72IU3
Q9KQE7
Q73GI2
Q87BH5
Q8ZD54
P45037
Q9XI46
P45406
P0A328
O30709
P34800
Q6AY13
P43449
P25010
P51986
Q60FY0
Q92162
Q10653
P30286
Q9DG97
P24860
Q4R7A8
P25012
Q10654
Q8WWL7
P0C654
Q86KE7
Q64HP0
Q3MHH5
P39947
P50755
P39949
Q5R6J5
Q8MUK3
P41002
P51945
Q16589
Q9Z2V9
P51946
O88874
D3NRE7
Q52689
D5ARP7
Q7FAT5
Q76KK0
P46828
Q6GFX2
Q8NW33
Q4WLG9
Q5AEN1
P0CP54
A4QVH4
Q9SGN7
P0C8M8
Q9SAH9
O18793
Q9SV05
P56492
P41597
Q4WQG5
Q1WLP9
Q3M6F7
Q75DD6
Q6BK66
B0JHI7
A3PEU8
A2BYI5
A2BT34
Q31RG5
Q0I7P7
P73912
Q6P3G4
A1EA58
Q54IQ5
Q8C1Y8
Q99M08
Q8N1A6
A2R4R1
Q5BKN5
Q63691
Q9QZA6
Q8CDI6
Q90304
P42292
Q61490
Q62192
P25918
Q9VKV5
Q89501
A8WH72
Q9NPF0
Q63994
Q28270
P28906
Q08857
P58020
P06127
O70352
P33706
P01731
P05541
P14209
P21926
Q06702
Q9S7L8
Q4G059
Q9S789
Q5RAX4
Q8CC12
P46468
P0CP77
Q09184
P39827
Q8STS8
O74473
Q10059
B3DNN5
Q8R349
Q12834
Q05006
Q9STS3
Q4PSE4
O75004
F4K5R6
Q8NHZ8
Q10752
O96821
P23111
P52389
Q5EAC6
Q24740
Q61081
C4YDI6
Q01112
Q9Z1X9
P25694
Q54WZ0
Q99459
O27463
Q980N4
Q8TUI2
Q975D6
Q5UWY4
Q14B71
Q9BXL8
Q96FF9
Q8BQH6
B7MXF5
B1X7N2
Q8FFV3
P47718
C6DDS7
B4ESY3
B5R153
B4SY15
B5BE52
Q8Z5A8
A1S723
Q87Q52
Q1C9U7
A9R1B9
B1JPZ5
Q93ZL5
Q8UVJ7
Q91XU7
Q8BL00
Q9JIK1
A7ZUD2
C5A085
B6I4R1
Q8Z2W6
P42735
Q0T963
Q0T962
H9T8G7
Q0T964
Q8AVW3
P70500
Q15131
Q3MJK5
Q69ZA1
B6A7Q3
Q07002
P24033
P34556
Q5RCH1
A8WIP6
P54685
P50613
P49336
Q96WV9
P29619
Q9LFT8
Q8H0W9
Q8S9J8
Q01518
P03279
Q65949
O10438
Q8GX47
P24937
P11822
P48312
P14268
E2AYH6
Q6GDE0
Q4UM33
P39854
Q865V6
P40121
O54960
P29195
P51059
A8MBK0
Q469A3
O27026
A3MVZ5
C3N0D7
Q9FV65
A0KFU8
Q43299
A8I060
A3MLK7
A2SAH4
Q143B6
Q93MH3
Q8RQL3
P12880
B5Z058
B7M710
Q8FB98
B6I5H2
A4WG55
P43920
B5XZ20
A1U2U4
A0QHY0
Q5F5A9
Q82WS3
P51062
Q9AU12
P51063
Q318G7
Q7UZT0
Q3IBX6
Q4ZWV3
Q2IU23
Q139X8
B5FPX1
B4T0W7
B5BJN0
A8GL86
A8G1A9
Q0SY38
P29196
Q82HE3
Q9A0U7
P0DC99
A4VTQ4
P51060
Q5SKL7
A1WGR0
Q5E2E3
Q8DCN2
Q3BXC4
A7FCZ7
Q8ZA84
Q5M9G3
Q6IMN6
Q86UW7
P27453
P05673
Q9YUC8
B0FIH3
Q37888
B0ZSF3
P03619
P69541
P68650
P26747
O72120
O40980
Q66141
Q00467
P15183
P14985
Q66406
Q91EK1
P0C697
P17392
P0C677
Q81102
P69708
P12901
P03146
P0C6I4
P0C682
Q03500
P33426
P0C6K2
A4KXB1
Q08583
Q91IE1
Q02358
Q9YPD4
Q91MF9
Q84122
P52501
Q8JVC1
P29153
P03576
Q88894
Q8V7G3
Q9DUB7
Q67617
Q9DXE8
P09502
P69709
Q66222
P36852
P19900
Q9ZXI0
Q96623
O10439
Q2UHU9
Q5BBF4
Q10434
Q6CBA2
Q9FIK8
Q8CIS0
Q96LW7
Q9C8Y2
Q9C6B7
Q9TX43
D5IGG4
F1CYZ5
Q8UDF7
B2S6U9
Q1DUF5
P58893
P57245
Q819S2
Q8RSS4
Q8KGA2
Q17VI1
C6C0A9
Q71YI0
Q0BY73
Q6LUK6
P14845
P99147
Q6GA11
Q92N95
Q87WP3
A4G0Y3
Q827Q8
Q4J8E9
Q8DKU5
C5BQ30
P58895
Q75D66
Q42601
C3P656
C1EPQ0
Q6HES8
C5C687
B3DQ32
Q8FZJ3
O67233
Q8UDE9
Q87EB9
A5GTM5
Q66ER8
A7GRL1
Q97FT3
A6LPD9
P00968
C1A4I5
B8DTW3
C4L5W3
B2UX86
B1I4M8
Q1IWM0
C1FNY3
Q02YG5
B1MZ74
Q9HP43
Q2FLD9
Q71YI1
Q6A914
Q59599
P58944
O94313
Q98I87
Q8Z9L7
A6U122
B2A170
B9DPN2
Q9BX69
Q87EB8
Q9XFX3
Q59969
P58942
Q6F5E8
Q9VH48
Q9WVG6
P49192
B2HN69
Q8KDC4
Q97YC1
P55865
Q8ZZL8
Q2FNT7
P0CM57
Q55D85
Q8RED1
Q57823
P9WPJ4
A9WEP1
Q6ZEI1
Q2FQQ4
Q82W51
Q05E21
Q0P899
B8DZH3
P45956
Q1WVJ7
Q5ZKQ5
P42155
P11840
P42156
P02670
Q28400
P82187
Q28451
P06796
P11841
P04468
P50425
Q29137
D7LIN7
Q9MZV7
P0DH80
P0DI49
B9SX12
C6T2E7
P0DI31
Q98943
G7JG80
P0DI34
C5Y9U6
B8AEC9
D7KBH3
A2XU91
P97864
Q29IM7
Q9JHX4
O75601
Q5K5C1
P34237
P31231
P19633
O18934
Q08EC4
Q75LD5
H8ZM73
Q9FN48
P22615
P55307
P49315
P49284
P29756
O33950
O61235
P49316
Q9XHH3
O48561
P90682
P45737
P0A324
P00432
Q9M5L6
P45739
Q8Y3P9
Q27710
P42321
P04762
Q7A5T2
Q5HPK8
Q9KW19
O68146
P92132
P78619
Q4R5M2
P10605
Q9L4S2
O33947
Q3ZCJ8
Q8IIJ9
P00948
P80067
Q9DEX3
P30266
Q800A0
Q9I1W8
P00786
Q08CH6
Q8VPF3
Q8VPF2
Q63088
P55097
P25975
P07154
Q07DY2
Q2QLG6
Q2IBF0
O46550
Q108U8
Q6RVA9
A0M8S6
Q2IBD6
Q07DX2
P05548
O01305
B4HGK2
B4QT24
P51637
Q2IBC5
P41350
P74072
B2GUZ5
Q00PJ7
Q2QLG4
Q09YL0
A1X151
Q2QLA8
P47753
Q2QL88
Q5R4P6
P70190
Q9NWW7
Q2IBB9
Q96LS8
Q08AI8
Q9DAG5
Q4V817
Q3SZR5
A4II40
Q6PAC4
Q3KRA6
Q0P641
P27518
P35387
P06671
P07371
P09756
P04782
P07369
P83630
Q9DB16
Q9XF88
C0SVV6
F4IPM3
Q44257
O85078
P13722
P38578
P56540
Q9SCC7
O33513
P86832
Q51602
P76364
Q5A1E3
A1VYV6
P32504
O14007
P85509
P23775
P49920
O14423
B8N7G5
Q2UBM3
B0Y8K2
A2QAI7
A1DNL0
A2QYR9
Q97JB1
A4G3R1
Q8Y7T0
A6VH63
A6UQC1
A3CL56
Q9HIX6
Q5PDS9
Q8Z5M7
Q05601
Q57CK0
Q8YHU3
Q39GJ4
B2TBS5
A4JEB6
A6LVU2
Q39YF3
Q7NK51
Q8EXP6
A6W0Q2
Q8TTB6
Q8PWA9
Q2NHX5
A6UPK3
Q129V0
A2C5P1
Q7V3N8
B5EWZ8
Q97A63
P0A2H1
Q58973
Q05631
O27454
Q05591
Q72CB8
Q05592
Q46AL8
Q3AE25
A9KP98
B0R611
Q58491
Q8YQ91
A5UQS9
Q8DG81
Q9HPH5
Q58490
Q50799
A9MLS2
B5RBL2
B5BG54
O68106
Q05598
Q8PY64
A3MWC5
C3MJI5
Q96ZL5
A6UWT5
Q8PZH6
P0C1B1
P23435
Q8BGU2
Q08432
P22681
Q8U3L0
P55747
P37891
P21560
Q2H4Y0
A5DM93
B3LI56
A9KE66
A7ZKA4
P63265
C4ZQC7
A1A9Q6
B6I975
A5W9N5
Q57QP3
Q5PGA1
B2TTP9
Q8IVL8
Q17QK3
Q9WVJ3
P52712
C5K1Y9
C5FWJ1
Q5VJG9
C5P212
E5A7I6
Q7RXW8
B2WKF1
B8M044
P42788
Q6JHU9
Q28960
Q6P0H7
Q91VT4
Q0SYN3
Q0TAZ2
Q1R4L9
Q3YWJ8
P14066
Q9C5D0
P64525
Q9BRT8
Q4V339
P83916
P30658
Q13185
P45973
Q04540
Q9Y3M2
Q3SZX9
Q9H0I3
Q95LR6
Q4V8B5
Q5M9G5
Q96HB5
Q28HN4
A2VE00
Q96BQ5
P83688
Q32LM7
Q0P5D1
A6NI56
Q569K6
A2VCL2
A4QNG1
P0C7W6
A0JLY1
P0C221
Q5R694
Q5BJE1
Q5NVK0
Q9D9C6
Q4V8F1
A0A096LP49
Q1RMX6
Q8CEG5
Q3KPZ2
Q8BHG3
Q4V872
Q0INT0
P92973
Q5XG21
Q6AVM3
B2HV23
A3N0S5
Q9YB04
Q0VMU8
B4RVV4
C3P5Q6
Q73AV7
C1EN33
B9IVQ9
Q6HL19
Q5WGA1
Q493X4
Q7U367
B8D6X3
B1YPB3
B2T6V1
A9KEZ9
Q1LS11
Q477X0
B7NJR9
A8A4L0
B1IRR0
B1LF48
B7LQD4
Q9HSP6
Q5QY23
B5XU35
B3WE84
Q049Z4
Q74JK7
Q88W02
C1DAG2
Q92AA3
A0AK10
A1U5G5
Q60CQ4
Q87SK9
Q8PPG9
B0U6J4
Q1C370
Q1CMD8
P30183
Q94IR2
Q0J233
Q4V909
Q8I145
A7RNG8
Q6PA15
Q10K98
Q7T312
Q3V036
Q69QB8
Q6YXH8
Q5ZK95
Q66I12
P0C204
Q96A33
Q2V3B2
Q8NEL0
B5X9S3
Q8VC31
Q7PQ25
Q84KG5
Q10423
Q9CQL2
Q10Q63
Q08DE1
O60359
Q9Y258
Q4PR21
P13500
Q68A92
P10855
Q90826
P46632
P50230
Q9QXY8
P97272
Q6BZ28
Q09141
P51670
Q8ZKZ9
Q0VR80
Q6G529
Q57FS7
Q8G358
Q1R9L8
Q2G9A9
Q48GL0
Q2K396
Q6NDA6
Q92G95
Q1GHY4
Q8EK40
Q3Z006
Q87MK8
Q4UVG2
Q87BH8
Q1CHI9
P93280
P45033
P29960
P30962
P0ABM2
P45034
P0ABM7
P45408
Q3KFY2
Q4UTK2
Q8PK49
Q5H0W6
A6VMM0
Q8UGR1
Q5PB35
A1KCJ1
Q6G147
P45401
B7VL36
B3CMI8
Q9PAN6
Q1CHJ3
Q9I3N0
P72761
Q7V6F7
P0A330
P04962
Q08301
P13350
P30278
P24862
Q7QB13
P49706
Q04827
Q9U2M5
P25322
P39948
Q61458
O75909
Q96S94
P0C242
P34425
Q8HXN7
D9IA45
D0K261
A1B348
P9WPR4
Q75HV0
P0CW88
P67655
Q6G8J1
Q59X94
Q8W0Z9
Q75BI3
A4QJP9
P56770
B3TN98
A4QKP4
A8SEF3
P48269
Q2QD41
B1WP68
A6H5P1
A6MMR4
A4QL70
Q7NJ10
Q2L962
B2XT99
Q06R81
Q09FR1
Q8YYB4
Q6EW01
Q9MTI2
P0C375
Q31QX6
Q54F73
Q9WU84
Q9FKE6
Q9LJ45
Q9M205
P0C7X3
Q5ZLN2
Q4S4I5
Q8WVX3
Q99K99
Q5PQ44
Q7SXS8
Q8CFE2
Q96KX1
Q9QZZ0
P29016
P11610
Q63493
Q9N1E4
Q9N1E3
Q91V98
P25063
P24807
Q9Y5K6
P0C9V6
P37998
P06729
Q8IX05
Q5HZW5
P20138
P26201
P70110
A6H754
Q7L3B6
P11049
P28907
P04234
P29328
Q5PXD3
Q9XSJ9
P51749
Q08338
Q08340
P06332
Q28896
Q64389
P24485
P46657
O62680
O35926
P08962
Q07108
P30203
P21854
P40293
P11912
P15530
Q00609
Q62745
P41688
P01732
P10300
Q8SQA4
P48960
P40239
P40240
Q9S7S2
Q9XEX4
Q47910
G1UB61
Q59NH8
P36589
Q00684
Q54MZ3
P26309
P16522
P04821
Q68EK9
Q38774
Q8TUR2
Q9HKZ2
Q9YFU8
Q4JCP8
Q9HHR1
O51974
Q8W032
Q99741
Q5JET2
Q8SR83
Q9LJ87
Q54DK3
Q9Z0H0
Q8JZM7
Q8X648
B6I8J3
B2VIF3
Q7VMJ6
Q0I4X6
Q65RG8
P47298
Q7N6K3
Q3IBX5
B5RC22
C0Q0V4
B4TNP0
Q09190
Q083S7
Q8EDG1
A0KYD1
B1KRC5
Q2NUD2
A7MVH6
B5FEN2
Q66C79
Q95QW4
A7MQ68
Q8X7A5
B1IVG1
Q9ZKX9
A1KKY1
Q9CC08
B5QWZ7
B5BJI4
Q7CGD8
Q54HX8
Q5U2U6
Q2TBL8
Q3UMM4
E1BB50
B5DE93
B0VXE8
O94921
Q8I7M8
Q8K0D0
Q5RD01
Q9BWU1
P51958
P23572
Q00646
Q9DGA2
P06493
P43450
Q04770
P48963
Q32KY4
P30285
P51953
P0C661
Q4V862
Q5ZKN1
Q99J95
P24100
Q91WE6
Q9C9U2
Q9C9M7
A2YCH5
P62566
P46414
Q2KJD8
P51480
Q60773
Q3SZU4
D4AN26
O28534
Q18FD0
Q8TWG2
A9A8W5
A4WN93
C3N5M2
C3NHG3
B6YUC9
P78595
O42690
Q45811
O95170
Q9UYU5
A6U077
Q2FIA5
A5IRE8
Q1PE48
Q8YHH2
P63759
P75160
Q1RII7
P0ABG3
Q6G9V2
Q49X46
Q9X1B7
Q7TPC1
Q9SGS4
P47112
A4PB26
O16053
Q9UKY7
Q6PAE6
Q6DED9
A4FUB0
Q3T146
A4QMS7
Q8BR90
Q47500
Q2M2E5
O60308
Q9P2H0
B3PIB0
Q5VT06
Q6AXZ4
Q5FWP9
D3ZQE1
O75871
Q14002
P04480
Q8BTE5
P05554
P17676
O77728
Q3T0B9
P53569
P14662
P82290
P50724
Q8MUF4
P14956
Q8MUF3
O16829
Q9BXQ6
A8XMW6
Q9XWD6
P30429
A8Y2U2
A8AHC2
A8A0S2
A9MFE4
C8VBH3
P39964
P27897
Q08E07
Q6DGV1
Q9BZC1
Q96J87
O35161
Q9R0M0
Q91ZI0
P07882
A4QJC7
P56783
A6MM48
Q1ACJ1
Q2U913
P25993
Q8G816
O67869
P46537
P25994
Q81WF2
Q8G815
Q8YIC2
P58939
Q8D3H7
Q038Z2
Q1IPK2
Q03WW7
C1KWD4
O32771
B9EB69
O27077
B8GEA3
A4TBY6
Q7U054
A1UFK4
A0B8K9
B8DDR7
Q1B9F9
A5D508
A1T8H1
A3CU73
Q9CKV0
A2SQ53
A9WSA8
A7X1F4
Q88DU6
Q3K150
Q8CPJ4
P0DA14
B5E512
Q8ZY48
Q6GA10
Q6GHN2
A2RF60
Q2FHN5
B5XKW2
B8ZJT9
C3MQE3
Q9A0C6
A5IJL8
Q4J8E8
P46056
C1CR31
C1CL09
Q97AJ3
B0K4D7
H6LGM6
Q9AQM4
Q5RAV7
Q9H257
F6IBC7
Q9XB58
Q7ZXV6
P85139
B0KBW4
Q5XHY1
Q6DC04
B4HJC0
Q7XI75
P53934
P10602
P0DJ06
P0CY29
P43096
Q06911
Q58CW6
Q8VHI4
Q68RJ9
Q9K8V6
Q2RV90
P38605
D4GQP0
Q8TVS6
O27156
Q82XY2
Q745W0
Q82XY0
Q746F4
Q2RV91
Q8W3Z3
P28879
Q0RE94
C7TEQ4
Q57831
P9WPJ3
C9X1G7
Q8U1T8
F5WVJ2
Q9X2B6
Q57821
Q1CW46
Q02ML8
Q53VY2
Q2RRV2
Q97TX9
Q58631
P9WPJ0
G4RJZ5
Q03JI6
Q0P897
C9X1G5
Q8DTE3
Q99ZW2
P19228
P02666
P09116
Q29RU8
A5D7H5
Q8K3W3
Q96PB1
P02668
P50420
Q95149
Q28417
Q95191
Q95199
P50423
Q28794
P33618
Q95177
P02669
A6P6W0
O35177
O02002
P0DI35
G7KGQ4
Q7XPU9
B9IIR5
B9SX13
P0DI30
Q8MKI5
Q2PFV2
Q67X40
Q8MJC3
A7PMY7
P0DI48
D7M7B3
P51878
B9I534
P55214
P55211
P12637
Q5RAN9
P51868
P48442
Q09011
Q86V15
Q9URZ4
P06135
P17598
P0C549
Q01297
Q43206
P25819
P49318
O48560
P81422
P78574
P0A325
Q8FWU0
O13289
Q64405
Q59337
P44390
Q9ZKX5
P30265
P04040
O52762
P95607
O24339
Q2FYU7
Q6G9M4
Q2PUJ9
Q4L643
Q8D452
O33949
Q9Y7C2
Q877A8
P81494
Q59635
P46206
P00787
P80573
Q60HG6
P97821
P95609
Q05744
P24268
P42234
P21179
P50979
G5EG14
Q09093
P06797
P80532
Q27177
A6ZV70
P25783
Q9YWK4
P41715
Q9YMP9
O10364
Q91BH1
P56203
Q9UBR2
Q07E38
Q2QLG7
A0M8S7
Q09YL4
Q00PK0
Q2IBC1
Q2KI43
Q13938
Q8BUG5
P10463
A4D7Q3
P52907
Q09YJ9
A0M8R8
Q2IBA7
Q8WU43
Q4R7M8
Q4R907
Q9H6R7
Q3SYX3
Q9DA60
A3KQ58
Q8N5S3
A4IGN3
Q3V0A6
P10708
Q8VZ87
P12329
P12332
P04784
P15192
P20473
Q9SQL2
P04783
P12062
P27497
P24006
P12333
P14275
P38582
P22686
P15773
Q9H9S4
Q9S7W1
Q0WVV6
F4K2R6
Q66L44
P40969
P85510
Q60543
Q5R9E3
P50451
A1CE97
Q897K3
Q3ZWJ9
Q5V341
Q8EXQ4
Q58816
O27509
Q4JAI7
Q97BP4
A9MT86
Q58340
P74304
Q3MEA9
B2S6D5
B1YQE3
A9AHY0
Q63U59
A7FSI4
A7GBX9
A5N646
Q0TR61
Q8REW8
Q8Y7S7
Q9X7G7
Q8TYG5
B7V6W0
Q1I4B1
Q87VQ6
Q8ZZB0
B5QYY9
B5BG44
Q4JBL6
C3MTW9
Q97WC6
Q3B0W2
P61989
C5CPF1
P0A2G9
O87689
O27083
Q05593
B8GJG9
A2SSE8
D9QVP6
D9SNZ5
A4J832
D3UMA1
A9GQ89
Q8XNY9
B5XUV2
A6VH67
B5EWY8
B4T8X4
A9MT98
Q05595
D5AUZ7
A6VGG1
Q8ZZA9
Q05632
C3NJQ5
Q97A64
Q9HQM3
O27448
C3MWZ3
Q55451
Q6BLJ9
Q6CFS5
Q6GQL0
Q8K4S7
G3V8H4
Q17QF9
P9WQ83
A2R065
Q6CJX5
Q7SDU5
Q57QP2
B6IZY6
B7MIE5
B7M8Y2
A7ZYV1
Q0TJ67
B1IV98
B7N3F4
Q5RFD6
B4T2U4
A8A6F0
Q8CVK0
Q1R4P6
P58029
P46794
P35520
O95931
Q8MJK1
Q29S20
Q8BGD0
Q32PB5
Q2T9Y1
Q0VCL9
Q5JPI3
A1A4F0
Q95JY0
A7E369
Q6ZRV3
Q8IYK2
Q3V0B4
Q3SZB5
Q80X53
Q2TBV6
Q96CT7
Q5U465
Q3TC33
Q54TR4
Q9D516
Q17QR4
Q6PK04
A5D8V7
Q8C963
Q5RHZ2
Q3KPT0
Q8IYT3
Q5PQS7
E9PVB3
Q3UHB8
Q9P1Z9
Q5T5S1
Q8C9S4
Q86UF4
P51676
Q8IWP9
Q95JK4
Q1LY84
Q96LY2
Q5SP85
Q0JPA4
Q9P4S5
Q9C968
A0MEB5
Q43531
A0AAR7
Q868T3
Q8CH18
Q8VDP4
B9MCK1
B3GXR2
A0KPN1
Q0ACP8
Q5P3T0
Q81ST6
B7HL50
Q63DJ6
A7Z5Z6
A9VME7
Q0BB41
Q62EU1
A9NAS1
Q0KF16
B2AGH1
B7MAD3
Q8XBL4
B7LZK6
A1AFX8
Q8CXX6
B7ND45
C5BHG5
B2VGJ4
Q14JW7
C5D3B5
A5UJ23
Q5V030
A6VFP0
Q74NA6
B4RLV5
Q0AIP2
Q8EQD6
Q03F94
A1VSY7
B7V4H0
C3K334
B0KJ86
Q4ZMF8
Q8TH22
Q8Y395
B4TI55
Q5PC82
Q8Z3M9
A6WKL1
A8H161
B1KHF1
Q99U32
A8Z437
Q8CP70
Q8E4J0
Q9A0A5
Q1JM96
A2RF34
B2IR74
Q5M5P1
C4KGR1
Q9HI95
Q5E2K7
Q8D2W4
Q8P5D4
A7FE75
Q665U9
Q0DWQ7
Q39069
Q7XSJ6
Q0D9C7
P80363
Q9FJ81
Q04648
Q9FJK7
Q2UVJ5
Q24764
Q8WUD4
Q0P6D6
Q7KR10
Q8IHS4
Q16VW9
B0WTU5
Q9VVB4
O60826
Q5VVM6
P42753
Q3ULW6
Q494V2
E2R1I5
Q9UFE4
A9UQN0
Q55GU2
Q3ZC50
Q9D024
Q5PPN7
O01901
Q55FU3
Q10QA2
B5FX56
Q08CF3
Q9Y6R9
E9PVD1
Q2TA16
Q6DHI2
Q6NS45
Q3TCJ8
Q8IV32
Q90X49
Q66H73
Q8IWF9
Q9NVE4
A8WG43
Q9DA73
Q8VY26
Q5ZKI4
Q5BJT7
Q9D6J3
Q2QY07
P62553
P62552
O95273
Q9BQI4
Q96M83
Q7KW14
Q6AY45
Q6K1Z1
Q6K1Z6
P19518
Q0VD05
Q64H35
Q08782
Q9JKC0
O15444
Q752U3
Q68AY9
C4R5P7
P50231
Q57M97
Q57I19
Q5PBP5
Q0I2G0
Q5X6P7
Q2VZJ1
Q60AB3
Q4ZQZ7
Q21QL9
Q2RYF0
Q0I074
Q1GS38
Q73HX8
Q8P8M1
P30964
P38454
Q9I3N6
P0ABM3
P38453
P45407
P29961
P0ABM5
Q5LS91
Q5GYG0
A3N216
A4SKP9
B6EJ35
B9KI88
A8HR72
A9IR17
A5EG97
B0SVC7
Q7WXB8
A8LMF5
B5YWY8
P45036
A9W2K2
B8EJK7
Q3JCJ0
A7HRN0
Q6LTL4
Q15QT0
Q02JW1
Q51752
A5W0P1
Q4ZR01
A1SZ07
B2UBM4
B5ZVF6
Q9LA01
B3QBQ3
Q3J278
C3PP25
Q1RIN5
C4K1K2
Q1GHK9
B8EBH7
A3Q9B0
A0KRQ2
Q0I078
Q32HZ7
B4SPY3
A5CWG8
A7MS55
P51943
Q1LZG6
Q9IBG1
P25011
O77689
O95067
P51987
P15206
P53782
P49707
Q0P5D3
P30281
Q5E9I1
P51947
Q5T5M9
Q9UK58
Q5BKF8
P22674
P34424
O60583
Q8BGU5
Q7XC35
P25144
P37517
Q9ULG6
Q9M2F8
Q9LS39
Q2UUI3
P0CP22
Q9C2R2
P47774
Q75ZH0
Q9XIA4
Q6B926
Q9R6Y2
Q75KA9
Q2JXK6
A5GNE2
Q8DL16
Q8QZT2
A4QKY3
O19901
B7K1C1
B2XWJ0
A0ZZ84
Q1KXQ2
A9L9E6
A4QLP6
B1NWJ8
Q09WW9
A4QLY4
A4QJY1
Q68RV7
P41650
A4GYW5
Q31BB2
Q7V1U0
Q6ENP8
Q2PMN1
Q5N3C1
Q3AXK1
Q8DIH3
A9QCA0
A1CLY7
Q1PFW3
Q42435
Q9C8P7
Q6Z7H3
Q2QQS5
F4JJE0
Q9FKF6
P58845
Q9FKP2
O04034
Q75EN9
Q7T102
Q498U0
Q4R616
Q8IY42
Q810M1
Q17RF5
Q6P2T7
Q8BGN2
Q0P4C5
Q3U1D9
Q4V7B2
Q75A37
Q5AFX2
A5E3J7
Q0V340
A7EUE6
Q05791
Q28680
P61170
O35566
A8MXV6
Q9BH13
O46651
Q99467
Q9XS72
Q29422
Q5YB65
P23042
O62848
P60883
Q9NNX6
P19437
Q8LGU6
Q9JLQ0
Q9CWK3
Q5XIC3
P04235
Q28073
Q95LI5
Q7YRN2
P11942
P29329
Q9BDN3
O97605
P29965
P97829
Q9ZPR1
Q08336
Q08339
P79185
P46630
P05540
Q58DM3
P19397
P58019
Q8SQ46
P27274
Q9QWK4
Q28199
P19238
Q4KYY2
P51882
Q76B49
P41731
P37217
Q61003
O97703
P35762
P42082
A6NJW9
P30434
Q9XSM7
Q8VCN6
Q06703
Q9SU86
Q9SU87
Q08341
P84698
P82476
P81299
Q5B323
P40986
Q5H7C0
P19026
P28567
A1A4R8
Q86B11
Q8BGZ4
P11433
G4RT11
Q5RAQ7
A7Z061
Q4V8A2
Q38773
Q4Z6R1
Q07785
Q26671
P93101
P06704
Q16543
Q17031
Q2KJ93
Q007T2
P19073
Q9YHZ6
Q08032
P53699
P07834
P32562
Q8PX44
Q9UXF8
Q9HHJ7
Q9HQC7
Q9HSW6
Q5V1W6
Q5V7B0
Q5V883
B8D6H2
A7I464
B6YUE9
P09119
O00311
Q9CWM2
C4ZSM3
B7NCH2
Q8DA31
A4TKN7
O22967
Q9LSE1
P30920
P30921
P27036
P05618
P17692
P08704
P26827
D7REY4
Q6B3P0
Q96JP9
Q6ZTQ4
Q9HBB8
B1XB84
A4WG79
C1AQK4
A5U4X2
B5RFA7
Q31U72
B3BM80
P0DMJ8
Q9W739
P39951
P00546
O55076
P97377
B2MVY4
G5ECH7
Q64261
Q03147
O75956
Q6PG34
Q6NS26
Q6I5Y0
Q6Z8C8
Q7XUF4
Q5XIT0
Q4R8T9
Q8BLF2
Q810P3
Q7N9M5
P46529
P49919
P42771
Q60772
P82076
Q6NWZ9
Q5RLY7
B0R737
A7I6J9
A2SQ88
A3CU85
Q2NHB7
Q8ZYR4
A1RSF4
C4KH98
C3NE86
Q97CB5
Q8R3A2
P62344
P53683
P62345
Q8IBS5
Q38871
Q38868
Q39016
Q1PFH8
Q9ZSA2
Q9SJ61
Q9FKW4
Q9C6P3
Q6XBF8
P43071
P51861
Q5ZJA3
Q01850
Q9DA64
O58308
Q2YWW1
Q99VC0
Q6GIB7
Q5HQI9
Q5JGP4
P98191
Q09170
O95674
Q8G0E0
Q55D90
P44937
Q05095
Q07424
Q9D5D8
Q8NAS9
Q0II29
Q5NVP2
Q6INB0
Q0V9N5
Q0VDI3
A4IGV6
Q3UJC8
Q8CE72
Q569G3
Q15744
P53567
Q02637
P81417
Q9Y0Y0
P04142
P01508
P84222
Q5H7N5
Q5RC46
Q9BXW7
Q8STE5
A8XI74
P45436
A7ZMJ8
C4ZZ87
Q1RB64
B5RAY5
B4TUD9
P0AE62
G5EDL5
Q6BLT3
Q4P652
Q03654
Q5U4S8
I1RPI4
O88693
P0CH41
Q6PF35
B2AE04
Q5R1M5
O46644
Q91X79
B0YBX0
Q4WAJ6
Q5B7R2
Q5F3T7
P28659
Q9Z0H4
Q0V9L3
Q1KVU2
A1EA20
A4QKU3
Q0G9V0
Q8WI08
P49449
Q6XXM1
P49450
P49452
Q3T0L1
Q9H3R5
Q5XGL1
Q6DRD4
Q3ZAU7
Q7ZZC6
Q9CQA0
Q96H22
Q1T764
Q4R7G2
Q66H02
Q5U1Z7
F1NPG5
Q96BT3
Q71F23
A1L1L1
Q41261
A5HZ59
Q3B7T8
Q86XR8
Q3UPP8
Q8C0D9
Q5RDE3
A7E2V1
Q8TAP6
Q9Y592
Q5XI03
Q9CZ62
Q9Y6K0
Q9PWB0
P70041
A8R7E6
Q9TZI1
Q07601
Q6FUZ2
Q9P6Q6
O13297
O35648
Q8K4K1
P25914
D4GTC1
Q8U0S7
Q06153
P45961
P40942
Q8BM15
Q99LU8
Q5R9Q8
Q5F3N9
A2VDZ5
Q9DAY5
P53280
Q6MG12
Q9H8W2
Q8CC96
P20385
Q8BTU1
P72238
Q4V8E4
Q9UL16
A8ILK1
Q9D439
Q9D180
A5D8W1
Q5T0N1
Q6ZPR1
Q54Z64
Q864V9
P00751
Q86HB8
Q54TR1
P00746
P06909
P05156
Q27081
P0CG37
Q1DSY6
Q4I174
Q9UT57
Q8HXY9
Q4ADK4
O02751
A1E260
P11650
Q4AE12
A5ANT9
A7ISP6
Q8GXS3
Q43056
F4J2U9
D4AZC5
D4AXU8
P9WIR0
A2R919
A1DB13
Q6C740
Q06632
Q00PJ2
Q2QLB4
Q5U820
Q2IBA1
Q2QL74
Q7JII8
Q2QL83
P26361
Q2QLH0
Q09YH0
Q5D1Z7
P51228
Q8NI28
Q5M888
Q6AYM0
O94350
P54653
P03874
Q9USK6
Q9GYD9
Q0CGN5
Q5ASG4
Q6C5S0
P07253
Q9VL86
P15085
Q504N0
P21961
Q6P8K8
Q8N4T0
P38058
P42529
B7LFA9
A1A9Q7
Q8FJ50
P36659
Q88DH7
A9MH53
B4TEN5
C0Q893
B2TTP8
Q7C254
Q9EQV9
Q9UPW5
A6H8T7
E1B9D8
Q8NEM8
Q09M05
B0JZV4
Q4R4M3
Q00493
P06621
Q8T112
Q55C62
A8AI79
A9NDK7
B0KK25
A9MH54
B5R048
C0Q894
Q31YR0
P63266
P00733
Q9JJN5
P35085
Q5RDN7
Q6IRK9
P39041
P27614
A6RGA0
D4AZ71
A1CUJ5
Q2TYA1
A1DP75
B8XGR4
D4DLI1
P30574
O13849
P00729
Q8QGP3
Q8R4V4
P45481
Q5RCU5
A4IFA7
Q8N4T8
Q3YWC2
A7ZTS1
Q8FBU5
P31468
Q83IZ9
P31469
P27516
P58030
O23193
Q8GZA4
Q9N0V7
Q8VEH6
P58804
Q14781
Q5R6X7
Q9DBY5
Q8C5S3
Q3SXR2
Q96BT1
Q6ZUJ4
Q4V7B1
Q6GQU0
H3BNL1
Q5RJU3
Q4V7B5
Q9BWC9
Q6ZU64
Q3UX62
Q8IWD4
Q6ZUS5
Q54GW3
Q9D8X2
Q96EE4
Q0VF22
Q6ZP82
Q8HZY8
A4D256
Q4G0S7
A6NGH7
Q8NDH2
Q2YDH9
Q810N9
H7C350
Q8NCU4
P86793
P38973
B0BMJ2
A0ZSE6
Q6DCD4
Q8N9Z2
Q6PDY0
Q4V897
Q7F830
Q147G5
Q9Y7U9
Q3ECW2
P55738
Q6RET7
P84119
Q9VCW0
Q8IX12
Q8N163
C3L8Q3
Q7U350
Q8KA53
Q89B06
Q1BST9
Q39C44
A1V7S8
Q63YC3
Q820V9
Q476S9
Q9VM65
B1XG61
B6I427
A4WEI8
Q47907
Q5NIG4
A4IQ63
Q2SM94
B9LS95
A4G969
Q5FKF0
A2RJT1
Q38WX5
Q5X1E5
B1MYC1
C1KWK5
B8DC21
Q65Q41
Q1GZ11
Q6LYP1
Q9JUB2
Q1IG27
A5VXI8
Q88A53
Q9V2H1
O74081
B5F6A0
B5FHT9
B4T674
B5BG15
A8GJU7
A9L5J0
B8CJF9
Q0HSE2
Q32BQ8
Q821A6
Q2NWE2
Q5HFW6
Q6GGV2
B9DNX1
Q4L6G1
A8AX96
Q8DUL8
Q5XCN7
Q1JCB2
Q97PP9
A4VUK6
Q4J9A0
C3NHZ5
Q973E7
Q5JJ38
C3LQY9
Q8CWL6
Q3BXK9
Q9LSE4
Q9LDM4
Q9SA32
Q1T7F1
Q04647
C3VEQ4
Q1RMI8
P86182
Q5R9S1
Q8TAB7
B3A0Q7
Q8WP33
Q9FGQ7
Q4R8V8
A8IQE0
Q9D5Y1
Q4G0X9
Q96MW1
Q6AZI2
Q5ZM86
Q8IVM0
Q5E9Q3
Q3URS9
Q9Y3C0
Q6PHN1
Q3ZAV0
Q5ZJ07
Q3UJV1
Q8CDV6
Q4R7G7
Q5RBD6
Q8BVC4
Q9D9B0
Q53MB7
Q6DFC2
Q66KE8
Q7XU29
Q76M96
Q6ZN84
Q8N4S0
Q9D4V3
Q9H6F5
Q8N998
Q7ZW57
Q8LIY8
Q9D8L5
Q567U6
Q2M329
Q2RAR6
A3KNI7
Q5RFN4
Q46996
P45709
Q95J40
Q9D541
Q6K8S1
Q6K8S0
O70578
P97707
O88602
Q8VHX0
Q01302
P62956
Q01306
Q8WXS4
Q10D80
Q8HZ59
Q8HZ60
Q5F339
O74794
P30551
O93464
P68126
P06307
Q9PU29
Q8MIT7
Q9AS36
Q62401
Q8I021
Q8HYP5
P28291
Q9JIL2
P10148
Q8SQA6
Q5I1Z0
Q17QA1
P14097
Q8HYS0
O97919
Q8HYQ1
Q68FP3
P27784
C5M5D9
Q6FVC6
C5DHU5
Q8MKD0
C5E042
Q8VCC6
Q1LKR4
P61378
Q0A808
Q98EA4
Q8PK53
Q9PAP0
Q5NQX0
P0ABL9
P0ABL8
Q83QV3
P0ABM1
Q9I3N5
Q5LL36
Q4UVG6
A5G2G1
A0KI35
C1DN39
B2SA93
B0CKT7
Q11JY0
B3R8Z5
B7UFL0
P69492
B1X893
P69491
B6I195
Q3YSH2
B7LJT8
Q7VN08
A1WWS3
Q28PW0
A5IG55
Q2VZH2
A1U218
B8IUY7
Q2GCU8
Q9CPM8
A1VJS8
A6V817
Q1I788
A4XW26
Q87Z07
Q985G2
C3M8M7
Q223K4
B0BYD8
Q163W5
Q8XEN3
A9KWC9
A8GZ02
B2FMB6
B5FGC4
Q7MIR4
C0R3Z7
Q1C651
A4TM91
P45403
Q9I3N2
P52236
P46458
P46278
Q9DG99
O93229
P39963
Q810T2
P51988
P47794
P55169
P50756
P30280
Q91780
Q6NYX6
P51944
Q52QT8
P39950
Q9GP34
Q14094
Q9R1A0
Q7ZVX0
Q6GN15
Q32NJ2
Q8KS19
Q0J9W0
Q5HF38
Q5HNH3
Q5ZM60
Q640L3
Q5B1Z0
Q4WPF8
Q6CW24
P55929
Q4PBY6
Q9JL21
P51683
A1CIJ6
Q5A761
Q1EA11
Q5B778
P51680
Q0U7W4
Q95NC2
Q9TV47
Q9TV45
Q95ND0
P51681
Q95NC7
P56440
O97882
O08556
P56484
Q9WUT7
B0CDA5
B1WRN9
Q4G3C0
B2XTT2
P49539
P51363
A4QJG5
A0A384
P31564
B2LMP9
A1E9N9
A4QLF8
P46659
Q9MUM3
Q33BX3
P31565
B0Z508
Q6ENA8
Q06FQ5
Q09FZ7
A2C1K1
A2BW66
A2BQQ0
Q4FGG1
A1E9X3
B1XQL3
A5GTF4
Q3AK79
P12216
P58266
Q9C0I3
Q3UHI0
O14618
Q9JK72
Q2RAC5
Q8GYM6
Q8LB60
O13547
Q9LJI2
Q4R871
Q6FX38
Q28HU2
Q5R4B0
Q53FE4
Q8N8J7
Q0II83
Q2T9M0
Q5XHC1
E1BRC3
B5X8I6
Q9DAF8
Q6YHK3
P24788
A6SDA8
Q75JF9
Q6CL84
A7TPB3
A7A1A3
P08571
Q8N6Q3
Q3LRP3
P15391
Q9QZY9
Q9QZY8
Q4ACW4
F1LRS8
P0C9V9
A6QNY1
Q9Z1P5
Q64314
P16671
Q2KHY8
P31053
Q5VAN0
Q28072
P19377
P27597
P07766
P09693
P20963
Q95MQ5
Q28284
Q05078
P16070
Q61735
P54609
P33705
P01730
P31358
Q61451
O55186
Q28785
P47777
O43866
Q22695
P61809
Q28709
P28648
P31996
O55237
P50283
Q3ZCD0
P60034
O88324
P42081
P07725
P10966
Q9Z0M6
P40241
O65571
Q922M5
Q4R683
Q8BMD5
P37047
P29964
P50325
P0DM34
Q8SQR3
P01129
P32458
P32797
Q09822
Q1ZXE6
Q13042
Q9JJ66
P24923
P43069
Q3SZT7
Q99JP4
P38042
O57476
Q63692
P60952
Q90694
Q4R4R6
P60766
O75419
P54774
Q9P3A7
P25656
Q2KJC1
Q8SWM6
Q9HHZ9
Q5V2P8
Q5V7I2
P29569
A3CRD6
Q5N897
O57864
P41892
Q69YH5
Q99M54
A0KJH4
A7MLJ4
B5YW75
Q54I82
A1AD04
C5BCM4
Q4QK60
P75051
A9KXF0
A3QDC9
A4Y5R0
A1RL10
Q0T2Y0
Q5E4R6
B2JZJ6
Q1CGT5
Q8LFV3
Q73R77
Q9HVI1
P04830
P43379
P09121
P31747
O30565
P31797
Q54KM3
D7REY3
P53197
Q6B457
A6H8M9
Q9HTH5
B7UNN8
B7N2Q9
Q8FBC8
B1LNM1
P63752
P9WPG8
A9MI48
C0Q416
Q83IU1
I1WVY3
Q7CGD9
B3BM81
A0A023GPJ0
Q55GS4
C0RW22
O35495
Q04735
Q00537
Q8BWD8
P43063
Q9DG98
P04551
C3VVN5
G5EFV5
Q8JH47
Q9VT57
Q7ZX42
Q9TVL3
Q6GLD8
O14519
Q84SN3
Q6AXJ9
Q8CEQ0
Q9QUK0
Q8IVW4
Q9JM01
Q3UTQ8
Q65EX3
P62567
P62564
P38936
P42772
P56248
D1MF76
Q5UY54
Q0W6Q1
Q5JEX0
Q5ZKB8
Q6NVV7
Q06850
Q38870
Q42479
Q7RJG2
A5A7I8
Q38873
Q8W4I7
Q9FMP5
Q9ZV15
Q9M101
Q8RWL2
B3EX01
Q86X02
O74676
Q8N9R6
A7X0I7
O52582
A8Z076
Q4L4Y7
O04928
O35052
A0JNC1
Q91XU8
Q9M001
Q9Z7Y6
P0ABG2
Q91622
Q9Y6F8
Q9WTK2
Q80X32
Q17QJ2
Q3ZBS1
Q96GV9
Q32PP1
Q6NTE8
A8Y5U1
Q8N8D9
F2Z3F1
Q9LW83
Q5PR68
B1H2P5
Q0VBV7
G4NAZ1
E7F5E1
Q6A065
Q8BQ48
A0JPH7
Q8VDS7
E9QA28
Q9D871
Q3KPI0
P00645
Q925P2
P06731
Q61400
Q9N0J3
Q6PZD9
Q03701
Q963B0
Q86PR5
P01509
Q9Y0X9
P84020
P01511
P01510
Q5H7N6
Q2VQV9
Q9BXF3
P42573
O76337
P34358
B5YQ18
A1ABR2
P0AE60
B5QWH4
F8WRK9
P0DKY4
Q5APG6
P0CO95
Q6CU65
Q7SAF6
Q03046
Q03047
P42219
P39058
Q9NGC3
C4R4B3
P06716
Q86SI9
O57406
P00774
G4NI45
Q7ZWM3
B2ABX7
G4NK46
Q28153
Q9UNI1
Q8P3J4
Q0CC84
Q9IBD0
Q92879
Q792H5
Q8CIN6
Q4R535
Q7TSY6
Q7TN33
P39525
A2T345
A0A347
A4QL31
O78470
B2RD01
Q874J6
Q0MXD0
O35216
Q6YXR1
Q6CER9
P49454
Q9HC77
Q3U3S3
Q3ZBK8
Q9BU64
E1BSW7
Q2Z1W2
Q9CXS4
Q9CG73
A6H7C9
A2RVA7
Q5NVN6
Q5RCQ2
Q4R7V1
Q5PQQ9
Q9P209
Q0VEJ0
Q5JTW2
Q9D5R3
Q7JVA5
Q8BVV7
Q90773
F4HVY0
Q9SVM9
P12546
Q9M209
C0LT23
Q1A3B0
Q9D6J1
Q9XT27
Q8VCT4
O48946
A2XNT2
Q94JQ6
Q9SWW6
Q9SJ22
Q9SKJ5
Q6BND2
Q54IY3
D4GU26
O59060
Q86T20
Q9Z1R4
Q6DIW0
Q2TBK0
Q3V037
A8K010
Q7Z4U5
P0C7V0
H3BNL8
Q3ZC62
Q7T0S7
Q95JL5
Q96M91
Q96MR6
B0VXE6
B0CM26
Q5RD75
Q66H34
P25732
P25734
Q9WUW3
P0CG36
Q75AC3
Q6FPP7
P0CO90
Q8X0F1
Q6C5D0
Q4ADK7
Q75UQ2
P51117
Q9LKC3
Q565D8
O22651
O35732
Q4WLB9
Q56336
A7FX96
A9KK15
A1C3U1
Q6BHK3
O74733
Q09YK5
Q7JII7
Q9TUQ2
Q09YJ4
Q07DX5
Q2QLE5
Q2IBE4
P34158
P26362
O22034
Q5I0E3
Q9CR13
Q9D5W8
E0CX11
Q4WI37
Q6BP94
Q7SHG9
Q4P144
Q5A1N6
Q06374
Q5ALY0
P24865
P36630
Q9KLR1
E1BGN7
Q8N884
Q8C1F4
Q10MJ1
P37125
Q9F5I8
Q06100
Q0JRK4
F4K5T2
Q60HG7
P18757
P87049
Q0C7E6
Q0UVD1
Q9D915
Q49A92
P40668
Q66JV7
Q80ZQ3
Q7UM98
Q9KNR6
P35863
Q8CWI9
Q930X9
O65282
B7J562
B0BPV2
O68308
P30780
B4S113
P34893
Q81VE2
B7HS04
Q64QU1
Q65MZ9
P28599
A1A040
Q660D3
A9I682
P61603
A9WXQ1
B8D6T5
Q9F4F2
B9MLZ0
A0RNU2
P56970
P0CAU0
B3EGF3
B3ENV6
P31682
Q3KMQ8
P0C0Z8
C3KUC9
B1IFD5
Q0TN26
Q93GT9
Q6NJ38
A9NA83
B1WWG9
Q37761
A9BXL2
B8FNT6
Q6ARV5
A5EX18
B7LC01
B7M8Q3
B1LQG3
Q3YRH3
P48224
B2VL85
A7HNA4
B2SFF9
A4IWC5
Q39ZP6
C5D4F3
A4IJV2
A5UH47
Q2SDF9
Q7U318
Q1CVE4
B2UW13
B0USK5
B4U8T5
A6T1E4
A6TH52
Q1G936
B2G5X6
O32846
Q5X763
P26879
Q052X8
P61436
C1KX22
A4TEN7
P75205
A0PME8
Q1D2S2
Q9JWA3
Q8YQZ9
B1ZMQ8
A6LIF9
Q59686
A4XYL9
P48226
Q1QDD0
P26772
Q93MH2
A4WUL6
Q92H03
A8GT31
Q5LV16
B5R004
B4TSC5
P0A1D5
A8G8S6
A6WJ16
Q07WX6
A4Y397
A1RNN7
Q0SXD7
A5VBQ5
Q2FWN3
P0A013
Q4L7R5
P63768
Q8KJ15
P0A345
Q8KIY4
P0DA24
B1I8B3
B2ILZ6
Q8KJ17
B9DW29
B1XK80
Q3AZK4
P26195
Q60023
A6LJ31
B0KBR4
O83977
A1WL04
B7VHQ7
Q7MAE2
P0A0R5
Q2NY28
B0U417
A1JIP2
Q8ZIY4
P13427
P07186
Q2LQN9
Q4G1G8
P07182
Q7YS85
Q29411
A0LR17
Q07TB7
Q0B4V5
Q63N20
A4QHB7
Q0RQ25
A0QLP6
A4TEN6
A0QSS4
Q1D2S1
Q9AFA6
Q8YVS8
Q6A6W2
Q318V6
A2BT10
Q0S3B9
Q130Z3
Q162U5
A4XBH2
Q00768
A0LKS4
A5GNA9
Q3AHM4
P0A338
Q87JG6
Q0RBS5
Q6MBR6
Q9L690
Q7TTY9
Q89P00
Q983S4
Q13IM9
Q89DA6
Q8L7B5
Q6F8P6
B7J561
Q0ACQ9
B3ER92
Q2GL94
A8ERY3
B6YQT0
C3PAV1
B7HS05
B9J1H2
Q5LAF6
Q65MZ8
P26209
Q8A6P8
P35635
O33964
C5BZB0
Q8G879
Q0SMK4
B7J2K5
A1R074
P31081
P0CB35
A5VTU1
Q058F3
P58723
P50140
A7ZCV2
A7I0W5
A1W0K4
P49818
P0CAT9
Q255A1
B3QPB5
P31681
A8AMQ6
A7FYP3
B2UZ02
A7GIN3
P81339
Q891G4
Q487Q9
Q0KDR7
Q3ZYW8
B8FM86
A1VCQ0
A5EX17
A8LJP9
B7UPW3
B5Z2F2
C5A1D5
Q0T9P8
Q1R3B6
P48213
O66200
O66190
B7LLS5
A7HNA3
B0TX65
P28256
C1A8L8
B9LZ35
Q39ZP5
C5D4F4
A0M7D9
O78419
P31294
Q2SDG0
B8D0Z4
B6JPA7
P42383
B0USK6
Q0C0T0
O66210
A6TH53
O66192
Q93G07
B3W9W7
B2GAI0
Q9KJ23
Q88YM5
Q38YR7
A5IGM1
P69050
Q71XU6
A0L4C9
Q8TGX7
Q1H4F2
B1ZAU5
A6UNR2
Q48883
Q7MBB2
Q49373
Q50220
Q50373
Q50383
Q50827
B9L698
Q5F541
P57006
O32606
Q2Y6I6
Q2G2Z4
Q8KM30
P16625
Q9KI71
Q59687
Q3A0V2
Q18CT5
Q7MAZ7
Q12FH7
B2RKS6
P42375
Q02H55
C3K1A0
A4XYM0
Q3K7L6
B1J3K5
Q4ZP20
A5WD52
O66214
P34939
Q93MH1
A8GPB6
Q1RIZ3
Q92H04
C4K2T9
A8GT30
Q1GJ36
B5R991
B5BKF4
Q9EY76
O66202
A3D8W9
A8H8W3
P85309
P59287
B6TVL4
P22616
P50869
P26841
D3ZZ07
Q96528
Q0E4K1
P30567
P55312
Q42547
Q43984
P26901
P55304
P0A326
Q96VB8
O97492
O77229
P55305
Q926X0
P11934
O62839
Q59714
Q53034
P55311
Q5HG86
Q9L4S1
Q8CPD0
Q9EV50
Q9XZD5
Q87JE8
P92133
Q92405
P43233
Q5R6D1
P83205
Q43932
O97578
P53634
Q4LAL9
P54720
P00795
Q9MZS8
P95539
Q43935
P08311
P09668
Q7Z7H3
Q5E968
P43236
P09648
Q28944
Q5E998
O60911
Q95029
P22782
P62577
Q2QL79
Q07DX1
P33724
Q09YH8
Q18879
Q2QLC2
Q07DZ3
Q2QLD3
Q2IBA4
A1X149
A0M8R5
Q0ZAI3
Q5TKG3
Q93Z81
Q75XW3
P13127
Q9LFZ8
Q5E997
P28497
Q2QL78
Q0VCC0
Q2QL99
Q2QLH5
Q4R959
Q09YN6
Q68DN1
Q96LR7
A8MZ97
Q8C3M9
Q9CXL7
Q36718
P08221
P27493
P15195
P12470
P09226
P27491
P15193
P15194
Q9T2L0
P10707
P14273
P27517
Q07473
P52595
P25545
Q04541
A6P6V9
Q51601
P19423
P49379
Q0PAS1
P35203
O43100
Q9GK37
A2QPG2
A1DMA5
A1CU44
Q4WM08
Q8NK02
Q4WFK4
A1DJQ7
Q8J0D2
Q06115
O28054
Q3ZA71
Q8R659
Q9HPL7
Q75FQ8
A4FW46
Q3A7A3
P29946
Q5MZU1
A8MG25
O87693
A9M5W0
B4E9C7
Q2SVY2
C3L308
P61985
A1WYD1
Q04WN5
Q720N5
Q60342
A6VGE3
Q2RJI7
Q3A7A9
A1VP90
A2BTY3
Q48DG3
A5W9L9
Q1AYB7
Q977V1
P72711
Q72EC8
Q58181
Q18J48
Q2NHA4
C9YID6
D1AFI6
O54190
B0R610
Q6LX70
O68104
B4SWZ0
B4TZQ1
Q5PDU4
O29526
P61820
Q8Z5M9
C3MTW8
Q9HKE4
O29537
Q8TY77
C3MZ53
C3N773
Q9HPK9
Q754N7
Q6TGC6
O96432
Q9LJU0
Q6NRE7
Q3TTA7
P81859
P86437
Q8IUK8
Q8BME9
Q08598
P63503
J7JU64
O42720
P31225
P07519
P86516
P07252
P86528
A6R620
A6SAY2
A4RC22
A7EJE5
O43089
Q29NC4
Q7TPZ8
P09954
P48052
P15088
Q8WXQ8
A9KE65
Q83CJ2
B7LP19
B1J5W7
B5FR40
B4T2U5
B5BBH2
A8GIL6
Q32HR2
P00732
P09955
Q9JHH6
Q5U5Z8
Q8CDP0
Q58CX9
Q09296
Q54QT7
P83852
O89001
P16870
Q54QU0
Q966R0
Q86IV8
Q83CJ1
Q54LX0
B7NLC6
Q8FJ51
P63264
P14384
B5BBH3
Q0T635
Q0II73
Q39962
P0C155
P29068
C0NX46
B8NXS9
A5AB21
Q2H9G6
A4RPY8
C1GXD8
Q0V1R1
D1ZG13
Q3SZD7
Q8MI29
A7ZTP5
Q68ER2
Q47085
O54088
P32232
Q9FZD0
A6NI87
Q8BGK9
F5H4A9
Q9D9P2
Q1LZ89
Q3ULM0
Q9DCC3
Q8NEF3
Q8C5T8
O94389
Q86Z20
P0C267
Q14B48
Q32PZ9
Q5M862
Q3TVA9
A6N3Q4
Q8CDI7
P0C7Q1
A4IFI1
P0C7I6
Q6AXT4
Q6PII3
Q5PQJ9
Q9NQR7
A6NF36
Q52MB2
A1A4V9
Q9BUN5
Q8NHW4
Q8VEK0
E9Q6B2
Q4QRL3
Q6DJ87
Q9FVX0
Q9UTQ0
Q75I54
Q2QN26
Q563C3
Q6RET6
Q8WRC7
Q6FA38
B7I3L8
Q7U391
P57169
B4E8K1
A2S800
B2JIM3
A8APT7
C4K6G4
A6TE35
Q03S97
B2GC39
Q9CFC2
B2G721
Q5ZRX9
B1Y634
Q71YB0
A7I912
Q58511
Q9JZ88
Q2Y681
Q6D160
A6UZ87
B1JDY1
A1RS16
A9MPV9
B5REG2
C0PYX7
Q8ZLY4
B8EBU8
A3QBN1
A4W0U8
Q5M153
C3N558
C3NDQ6
C5BPQ5
Q31J37
C5CNM3
A5F5I2
Q4UYN8
B2I9I0
A1JQW2
A9R7D9
B1JM22
Q39072
Q39070
Q9LM91
Q6NQK9
P36180
Q8H339
D3YV10
Q49A88
Q640L5
O65572
Q8I1C8
Q9JIG7
Q3SZX8
Q55D55
Q86WR0
Q8BVF4
Q8N5R6
Q8IYA8
Q502W7
E1BM70
D3Z8K2
Q8BI79
Q810U0
Q0DQA9
Q9VLT8
Q9CR27
Q9DAL3
Q6PBK1
Q9Y3X0
P45710
Q2T9P9
Q8TC90
Q6K8S5
Q4R589
Q9UBN1
Q9BXT2
Q8WXS5
Q9JJV3
Q8W5S1
Q4V622
Q8HZ57
Q9M643
Q95N01
Q8HYP9
Q8HYP8
P10146
O89093
O00626
Q9Y4X3
Q68A91
Q9NRJ3
Q99731
P13236
Q8SQ40
Q91ZL1
Q29288
Q03366
Q6CNQ2
B6K1V7
A6ZUG2
Q9NUG4
Q9BSQ5
Q7WIP8
Q8YEM5
Q9A298
Q7WXC1
Q8XE58
Q0BV49
Q2SE49
Q28NZ8
Q65V02
Q2Y9Q1
Q6D606
P95487
Q1MAL7
Q21CV6
Q4UK25
Q5LR15
Q089M3
Q32I01
Q9Z651
Q7MIR0
Q2P3U8
Q1C647
Q668T8
P52222
P0ABM4
Q9I3N4
P0ABM8
Q3BUW9
Q3KC07
Q8P8L7
B3GYE7
B9JU45
B4RVT2
Q2GKI0
Q6G494
A9I7J3
A9M9N4
B8H1L5
A8AE22
Q478K9
B8F8J1
Q5QZQ1
B5XWC8
Q5ZX72
B1XWE8
A6W0T5
A2SF35
Q87ML2
A1JJC1
B1JGF3
Q9T6H8
P52225
Q00500
P0ABM9
Q00501
P73406
Q60FX9
P29332
P13952
Q16JA2
Q8WNW2
Q2KI22
P30282
Q61457
A5PK16
Q8K4F8
Q5R5D0
Q55F19
Q4R7U4
Q6ZMN8
Q5SRT8
P0CP56
Q4HWQ2
Q6CAB5
P0CP55
Q4ING3
Q9S9N9
O55193
Q8VYU4
Q8SU52
Q6CJU4
C4V7I7
Q4P9T3
Q95NC9
Q6WN98
Q5ECR9
Q9TV42
Q95NC8
P56439
Q95NC0
Q95ND1
P60574
P61756
Q1ZY22
O97880
Q95NC5
Q95NC6
O54689
P32248
Q0II78
Q9XSD7
Q3IZ91
Q53865
Q6FU61
O19913
O78437
B2J814
B1X3X2
A8G6W0
Q7V028
A6MVS2
Q9R6T0
Q6BZU2
P40202
Q6IQ19
Q8S8U8
Q7YJT4
B1A983
Q09MC7
A7M9A9
Q0G9R3
Q06GU7
B2XTQ5
Q332S8
A8Y9D6
B0JLZ5
Q3C1Q5
B0Z4S4
B0Z592
P0C376
A4GGE5
Q14FA9
P51369
A2CAB5
Q7VCA3
Q1XDB8
Q2MID8
Q9M3J1
B2Y206
Q10PQ9
Q9H7U1
Q6PWT7
Q56YF8
E2E4E4
Q9SHD3
O80513
Q7LHD1
Q6NRF4
Q28EL0
P86790
A7RJI7
Q6W349
Q5M845
Q2KIR0
Q504U0
Q3UR78
Q9UQ88
A1CMB9
Q2U988
A1DLP3
Q62834
Q6C101
Q3ZBH3
P48509
O46634
Q13740
P25917
P06126
Q9QZY7
P15813
Q9S7H3
Q95LC6
Q8HY04
Q3C2E2
P11836
P20273
Q9N1E6
Q07763
Q7TPB4
O02757
P31043
P42069
P31041
O95400
Q6SZ61
P08921
A8WH75
Q07969
Q764N2
Q98910
Q9TUF9
Q9BDM3
O97626
Q9BDM7
Q9Z2V2
P15379
Q9GKE8
Q9LZF6
P18181
P16003
P05542
P32763
Q28216
Q5R510
Q9XSK2
Q9N0J9
Q01151
P42071
P30932
Q8WMQ3
O65896
P41411
Q62623
Q9SZA4
Q19294
Q9UJX2
Q02342
P14724
A2A6Q5
Q38772
Q01917
Q7RM49
Q27032
Q8X1E6
Q24276
[truncated: 3,455,886 more chars]
