# Supplementary material for: Predicting the host of influenza viruses based on the word vector
Source: PeerJ. 2017 Jul 18;5:e3579. doi: 10.7717/peerj.3579 (PMC5518728; doi:10.7717/peerj.3579)
Supplement: Supplemental Information 2 — Accession numbers for sequences used in this study, including those for the SwissProt dataset, influenza protein and DNA datasets. [file peerj-05-3579-s002.gz › influenza_protein_ID]

>HA
	AIE51887_Swine
	AHF20537_Swine
	AEI85645_Swine
	AAC78092_Swine
	AEH42774_Swine
	ALJ54371_Swine
	ALX27278_Swine
	BAQ19456_Swine
	AHI43230_Swine
	ADY71168_Swine
	AFI44392_Swine
	ADY70394_Swine
	ADK98470_Swine
	AKJ81455_Swine
	AFR76656_Swine
	AKH14415_Swine
	ADY72256_Swine
	AEI85993_Swine
	ADY70706_Swine
	ADY70471_Swine
	AHB22141_Swine
	ADY70190_Swine
	ADY70627_Swine
	AFD32754_Swine
	AHB20943_Swine
	AGC13500_Swine
	AEI85251_Swine
	AGY14405_Swine
	AGS08953_Swine
	AEI85604_Swine
	AGL04310_Swine
	AIL95886_Swine
	AFI62123_Swine
	ALD19350_Swine
	ALM06078_Swine
	AAK73323_Swine
	AFM46990_Swine
	AGB84993_Swine
	AFL56793_Swine
	AFU10222_Swine
	AKM15145_Swine
	AEI86316_Swine
	ABR28603_Swine
	AHB22213_Swine
	AFU10101_Swine
	AEI85348_Swine
	AFM46680_Swine
	AKJ81037_Swine
	AGB98909_Swine
	AFN08490_Swine
	ADY71471_Swine
	AIE51389_Swine
	AMA11887_Swine
	AEI86441_Swine
	AEI85934_Swine
	ADX60673_Swine
	AGI02430_Swine
	ADU85715_Swine
	CCB78518_Swine
	AHD25147_Swine
	AFM46539_Swine
	AGS08961_Swine
	AIB06058_Swine
	AID48522_Swine
	AFM46837_Swine
	AKN08854_Swine
	AGZ62298_Swine
	AHH25346_Swine
	AGU69952_Swine
	AEI86431_Swine
	AGK62739_Swine
	AIE52045_Swine
	AIN25541_Swine
	AKJ81896_Swine
	AGF37797_Swine
	AFC19702_Swine
	AEI85494_Swine
	ALZ43796_Swine
	ACV42227_Swine
	ADY70069_Swine
	AFC19741_Swine
	AEI86166_Swine
	AEC23333_Swine
	AIZ70180_Swine
	AKJ82699_Swine
	AGK62503_Swine
	ABL61477_Swine
	AHB52013_Swine
	AEI86307_Swine
	AEL31710_Swine
	AGK62527_Swine
	AFV33827_Swine
	AET09999_Swine
	ALJ53860_Swine
	AIT38326_Swine
	AEI85813_Swine
	AKM15188_Swine
	ADY70201_Swine
	CAC40047_Swine
	AIT92739_Swine
	AFU09058_Swine
	AMA65397_Swine
	AGN69617_Swine
	ADB45162_Swine
	ACR26701_Swine
	AEI85526_Swine
	AKJ82723_Swine
	AFU08696_Swine
	AHH00768_Swine
	ALZ44700_Swine
	AIE49637_Swine
	AFZ77456_Swine
	AFM46529_Swine
	AIE49263_Swine
	AGG12606_Swine
	AMH93599_Swine
	AFL56780_Swine
	AGR45126_Swine
	AEI85394_Swine
	AGE83802_Swine
	AGK62623_Swine
	AGB99712_Swine
	AEI85187_Swine
	AEI85978_Swine
	ALH21473_Swine
	AHI43302_Swine
	ALZ44469_Swine
	ALQ12508_Swine
	ADY70886_Swine
	ALT19889_Swine
	AFH53676_Swine
	CCD31011_Swine
	ADY72180_Swine
	AIE50247_Swine
	AEO91702_Swine
	ALZ43727_Swine
	ADY72322_Swine
	AIN25514_Swine
	AHB22879_Swine
	AHB23095_Swine
	ADD21447_Swine
	AFR76516_Swine
	ALJ54248_Swine
	AEI85396_Swine
	AIB06078_Swine
	AIZ06903_Swine
	ALZ44008_Swine
	AGZ62388_Swine
	AIE50987_Swine
	AIE49344_Swine
	AKL90798_Swine
	AHB21075_Swine
	AKJ84246_Swine
	AFL56814_Swine
	AEI85862_Swine
	AFM46856_Swine
	AEI86035_Swine
	AMH93604_Swine
	AGN51032_Swine
	AEC23323_Swine
	ADD97108_Swine
	AGI02410_Swine
	CBI83276_Swine
	AGB08421_Swine
	AAC57167_Swine
	AHI43294_Swine
	AHG26656_Swine
	AHZ65745_Swine
	AFM46530_Swine
	AFC18007_Swine
	AEI86111_Swine
	AGG12667_Swine
	AFM46418_Swine
	AEI85876_Swine
	ACO25047_Swine
	AHY95001_Swine
	AIZ70249_Swine
	ADC79609_Swine
	CAZ68643_Swine
	AGU01980_Swine
	BAA04714_Swine
	AIQ77773_Swine
	AIF72929_Swine
	AID48612_Swine
	AFU08856_Swine
	AFM46995_Swine
	ABY40413_Swine
	AHX38669_Swine
	ALJ54607_Swine
	ABF60580_Swine
	AEN94820_Swine
	AEI86051_Swine
	ALT19894_Swine
	AKJ83041_Swine
	AEI85734_Swine
	AAU25851_Swine
	AIE49534_Swine
	ADT79161_Swine
	ACR26623_Swine
	AEI85175_Swine
	AIU46156_Swine
	ACR26658_Swine
	AGZ62327_Swine
	AIU46148_Swine
	AEI85341_Swine
	AHX38158_Swine
	AGB99283_Swine
	ADT64316_Swine
	ACN39289_Swine
	AEP17070_Swine
	AKM15133_Swine
	AIA24427_Swine
	AFR75924_Swine
	AAF87278_Swine
	AIE49183_Swine
	AHY95057_Swine
	AHI43251_Swine
	AGC13633_Swine
	ADC53522_Swine
	AHD25411_Swine
	AFM47009_Swine
	AFC98271_Swine
	AEP17076_Swine
	AHB22747_Swine
	ACL12074_Swine
	AHB22579_Swine
	AHW46689_Swine
	AHB22081_Swine
	AIE48694_Swine
	AIE52165_Swine
	AEI86118_Swine
	AHJ57470_Swine
	AGK72331_Swine
	AEO91595_Swine
	AEI85708_Swine
	AHI97944_Swine
	ALR83292_Swine
	AEI85543_Swine
	ACK43239_Swine
	AIA66739_Swine
	AEI86402_Swine
	AMH93583_Swine
	ADV69096_Swine
	AEI85461_Swine
	ACR26662_Swine
	AEI85302_Swine
	AKJ84395_Swine
	AKC43945_Swine
	AGL04349_Swine
	AGC13457_Swine
	AFV33893_Swine
	AEB80478_Swine
	AGM53490_Swine
	ALJ54583_Swine
	AEA29560_Swine
	AEI85799_Swine
	AHA57127_Swine
	AIU46705_Swine
	AEI85781_Swine
	ADV58114_Swine
	AJS16316_Swine
	AKC43972_Swine
	AGG53099_Swine
	ABI49177_Swine
	AHB72838_Swine
	AEI85291_Swine
	ACU46716_Swine
	AJM70812_Swine
	AHB52173_Swine
	AEI85679_Swine
	AJM71181_Swine
	AGZ62339_Swine
	AEI86280_Swine
	AHB72810_Swine
	AEI85611_Swine
	AEI85535_Swine
	AKJ80663_Swine
	AEI85726_Swine
	AII31047_Swine
	AGK24175_Swine
	ABR29585_Swine
	ADZ04837_Swine
	AFU09057_Swine
	ADY71590_Swine
	AFM46398_Swine
	ADV69075_Swine
	AFH53596_Swine
	ADY72130_Swine
	AII30825_Swine
	AFH53665_Swine
	AEI85183_Swine
	AJC10957_Swine
	AEA29607_Swine
	AHI43378_Swine
	AID47986_Swine
	AFX68934_Swine
	AKH14395_Swine
	AFN08188_Swine
	AEI85244_Swine
	AEI85769_Swine
	AIT16755_Swine
	AJC10913_Swine
	ABY16755_Swine
	AFN08546_Swine
	AEO08991_Swine
	AHI43350_Swine
	ALR83362_Swine
	AIQ77817_Swine
	AHB51496_Swine
	AEI60109_Swine
	AKM14788_Swine
	AIE49299_Swine
	AIB06066_Swine
	ADY71482_Swine
	AHW46596_Swine
	AFY08272_Swine
	AKC43984_Swine
	AFM46828_Swine
	AKJ81235_Swine
	AGS48834_Swine
	AFU10173_Swine
	ABB86946_Swine
	AHL21318_Swine
	AHB51292_Swine
	AMH93625_Swine
	AHY95078_Swine
	AFV33794_Swine
	AEI86268_Swine
	AFU08752_Swine
	AFC19787_Swine
	AJM71178_Swine
	AFU10005_Swine
	AIT16663_Swine
	AFP36183_Swine
	AIE52234_Swine
	AKM14474_Swine
	AHZ65685_Swine
	AEI85529_Swine
	ADY70146_Swine
	AIN25997_Swine
	AHB51112_Swine
	AKM14557_Swine
	AFY08172_Swine
	CAC86607_Swine
	ALZ45437_Swine
	AEA29570_Swine
	AKJ81614_Swine
	AKL90741_Swine
	AKI75389_Swine
	AEI85299_Swine
	AKM14678_Swine
	AKJ82531_Swine
	AAR12349_Swine
	AHB73715_Swine
	AHB21901_Swine
	AEI85532_Swine
	AEI85511_Swine
	AKN08822_Swine
	AEV21644_Swine
	AMB72540_Swine
	ADY72590_Swine
	AGO59918_Swine
	AGF37801_Swine
	AIE52157_Swine
	AGC96409_Swine
	AKL90806_Swine
	AHG26661_Swine
	AFH76969_Swine
	AEI85672_Swine
	AEI85567_Swine
	AHN00752_Swine
	AFM46667_Swine
	AMD42489_Swine
	AEI86080_Swine
	AHJ57397_Swine
	AAY46202_Swine
	AEK86052_Swine
	AIU46373_Swine
	ADY72114_Swine
	ALZ44676_Swine
	AKN08818_Swine
	AEI86097_Swine
	AEI85274_Swine
	AFR76270_Swine
	AEI85124_Swine
	ADY72568_Swine
	ABS30898_Swine
	ALZ44973_Swine
	AGL97625_Swine
	BAH02040_Swine
	ALP01851_Swine
	AKL90705_Swine
	AIE51091_Swine
	AFW15997_Swine
	AEI85200_Swine
	AEA29542_Swine
	ALH21501_Swine
	ADY70300_Swine
	ACY67024_Swine
	AIE49402_Swine
	AKJ82280_Swine
	AFI62139_Swine
	BAP27934_Swine
	ADY80135_Swine
	AEI86275_Swine
	AGJ73481_Swine
	AGY14518_Swine
	ACR26707_Swine
	AFR75836_Swine
	AFM46537_Swine
	AFY08144_Swine
	AGC13524_Swine
	ALD19413_Swine
	AJD77978_Swine
	AIE51135_Swine
	AHB21027_Swine
	AGW25658_Swine
	ADY71928_Swine
	ACI89685_Swine
	ABW36322_Swine
	AEI87830_Swine
	AGY14409_Swine
	AEI87825_Swine
	AMA65459_Swine
	ALJ53849_Swine
	AGW25678_Swine
	AFU83150_Swine
	AFI71261_Swine
	AIZ07275_Swine
	AFU10097_Swine
	ACO25111_Swine
	AEI86136_Swine
	AIW63442_Swine
	ABR28702_Swine
	AEI86107_Swine
	AJD77958_Swine
	AFQ34718_Swine
	AEI85971_Swine
	AEI85850_Swine
	AGW83314_Swine
	AEI86092_Swine
	ALR83383_Swine
	AAD25301_Swine
	AFM46404_Swine
	AFI62130_Swine
	AJY54634_Swine
	ALZ46604_Swine
	AGA19275_Swine
	AFY08100_Swine
	AIE49879_Swine
	AFO83352_Swine
	ADG85794_Swine
	ALP01839_Swine
	AID48061_Swine
	AKM14768_Swine
	AFM47015_Swine
	AFR76783_Swine
	AMA65507_Swine
	AGN69601_Swine
	CCD17905_Swine
	AHI43334_Swine
	AFM46660_Swine
	ACY67019_Swine
	AKJ81270_Swine
	AAD25302_Swine
	AKM14360_Swine
	AIF72782_Swine
	AEI85098_Swine
	ACO24994_Swine
	AIE49704_Swine
	AFU09973_Swine
	AFW90089_Swine
	AFN08260_Swine
	AEI85151_Swine
	ALT19951_Swine
	AFZ77424_Swine
	AEI85980_Swine
	AHD25034_Swine
	AEK86028_Swine
	AIE48762_Swine
	AKC44991_Swine
	AEN68575_Swine
	AEI85995_Swine
	ACN98096_Swine
	AEI85224_Swine
	AGN69585_Swine
	ALZ44042_Swine
	AKC44972_Swine
	ALJ53898_Swine
	AIT38333_Swine
	AHI43326_Swine
	AGI02374_Swine
	AJS16308_Swine
	AKD00968_Swine
	AGJ73317_Swine
	AGR45311_Swine
	ADY71526_Swine
	ALJ53739_Swine
	AGJ73142_Swine
	AFN07794_Swine
	AEI85770_Swine
	AKD00849_Swine
	AEI85715_Swine
	ALM06034_Swine
	AFU08580_Swine
	ABR29615_Swine
	AAZ15844_Swine
	AGR45144_Swine
	AEI85665_Swine
	AEI85988_Swine
	AEI87828_Swine
	AHL21507_Swine
	ALZ43481_Swine
	ABB51982_Swine
	AFU10013_Swine
	ADY70666_Swine
	ALP01879_Swine
	ADG08242_Swine
	CAC86612_Swine
	AKN08736_Swine
	ABQ42446_Swine
	AGC13480_Swine
	AKM14838_Swine
	AJC10921_Swine
	AGI63919_Swine
	ALR83288_Swine
	ABQ57239_Swine
	AKJ81316_Swine
	AHL58763_Swine
	AIK26385_Swine
	ADP94007_Swine
	AJM71114_Swine
	AIU46637_Swine
	ACR26727_Swine
	ALN12325_Swine
	ADY71814_Swine
	AKJ81304_Swine
	AMA65417_Swine
	AFM78558_Swine
	ALG02136_Swine
	ACU82395_Swine
	AEI30058_Swine
	ABS50308_Swine
	AEI85761_Swine
	AIW63290_Swine
	AFZ77438_Swine
	AFH76960_Swine
	AIE51604_Swine
	AGC13544_Swine
	AHI43586_Swine
	BAN14746_Swine
	AHA57147_Swine
	AFM46850_Swine
	AEI86311_Swine
	AKM14330_Swine
	AFH76983_Swine
	AHB21123_Swine
	AIG93823_Swine
	ADZ96203_Swine
	AFM46863_Swine
	AHW46600_Swine
	AMH93633_Swine
	AEI85757_Swine
	AEI85635_Swine
	AGZ62306_Swine
	ALZ44560_Swine
	ADX60694_Swine
	AKH03186_Swine
	AHG26592_Swine
	AFC19804_Swine
	BAI83395_Swine
	BAJ16488_Swine
	AIE50225_Swine
	AFN66852_Swine
	AEK86036_Swine
	ALT19827_Swine
	AEI85199_Swine
	ABV31959_Swine
	AIE49486_Swine
	ACR26734_Swine
	CAM32343_Swine
	AJD78004_Swine
	AGE83930_Swine
	AKL90778_Swine
	AEI85420_Swine
	AHB51136_Swine
	AHA56949_Swine
	AEZ54192_Swine
	AEI85106_Swine
	ALJ54306_Swine
	AHL21523_Swine
	AJT49237_Swine
	AMA65499_Swine
	AGC13653_Swine
	ADB82655_Swine
	ALZ43548_Swine
	AIE48639_Swine
	AIU46180_Swine
	AMB72621_Swine
	AHD25285_Swine
	AEC23343_Swine
	AEM91952_Swine
	AKJ83029_Swine
	AKJ80617_Swine
	AEI85654_Swine
	AEI85289_Swine
	AHB22105_Swine
	ADX31852_Swine
	AGB08441_Swine
	AKA63457_Swine
	AFN07968_Swine
	ADJ96330_Swine
	AEA29590_Swine
	ACO25005_Swine
	AFD32755_Swine
	AIV09230_Swine
	AGM53495_Swine
	ACR26642_Swine
	AGK24455_Swine
	AEI85859_Swine
	ACJ03978_Swine
	ALT19819_Swine
	ADU85709_Swine
	AEI86378_Swine
	ALP30047_Swine
	AIN25522_Swine
	ALZ43136_Swine
	AKM15162_Swine
	AEX63541_Swine
	BAM78341_Swine
	AHB22819_Swine
	AHW46813_Swine
	ALD19005_Swine
	AKH14609_Swine
	AEI86171_Swine
	AFX68995_Swine
	ABF71860_Swine
	AHB24765_Swine
	AEI85507_Swine
	AGL04307_Swine
	AHB22354_Swine
	AFM46834_Swine
	AMA65527_Swine
	AEI85808_Swine
	AKN08676_Swine
	AKJ80956_Swine
	AEI85266_Swine
	AJF45779_Swine
	AGW25646_Swine
	AKJ81349_Swine
	AFC19711_Swine
	AGK62667_Swine
	AEI85336_Swine
	ABS50302_Swine
	AFR76460_Swine
	AKN08688_Swine
	AFH76977_Swine
	AEI86386_Swine
	ACR26663_Swine
	AEI85264_Swine
	AGO51460_Swine
	AMD42449_Swine
	AFC19822_Swine
	AEO91610_Swine
	AGI41238_Swine
	AHW46660_Swine
	AFM46412_Swine
	AEI86060_Swine
	AHB21973_Swine
	AEI85212_Swine
	AMD42396_Swine
	ABP82768_Swine
	AIT92733_Swine
	ADY71318_Swine
	ACS91115_Swine
	ADJ38088_Swine
	AEI86065_Swine
	AFM46645_Swine
	ADV69105_Swine
	AIE50808_Swine
	ACK99410_Swine
	ACV42040_Swine
	AFM46677_Swine
	AEI85950_Swine
	ALJ53935_Swine
	CAM82825_Swine
	AEI85146_Swine
	AIC64612_Swine
	AIC64825_Swine
	AEZ54189_Swine
	AKD00690_Swine
	AKM15195_Swine
	AIE51193_Swine
	BAH02050_Swine
	ALZ43649_Swine
	AGF69003_Swine
	AFM46846_Swine
	AIL95906_Swine
	AIE51448_Swine
	ADU85826_Swine
	AEI85824_Swine
	AEI85237_Swine
	AIU46128_Swine
	AKM15159_Swine
	AEI85444_Swine
	AEC23329_Swine
	ABR28647_Swine
	AEI86487_Swine
	AGT41704_Swine
	AAD05216_Swine
	AFR76311_Swine
	AIT16659_Swine
	AHB21997_Swine
	AHB22189_Swine
	AAK73340_Swine
	AHB22201_Swine
	AGG53108_Swine
	AKJ82711_Swine
	AEI85694_Swine
	AKC44899_Swine
	ADY72302_Swine
	AJI76452_Swine
	AKJ81409_Swine
	AIU46374_Swine
	ADM18090_Swine
	ALG02132_Swine
	AIE51989_Swine
	ACK57687_Swine
	AGB08313_Swine
	AIE52226_Swine
	ABL61495_Swine
	AEI85239_Swine
	AFM46405_Swine
	AFC98269_Swine
	AJD78105_Swine
	AIG94036_Swine
	AEL31711_Swine
	AFU08716_Swine
	AEI86178_Swine
	CAC86614_Swine
	AFI44387_Swine
	AIQ77841_Swine
	AKH03206_Swine
	AHB21039_Swine
	AEI87816_Swine
	AHI97900_Swine
	AHK10677_Swine
	AFU09929_Swine
	AFU08820_Swine
	ADZ96090_Swine
	AKJ81421_Swine
	AHI97729_Swine
	AGF68995_Swine
	AIL90322_Swine
	AHB21087_Swine
	AMB72617_Swine
	AJK00376_Swine
	AFN66859_Swine
	AFC19780_Swine
	AKN08724_Swine
	AKL90750_Swine
	AGZ62315_Swine
	AJD78041_Swine
	AGG86807_Swine
	AEC23332_Swine
	ADG08506_Swine
	ADU85894_Swine
	AMA11891_Swine
	AGG53136_Swine
	AIE49355_Swine
	ACY06460_Swine
	ALX27319_Swine
	AGJ73382_Swine
	AGI02512_Swine
	AEI86453_Swine
	AKS48087_Swine
	AJY54614_Swine
	ACR26650_Swine
	ALZ42992_Swine
	AEI85947_Swine
	ADY72596_Swine
	AAR12337_Swine
	AFU08608_Swine
	AFM46671_Swine
	AHB33894_Swine
	AEI85764_Swine
	AKC43956_Swine
	AIQ77789_Swine
	AHB21460_Swine
	AEI86349_Swine
	AJC68728_Swine
	ALT19914_Swine
	AFU10158_Swine
	AHH00837_Swine
	AEI86161_Swine
	AIT16661_Swine
	AIE50082_Swine
	AFU08832_Swine
	AIB06165_Swine
	AAT00436_Swine
	AHI43247_Swine
	AHB24696_Swine
	AGU69969_Swine
	AHD25102_Swine
	CAA86562_Swine
	AFI44383_Swine
	AHI43436_Swine
	ALR83252_Swine
	AIQ77849_Swine
	AHG26608_Swine
	ADR51663_Swine
	AJM71213_Swine
	AHB22855_Swine
	ALH21541_Swine
	AGA19333_Swine
	ACK43240_Swine
	AEI85462_Swine
	ALK80586_Swine
	AIA24431_Swine
	AKC43965_Swine
	AEA29588_Swine
	AEI86046_Swine
	ABK00133_Swine
	ABV55860_Swine
	AFV68707_Swine
	AHG26636_Swine
	AHD25058_Swine
	AEI86344_Swine
	AMA65511_Swine
	AKL90717_Swine
	ADI46310_Swine
	AIQ77829_Swine
	AKJ80558_Swine
	AHL21511_Swine
	AEI85681_Swine
	AEI85472_Swine
	AIE48784_Swine
	AAR12344_Swine
	ACR26760_Swine
	AFU83138_Swine
	ADC53535_Swine
	ACR26631_Swine
	AFU10218_Swine
	AGK24437_Swine
	AEX63521_Swine
	AEI86076_Swine
	AIC64602_Swine
	AFM47022_Swine
	AIE49915_Swine
	AEI85254_Swine
	AEI86258_Swine
	AFU08940_Swine
	AEP17279_Swine
	AEM60102_Swine
	ALT19807_Swine
	ADY72366_Swine
	BAA07849_Swine
	ALP31280_Swine
	AEI85469_Swine
	AGZ62244_Swine
	AKH14423_Swine
	AEI85217_Swine
	AIK26563_Swine
	ADP94027_Swine
	AAA43211_Swine
	AGB08388_Swine
	AJF45830_Swine
	ACK57737_Swine
	ALJ53963_Swine
	AKU37637_Swine
	AGG12610_Swine
	ABL61486_Swine
	AFM47024_Swine
	ACR26649_Swine
	ACY06450_Swine
	ACR26719_Swine
	AHB21341_Swine
	AFH76984_Swine
	AEI86226_Swine
	AEI85411_Swine
	AJF45794_Swine
	AIU46160_Swine
	AGI41254_Swine
	AEI86296_Swine
	AEI85881_Swine
	ALZ44996_Swine
	AFU08712_Swine
	AFP36140_Swine
	AKL91062_Swine
	AHG27001_Swine
	AEP17069_Swine
	AGZ62343_Swine
	ALA50492_Swine
	AHN13738_Swine
	ADR51671_Swine
	AEI86194_Swine
	AEI85122_Swine
	AGG53127_Swine
	AFZ15897_Swine
	AMA11863_Swine
	CAC86335_Swine
	ADK89127_Swine
	ACN50264_Swine
	AEI85381_Swine
	AGY14393_Swine
	AIY59240_Swine
	AEI86399_Swine
	AHB22318_Swine
	AFU10037_Swine
	AEI85230_Swine
	AKJ82440_Swine
	AFU09945_Swine
	ALT19837_Swine
	AIE50683_Swine
	CAD57621_Swine
	AKJ84156_Swine
	AHJ57458_Swine
	AHW46808_Swine
	AGK24257_Swine
	ACR26756_Swine
	AHB20955_Swine
	AGS08793_Swine
	AIE49005_Swine
	ABI96715_Swine
	BAA07850_Swine
	CCQ71947_Swine
	AFU08656_Swine
	AEI85192_Swine
	ADY72238_Swine
	AIZ70285_Swine
	AGC96381_Swine
	AHB21794_Swine
	AKM14796_Swine
	AEI85962_Swine
	AEI85323_Swine
	AEI86243_Swine
	AGT41690_Swine
	ADV69086_Swine
	ADY70383_Swine
	AHB20856_Swine
	AKJ81793_Swine
	AEI85206_Swine
	ALZ45046_Swine
	AAL29706_Swine
	AFU09965_Swine
	AKJ82040_Swine
	AGJ73321_Swine
	ADP05220_Swine
	AAL29696_Swine
	AEI86294_Swine
	AHG26677_Swine
	AEI86468_Swine
	ALZ43879_Swine
	ADG08264_Swine
	ABI49172_Swine
	AGK62717_Swine
	AEI85814_Swine
	AFJ19066_Swine
	ADV78511_Swine
	ALZ46465_Swine
	AIC64613_Swine
	AFM46654_Swine
	AGR45137_Swine
	AHI43229_Swine
	AHY20905_Swine
	AEI85303_Swine
	AEI85666_Swine
	AEI86353_Swine
	AEZ54202_Swine
	ABF17955_Swine
	AIT16664_Swine
	AEI85644_Swine
	AGY14413_Swine
	CAC86620_Swine
	ADY72044_Swine
	ADY71076_Swine
	AEI85113_Swine
	AHB22759_Swine
	AKJ82361_Swine
	AKJ80535_Swine
	ABS53372_Swine
	AKM15142_Swine
	ADY71006_Swine
	AEX63517_Swine
	AEI86322_Swine
	ALX27920_Swine
	CBI83275_Swine
	AHB52089_Swine
	AKJ81851_Swine
	AKM15258_Swine
	ADY80055_Swine
	AKM14886_Swine
	AEI86464_Swine
	AKC45080_Swine
	AIE49275_Swine
	AEI86189_Swine
	AKH14465_Swine
	ADY72264_Swine
	AJI76436_Swine
	AJD77962_Swine
	AEI85582_Swine
	ALK80574_Swine
	AJE30379_Swine
	AHB51244_Swine
	AFM46996_Swine
	CAO82683_Swine
	AAD25311_Swine
	AKD01032_Swine
	AKJ82154_Swine
	AEH42752_Swine
	AIQ77793_Swine
	AHB22520_Swine
	AEI85759_Swine
	ADO34911_Swine
	ALZ43255_Swine
	ABG34247_Swine
	ADY72254_Swine
	BAM63041_Swine
	ALZ43832_Swine
	AAC57166_Swine
	ALF04611_Swine
	AFU92370_Swine
	AKC44992_Swine
	AEI85992_Swine
	AHD25266_Swine
	ALR83395_Swine
	AEI85174_Swine
	AIE52012_Swine
	AGB08465_Swine
	AEI86034_Swine
	AGI63943_Swine
	AIC64725_Swine
	ALE66651_Swine
	AEI85533_Swine
	ADI46312_Swine
	AEZ54187_Swine
	AHB23194_Swine
	AEI85707_Swine
	AAL29710_Swine
	AEI85798_Swine
	ADG21875_Swine
	ALX27323_Swine
	AHG26669_Swine
	AFI62142_Swine
	ALR83344_Swine
	AEI85848_Swine
	ALJ54559_Swine
	AKH14597_Swine
	AHI43258_Swine
	AEX63534_Swine
	AIE49759_Swine
	AFM78674_Swine
	ADY70014_Swine
	AAL29700_Swine
	AIC64713_Swine
	AFJ19065_Swine
	ADY71493_Swine
	AEI85716_Swine
	AEA29601_Swine
	AIL90189_Swine
	AGA19341_Swine
	ACO25058_Swine
	AHB22915_Swine
	AEI86408_Swine
	ABD77108_Swine
	AIW63410_Swine
	AFV68687_Swine
	AEI86432_Swine
	AFI62154_Swine
	AFR60907_Swine
	ADC53523_Swine
	AFM46632_Swine
	AID48636_Swine
	AKC43996_Swine
	AFI62132_Swine
	AKJ81985_Swine
	AFU08988_Swine
	AGY14493_Swine
	AEI85366_Swine
	ADG58967_Swine
	AEI85782_Swine
	ALP01887_Swine
	BAL70435_Swine
	AEP17075_Swine
	AKL91054_Swine
	AFD32582_Swine
	ALP01818_Swine
	ADT64317_Swine
	AIN25531_Swine
	AEI85504_Swine
	ALZ43671_Swine
	AFR76498_Swine
	ADR51669_Swine
	AEI85861_Swine
	AKJ84085_Swine
	AMH93591_Swine
	AEI85301_Swine
	AMA65563_Swine
	AEC23322_Swine
	AKM15173_Swine
	AHB23083_Swine
	AFO82986_Swine
	AKM15243_Swine
	AGJ73461_Swine
	ADY72538_Swine
	AHA38263_Swine
	AEI86245_Swine
	ALR83216_Swine
	ALD19358_Swine
	ADG08517_Swine
	ALE66433_Swine
	AEI86000_Swine
	ADY72212_Swine
	AHB22807_Swine
	AKN08858_Swine
	AHF20521_Swine
	AIU46693_Swine
	AEI85196_Swine
	CAP49178_Swine
	ACY06446_Swine
	AFV68315_Swine
	AEI85186_Swine
	AHL21310_Swine
	ADY70617_Swine
	AJY54576_Swine
	AIC64873_Swine
	AEI85290_Swine
	ABB51983_Swine
	AKT07858_Swine
	ADR01746_Swine
	AHM24121_Swine
	AFI62122_Swine
	AHB52267_Swine
	CAO82994_Swine
	ACG59939_Swine
	AFU08724_Swine
	AEZ02284_Swine
	AEI85375_Swine
	AAL87866_Swine
	ACR39188_Swine
	AKJ80756_Swine
	AFM46538_Swine
	ACN72553_Swine
	AGS08785_Swine
	AGM53498_Swine
	AHM24273_Swine
	ADY71962_Swine
	AAC78091_Swine
	AHB21195_Swine
	AFU09056_Swine
	AHD25155_Swine
	AKM14449_Swine
	AEI85393_Swine
	AKC43987_Swine
	AFR76707_Swine
	AHD25118_Swine
	ADG01927_Swine
	ABB86907_Swine
	AIE48617_Swine
	AHB23047_Swine
	AKC44970_Swine
	AHI43236_Swine
	AMB72536_Swine
	AHY95009_Swine
	AKM15189_Swine
	AKI82540_Swine
	AGN69819_Swine
	AIK26281_Swine
	AHB22831_Swine
	AFV33772_Swine
	AKJ82935_Swine
	AFU08936_Swine
	AEI85395_Swine
	ACR26711_Swine
	AKA63469_Swine
	AGO18237_Swine
	AHB22069_Swine
	ADY72090_Swine
	AGJ73305_Swine
	AIE50750_Swine
	AIC64837_Swine
	AEI85193_Swine
	AEI86023_Swine
	AHB22951_Swine
	ALJ54543_Swine
	AEI85347_Swine
	AFR78019_Swine
	AIG46253_Swine
	AGK24327_Swine
	AHB73691_Swine
	AEI85403_Swine
	ADB45161_Swine
	AFM46656_Swine
	AEI86309_Swine
	ABW71521_Swine
	AGR45127_Swine
	AKV57518_Swine
	AIE51705_Swine
	AIZ07255_Swine
	AKN08712_Swine
	AGY14471_Swine
	ADY71970_Swine
	AMB72577_Swine
	AMB72464_Swine
	ALT19612_Swine
	AFV33940_Swine
	AEM76803_Swine
	ALE66591_Swine
	ABR15874_Swine
	AEI85314_Swine
	ADV58887_Swine
	AAL30487_Swine
	AKL90830_Swine
	BAJ14117_Swine
	ABR28757_Swine
	ALE66437_Swine
	AHI97712_Swine
	AFM46519_Swine
	ABQ45414_Swine
	AEI86262_Swine
	AEI86098_Swine
	AAK51341_Swine
	AGR45128_Swine
	AKM14568_Swine
	AMH93665_Swine
	AFM46536_Swine
	AEO91987_Swine
	ADD21434_Swine
	ACR83996_Swine
	AIA61648_Swine
	AEF33068_Swine
	ABB86917_Swine
	ADH43285_Swine
	AEI85958_Swine
	ABU80243_Swine
	AJM71166_Swine
	AEI85571_Swine
	AEA29551_Swine
	AGL04330_Swine
	AIZ07239_Swine
	AHB22237_Swine
	AHL21535_Swine
	ADN95948_Swine
	AHA57102_Swine
	CAP57916_Swine
	ACI89682_Swine
	AKD00916_Swine
	AKJ81758_Swine
	ALZ46593_Swine
	AFD32630_Swine
	ABV25637_Swine
	ADY72156_Swine
	AKA59353_Swine
	ALE66368_Swine
	AIF72937_Swine
	AIL90312_Swine
	AJF45784_Swine
	AEI85099_Swine
	AGI63951_Swine
	ALH21497_Swine
	AEI86398_Swine
	AEI85935_Swine
	AKJ80732_Swine
	ADY70966_Swine
	AAK73343_Swine
	ABY40414_Swine
	AHY20935_Swine
	AHG26709_Swine
	ADY71776_Swine
	ACY67018_Swine
	AAB29091_Swine
	AAK73334_Swine
	AEO91689_Swine
	AIL95910_Swine
	AGA19185_Swine
	AIV09241_Swine
	AJM71205_Swine
	AEI85791_Swine
	AHB22248_Swine
	AFH53666_Swine
	AEV21634_Swine
	CAM32341_Swine
	ADY71036_Swine
	AKD00960_Swine
	AHB51990_Swine
	ALT19947_Swine
	AAL30464_Swine
	ALT20044_Swine
	AFI62131_Swine
	AGO02499_Swine
	AEK07924_Swine
	AGZ62359_Swine
	AIE50868_Swine
	AEI85816_Swine
	ADZ04737_Swine
	AIA61941_Swine
	AKJ81636_Swine
	AEI86444_Swine
	AJF45846_Swine
	AIC64603_Swine
	AHI43318_Swine
	AFM46867_Swine
	AKN08704_Swine
	AHY95049_Swine
	ALR83375_Swine
	ABD61551_Swine
	AHB20822_Swine
	AGL51679_Swine
	ADY72062_Swine
	ADY70333_Swine
	AHD25419_Swine
	AEW46966_Swine
	AFY08072_Swine
	AGN69290_Swine
	AEI85624_Swine
	ABW38010_Swine
	ADB56964_Swine
	AIU46168_Swine
	AHI43477_Swine
	AFR76238_Swine
	AGI55686_Swine
	AFI44373_Swine
	AJM70673_Swine
	AFI44362_Swine
	AGL07620_Swine
	ADV69100_Swine
	AIE50203_Swine
	AHL21300_Swine
	AGT18713_Swine
	AGF69103_Swine
	AGB84833_Swine
	AHZ65725_Swine
	AEI85989_Swine
	AHB22225_Swine
	ADY71910_Swine
	AGW25670_Swine
	AMH93653_Swine
	ALZ43346_Swine
	AFN07774_Swine
	AEI86479_Swine
	AFM46397_Swine
	CAM82822_Swine
	AKD00702_Swine
	AIP93082_Swine
	AKD00944_Swine
	AEI86391_Swine
	AFM78669_Swine
	ALX27279_Swine
	AHB21231_Swine
	AFV77715_Swine
	ABE12634_Swine
	AGG86895_Swine
	AAK73329_Swine
	AEI85678_Swine
	AAL14080_Swine
	AFC19777_Swine
	AEI85970_Swine
	ADM13521_Swine
	AIE50637_Swine
	AKC43962_Swine
	AGC00359_Swine
	AFH76961_Swine
	AIL95874_Swine
	AKJ80946_Swine
	AFH76982_Swine
	AEI85243_Swine
	AFM46424_Swine
	AEF33060_Swine
	AMD42485_Swine
	AIL90200_Swine
	AEI85150_Swine
	AIC64635_Swine
	ALE66627_Swine
	AJS16320_Swine
	BAQ19466_Swine
	AIZ07375_Swine
	AEI86437_Swine
	AEI85182_Swine
	ALH21578_Swine
	AEX63617_Swine
	AGB99983_Swine
	AHB23023_Swine
	AEI85557_Swine
	ALP31250_Swine
	AEI86078_Swine
	AIC64833_Swine
	AHX38928_Swine
	AEI86315_Swine
	ALX27968_Swine
	CCG47908_Swine
	ABS50311_Swine
	AGT41720_Swine
	AFN08116_Swine
	AEI86155_Swine
	ALZ43076_Swine
	BAQ19436_Swine
	ADV69087_Swine
	AID48017_Swine
	ADY72382_Swine
	AKM14780_Swine
	ALJ54384_Swine
	AFD32763_Swine
	ADG08528_Swine
	ALZ43401_Swine
	AGC96201_Swine
	ABR28570_Swine
	AJF45810_Swine
	ADB82962_Swine
	AIE52153_Swine
	AKM15156_Swine
	AAF87279_Swine
	AFM46403_Swine
	AEI86137_Swine
	AHZ65717_Swine
	AFR76696_Swine
	AKJ82134_Swine
	ADF83500_Swine
	AFM46517_Swine
	AEI85778_Swine
	ALB08415_Swine
	AKJ81467_Swine
	AKJ81433_Swine
	AHC68884_Swine
	ACR84006_Swine
	ADY72374_Swine
	ADG08350_Swine
	AIR94000_Swine
	ALZ45471_Swine
	AFU10085_Swine
	ALX27368_Swine
	AIE48510_Swine
	ADP05212_Swine
	BAM78352_Swine
	AKC45258_Swine
	AEI85159_Swine
	AEI85121_Swine
	AHW46681_Swine
	AHK10681_Swine
	AHB72773_Swine
	ALE66556_Swine
	AFV68327_Swine
	AAY46201_Swine
	AHZ65791_Swine
	ACY06459_Swine
	AKL90737_Swine
	AGJ73491_Swine
	AEI85265_Swine
	ADV69106_Swine
	AEI85148_Swine
	AEI85147_Swine
	ADY70525_Swine
	AIE52202_Swine
	CDG41629_Swine
	ADY72242_Swine
	AHL21312_Swine
	AGF68979_Swine
	AFC19761_Swine
	AFU08704_Swine
	AEI86117_Swine
	AIN25575_Swine
	AHH00769_Swine
	AIG46283_Swine
	AGL04308_Swine
	AKJ82495_Swine
	AKC43963_Swine
	AIU46673_Swine
	AEI85428_Swine
	AAK73341_Swine
	AFV31486_Swine
	ALJ53921_Swine
	AKM15170_Swine
	ALD19338_Swine
	AHB52063_Swine
	AFU09004_Swine
	ALT20008_Swine
	AEA86520_Swine
	AFC19771_Swine
	ALP01895_Swine
	AEI85823_Swine
	ADJ38087_Swine
	AHL21438_Swine
	AFM93990_Swine
	AHY20810_Swine
	AGO59922_Swine
	AEC23328_Swine
	AGA19060_Swine
	ACV42117_Swine
	AID70440_Swine
	ADW93933_Swine
	AKM15194_Swine
	AGB08453_Swine
	AFU08676_Swine
	AKP04505_Swine
	ALE66639_Swine
	CAC86334_Swine
	AJC10973_Swine
	ACK57697_Swine
	AHB21925_Swine
	AHA38246_Swine
	AFM46643_Swine
	AKD00984_Swine
	AEI86066_Swine
	AIF72921_Swine
	AEI86385_Swine
	AKD00698_Swine
	AIE50391_Swine
	AEI86456_Swine
	AEK86045_Swine
	AHB59452_Swine
	AEI85725_Swine
	AHB22603_Swine
	AHW46608_Swine
	AKJ81940_Swine
	AFR75871_Swine
	AKJ81699_Swine
	AEI85409_Swine
	AGE83961_Swine
	AEI85236_Swine
	AGL04365_Swine
	AIE51659_Swine
	AKN08680_Swine
	AGB08308_Swine
	AEI85114_Swine
	ALJ54619_Swine
	AFI44359_Swine
	AAG10736_Swine
	ACY06458_Swine
	AHB22021_Swine
	AII30985_Swine
	ABR15841_Swine
	ALJ53948_Swine
	AEP17273_Swine
	AEA29553_Swine
	AAD05217_Swine
	AEI86488_Swine
	AKM15134_Swine
	AFM46520_Swine
	ALP01867_Swine
	AEI85267_Swine
	AHB51232_Swine
	ACR39195_Swine
	AIE50470_Swine
	ALD19346_Swine
	AFY08152_Swine
	ABA27432_Swine
	AAK51351_Swine
	AEI85238_Swine
	AGY42066_Swine
	AGF37739_Swine
	AEI85959_Swine
	AID48600_Swine
	AEI85689_Swine
	AJF45802_Swine
	ALA50505_Swine
	AFR76195_Swine
	AHI43248_Swine
	AJF45818_Swine
	AIQ77764_Swine
	AEI85242_Swine
	AKH03163_Swine
	AAF87284_Swine
	AHX38238_Swine
	AHB21171_Swine
	AHB21183_Swine
	AHD25062_Swine
	AGX00902_Swine
	AEX63516_Swine
	AEI86233_Swine
	AIZ07267_Swine
	AHM24212_Swine
	ADV69080_Swine
	AEI86351_Swine
	BAN14747_Swine
	AGR45145_Swine
	AFU10142_Swine
	ADU85713_Swine
	AEB80450_Swine
	AKN08656_Swine
	AIE51331_Swine
	AKC44919_Swine
	AHB59341_Swine
	AHZ65645_Swine
	AEI86248_Swine
	AEI85435_Swine
	AKV57351_Swine
	AGC96393_Swine
	AEB80469_Swine
	AEI85981_Swine
	AEN68573_Swine
	ADY71930_Swine
	AKH14601_Swine
	AJT49221_Swine
	AFZ77429_Swine
	AKJ80840_Swine
	AEI85363_Swine
	ALZ44030_Swine
	AEI86259_Swine
	ALZ43324_Swine
	AHX38162_Swine
	ALT19811_Swine
	AKA63501_Swine
	AFR42701_Swine
	AFH76966_Swine
	BAI83396_Swine
	BAF47397_Swine
	AHB72818_Swine
	AHB24646_Swine
	AFM46653_Swine
	AAL29697_Swine
	AAG17427_Swine
	AKJ81292_Swine
	AEI30057_Swine
	ALG00697_Swine
	AKC44895_Swine
	ALH21517_Swine
	AEI85473_Swine
	AEA29538_Swine
	ADM18094_Swine
	ALZ43773_Swine
	AIK26393_Swine
	AMA11851_Swine
	AEI85105_Swine
	AIK26555_Swine
	ALL26380_Swine
	ALX27916_Swine
	AKD00972_Swine
	AEI85758_Swine
	ADZ04827_Swine
	AIU46015_Swine
	AEI85225_Swine
	AMA11909_Swine
	AEI85807_Swine
	ABR28625_Swine
	AEZ54191_Swine
	AKJ80978_Swine
	AHA98410_Swine
	ADK65107_Swine
	AMB72452_Swine
	ADY72576_Swine
	ACE77936_Swine
	ABQ97205_Swine
	AGX00898_Swine
	AEI86109_Swine
	ABS50309_Swine
	AKJ84402_Swine
	AKJ82484_Swine
	AID70334_Swine
	ADH83379_Swine
	AHB72806_Swine
	ABD77116_Swine
	ACE77941_Swine
	ACA25337_Swine
	AFR76301_Swine
	AIC64611_Swine
	ADY80149_Swine
	AGG86707_Swine
	AEI87826_Swine
	AFZ15933_Swine
	AFH76976_Swine
	AEI85457_Swine
	AKC45165_Swine
	AIZ70298_Swine
	AHG26681_Swine
	ADB82970_Swine
	ABF60579_Swine
	AEI86467_Swine
	AFM47200_Swine
	AGZ62363_Swine
	AIE51953_Swine
	AKN08814_Swine
	AGR45134_Swine
	AEI85965_Swine
	AKC45226_Swine
	BAJ11772_Swine
	ACR26657_Swine
	AGI02548_Swine
	AEI86463_Swine
	AAL59051_Swine
	AKD00857_Swine
	ADV69074_Swine
	ALH21525_Swine
	AHJ58112_Swine
	ADY71515_Swine
	CAC86619_Swine
	AFH53675_Swine
	AEI86242_Swine
	AII31030_Swine
	AGW25654_Swine
	AEI86127_Swine
	AEI85847_Swine
	AEI85382_Swine
	AEI85205_Swine
	ALZ46501_Swine
	AHI97888_Swine
	AFU10126_Swine
	AFR76634_Swine
	AFE11337_Swine
	AEC23338_Swine
	ADY71920_Swine
	AKJ82122_Swine
	AEI86321_Swine
	AEI86333_Swine
	AFN08558_Swine
	AEA29580_Swine
	ADY72630_Swine
	AGN51031_Swine
	AJM70725_Swine
	AGM16019_Swine
	AEI86170_Swine
	AIE51670_Swine
	AKM15186_Swine
	AKJ80768_Swine
	AEI85671_Swine
	AAL29705_Swine
	AHI43432_Swine
	AHI43235_Swine
	AFJ19077_Swine
	CAD57620_Swine
	AKJ80499_Swine
	AAB50959_Swine
	AHJ58124_Swine
	AEA29611_Swine
	ADY16796_Swine
	AID48552_Swine
	ALJ54315_Swine
	AHB72790_Swine
	BAN14738_Swine
	AIE49366_Swine
	AHB21111_Swine
	AEN68504_Swine
	AHD25014_Swine
	AII31055_Swine
	AEI86341_Swine
	AHH25326_Swine
	AHC68913_Swine
	ALF04607_Swine
	ALZ46559_Swine
	AIE49981_Swine
	AFX65251_Swine
	AKD00666_Swine
	AEX63554_Swine
	AIC64817_Swine
	AEI85973_Swine
	AHW46826_Swine
	ABI49171_Swine
	AGB08521_Swine
	AEO91910_Swine
	AIE48522_Swine
	AEZ02122_Swine
	AKC45218_Swine
	AIL90308_Swine
	ACO25026_Swine
	AEI85695_Swine
	AEZ02140_Swine
	ALZ45029_Swine
	AGE83982_Swine
	AKM15143_Swine
	ACS91112_Swine
	AEI86195_Swine
	ALJ54579_Swine
	AHY95021_Swine
	ADY70926_Swine
	ADY72600_Swine
	ACR26697_Swine
	AIZ07331_Swine
	AIY59248_Swine
	ADN95960_Swine
	AJD78021_Swine
	AEI85218_Swine
	AJM71106_Swine
	CAZ68645_Swine
	AHB22153_Swine
	AGK72323_Swine
	AFM46836_Swine
	AEI85706_Swine
	AFU08896_Swine
	AHB51936_Swine
	AGC00304_Swine
	AEI86188_Swine
	AAK51348_Swine
	AFC19795_Swine
	AFM46672_Swine
	AFH53605_Swine
	AKD00638_Swine
	AIZ70302_Swine
	AHA57155_Swine
	AFZ77423_Swine
	AHB22294_Swine
	AGF69071_Swine
	AEI86173_Swine
	AKC43951_Swine
	AEP17089_Swine
	AHB72826_Swine
	AEI86418_Swine
	AIA24423_Swine
	ACI48760_Swine
	AIE48606_Swine
	ADO21048_Swine
	AHN19430_Swine
	ACK43236_Swine
	BAA07848_Swine
	AKJ82888_Swine
	AEI85335_Swine
	ACR26632_Swine
	AEI85463_Swine
	ACR26625_Swine
	AHW46691_Swine
	AEI85334_Swine
	AHB51196_Swine
	AKJ81154_Swine
	AFM46669_Swine
	AAT00437_Swine
	AFY08136_Swine
	AGS08949_Swine
	AGK24227_Swine
	AFU10069_Swine
	BAH02140_Swine
	AHA98386_Swine
	AEI86075_Swine
	AEI86271_Swine
	AIE51615_Swine
	AEI85486_Swine
	AHX38787_Swine
	ADY72388_Swine
	AFN66858_Swine
	AJK00396_Swine
	AGG53068_Swine
	AIU46120_Swine
	ADY70936_Swine
	AFU10196_Swine
	AIW63426_Swine
	AFU08948_Swine
	AHZ65769_Swine
	AEI85882_Swine
	ABL61504_Swine
	AEI85878_Swine
	AMB72605_Swine
	AHW46560_Swine
	AEI86356_Swine
	AEI85593_Swine
	AFR61062_Swine
	CAM32342_Swine
	AID70641_Swine
	AEI85616_Swine
	AFY08096_Swine
	AEI86167_Swine
	AEI85548_Swine
	AHJ57450_Swine
	AKA63477_Swine
	ADI46311_Swine
	ABR15852_Swine
	AHI43257_Swine
	AEI86272_Swine
	AGI41246_Swine
	ADR51664_Swine
	ADC53532_Swine
	AEI85763_Swine
	AEI85417_Swine
	AGC96357_Swine
	AFU10073_Swine
	ACR39185_Swine
	AEI85568_Swine
	AJI76444_Swine
	AEA29585_Swine
	ALZ45494_Swine
	AGR45331_Swine
	AFV31461_Swine
	AEI85680_Swine
	ACR26747_Swine
	AEI86377_Swine
	AFU09913_Swine
	AKC44969_Swine
	ADY80098_Swine
	ABU80265_Swine
	AFM46639_Swine
	ADZ96091_Swine
	AHL21483_Swine
	AGT41678_Swine
	AEP17269_Swine
	AEI86045_Swine
	AFN08140_Swine
	ADG01906_Swine
	AGE83865_Swine
	ALJ54092_Swine
	AEI85468_Swine
	AGF25509_Swine
	AKJ81544_Swine
	AEI86215_Swine
	ADY71233_Swine
	ADK98477_Swine
	AEI85101_Swine
	AHD25186_Swine
	AAZ15842_Swine
	AGG86748_Swine
	AHB52074_Swine
	AFU08864_Swine
	ALH21574_Swine
	AFY08064_Swine
	AFU92387_Swine
	ADV69091_Swine
	AHD25293_Swine
	ALJ54383_Swine
	ACV74293_Swine
	AIU46661_Swine
	AGC13482_Swine
	AMB72512_Swine
	ADY69959_Swine
	AIE52182_Swine
	AIE50614_Swine
	AHZ65761_Swine
	AMB72430_Swine
	AEP17090_Swine
	AKC45262_Swine
	AEI85293_Swine
	ADY72132_Swine
	AAL14081_Swine
	ALX27340_Swine
	ALJ53824_Swine
	AHG26640_Swine
	AEI85775_Swine
	AIE52194_Swine
	ALP01855_Swine
	AGK62683_Swine
	AEI85376_Swine
	AKA63461_Swine
	AKC43967_Swine
	ADK98476_Swine
	ADY72194_Swine
	ADY72430_Swine
	AGC96222_Swine
	AGL07471_Swine
	BAA00721_Swine
	ACV42062_Swine
	AFH53663_Swine
	AKJ81805_Swine
	AFM46989_Swine
	AIO11735_Swine
	ACV42293_Swine
	AFQ34794_Swine
	ADY71998_Swine
	AGR45327_Swine
	AKT07850_Swine
	AKN08692_Swine
	AEI85300_Swine
	AKJ82187_Swine
	AHB22843_Swine
	AKD00694_Swine
	AKM15190_Swine
	ACT33162_Swine
	AKH14427_Swine
	ALT19988_Swine
	AEI86388_Swine
	AFH53661_Swine
	ACF49405_Swine
	ADM13519_Swine
	ADP05216_Swine
	AKD00646_Swine
	AKJ80780_Swine
	AKJ81096_Swine
	AKJ82627_Swine
	AGJ73301_Swine
	ALK80620_Swine
	AKV57510_Swine
	AKM15154_Swine
	AMD42392_Swine
	AAR12335_Swine
	ALZ43148_Swine
	AFW16025_Swine
	ALZ43172_Swine
	AEI85313_Swine
	ADB82966_Swine
	AGQ47859_Swine
	AGH25309_Swine
	AEI86082_Swine
	AKP04573_Swine
	AIL90318_Swine
	ALK80610_Swine
	ACK57787_Swine
	AHX38166_Swine
	ALJ54118_Swine
	AFM46518_Swine
	ADU85609_Swine
	AKP04501_Swine
	AGK62703_Swine
	AEI86038_Swine
	ABZ81074_Swine
	AIE52161_Swine
	AGF68999_Swine
	AFM47013_Swine
	AID48532_Swine
	CAC86613_Swine
	AFM47000_Swine
	AEI86334_Swine
	ADM18091_Swine
	AEI86095_Swine
	AEI85667_Swine
	AHJ57399_Swine
	AGB99470_Swine
	AFO83000_Swine
[truncated: 148,959 more rows]
