# Supplementary material for: Predicting the host of influenza viruses based on the word vector
Source: PeerJ. 2017 Jul 18;5:e3579. doi: 10.7717/peerj.3579 (PMC5518728; doi:10.7717/peerj.3579)
Supplement: Supplemental Information 2 — Accession numbers for sequences used in this study, including those for the SwissProt dataset, influenza protein and DNA datasets. [file peerj-05-3579-s002.gz › influenza_DNA_ID]

>PB2
	V00603_Human
	X01483_Human
	X01485_Human
	X15283_Human
	M33047_Human
	M33048_Human
	M73516_Avian
	M73525_Avian
	M73513_Swine
	M73515_Swine
	M73521_Human
	M73524_Human
	M73517_Human
	M73514_Avian
	M73518_Avian
	M73523_Avian
	M91712_Human
	M91713_Human
	J02140_Human
	M23970_Human
	M55469_Swine
	M21851_Avian
	M55471_Swine
	M38277_Human
	M38291_Avian
	K00844_Human
	K00845_Human
	K00846_Human
	K00847_Human
	K00848_Human
	K00849_Human
	K00850_Human
	K00851_Human
	K00852_Human
	K00853_Human
	K00854_Human
	K00855_Human
	K00856_Human
	K00857_Human
	K00858_Human
	K00859_Human
	K00860_Human
	K00861_Human
	K00862_Human
	K00863_Human
	K00864_Human
	K00865_Human
	K00843_Human
	L05222_Swine
	L05223_Swine
	L05224_Swine
	L05225_Swine
	L05226_Swine
	L05227_Swine
	L05228_Swine
	L05229_Swine
	L05230_Swine
	L05232_Swine
	Z30272_Avian
	L41509_Human
	L41510_Human
	U62543_Human
	U48287_Swine
	AF046093_Human
	AF036363_Human
	U71132_Human
	U71133_Human
	U71135_Human
	AF037412_Human
	AF037413_Human
	AF037414_Human
	AF037415_Human
	AF037416_Human
	AF037417_Human
	AF156430_Avian
	AF156431_Avian
	AF156432_Avian
	AF156433_Avian
	AF156434_Avian
	AF156435_Avian
	AF156436_Avian
	AF156437_Avian
	AF156438_Avian
	AF156439_Avian
	AF156440_Avian
	AF156442_Avian
	AF156443_Avian
	AF153240_Swine
	AF153241_Swine
	AF153242_Swine
	AF153243_Swine
	AF144300_Avian
	AF098578_Avian
	AF098579_Avian
	AF098582_Avian
	AF098583_Avian
	AF098587_Avian
	AF098588_Avian
	AF098589_Avian
	M81575_Human
	M81581_Human
	AF084261_Human
	AF084262_Human
	AF084263_Human
	AF115290_Human
	AF115291_Human
	AF250131_Swine
	AJ404630_Human
	AJ404631_Human
	AJ404632_Human
	AF250476_Avian
	AF258524_Human
	AF258525_Human
	AF251394_Swine
	AF251402_Swine
	AF251410_Swine
	AF255624_Avian
	AF268114_Avian
	AF268118_Avian
	AF268120_Avian
	AF268122_Avian
	AF268165_Swine
	AF268166_Swine
	AF268167_Swine
	AF268169_Swine
	AF268170_Swine
	AF285892_Swine
	AJ291395_Avian
	AF222622_Avian
	AF222623_Avian
	AF222627_Avian
	AF222628_Avian
	AF222629_Avian
	AF222630_Avian
	AF222631_Avian
	AF258841_Human
	AF258842_Human
	AB049153_Avian
	AB049154_Avian
	AJ311457_Swine
	AJ311458_Swine
	AJ311459_Swine
	AF258835_Human
	AF258836_Human
	AF258837_Human
	AF258838_Human
	AF258839_Human
	AF258840_Human
	AF258843_Human
	AF258844_Human
	AF258845_Human
	AF258846_Human
	AF258847_Human
	AF258848_Human
	AF258849_Human
	AF258850_Human
	AF258852_Human
	AF258853_Human
	AF348170_Human
	AJ293920_Human
	AY038798_Avian
	AF222816_Swine
	AF222817_Swine
	AF400761_Swine
	AF400762_Swine
	AF400763_Swine
	AF400784_Swine
	AF400785_Swine
	AY060198_Swine
	AY060199_Swine
	AY060200_Swine
	AY060201_Swine
	AY060202_Swine
	AY060203_Swine
	AY060204_Swine
	AY060205_Swine
	AY060207_Swine
	AY060209_Swine
	AY060210_Swine
	AY060211_Swine
	AY060213_Swine
	AY060214_Swine
	AY060216_Swine
	AY060218_Swine
	AJ410495_Avian
	AJ410496_Avian
	AJ410497_Avian
	AJ410498_Avian
	AJ410499_Avian
	AJ410500_Avian
	AJ410501_Avian
	AJ410599_Avian
	AJ410600_Avian
	AJ410601_Avian
	AJ410602_Avian
	AJ410603_Avian
	AJ410604_Avian
	AJ410605_Avian
	AJ410606_Avian
	AJ410607_Avian
	AJ410608_Avian
	AJ410609_Avian
	AJ410610_Avian
	AJ410611_Avian
	AJ410612_Avian
	AJ410613_Avian
	AJ410614_Avian
	AF213909_Swine
	AF213910_Avian
	AF398425_Avian
	AF398426_Avian
	AF398866_Human
	AJ427305_Avian
	AX350184_Human
	AF455731_Swine
	AF455732_Swine
	AF455733_Swine
	AF455734_Swine
	AF455735_Swine
	AF455736_Swine
	AF455737_Swine
	AF455738_Swine
	AY059520_Avian
	AY059521_Avian
	AY059522_Avian
	AY059523_Avian
	AY059525_Avian
	AY059529_Avian
	AY038017_Avian
	AJ306841_Swine
	AJ306842_Swine
	AJ306843_Swine
	AJ306844_Swine
	AJ306845_Swine
	AJ306846_Swine
	AJ306847_Swine
	AJ306848_Swine
	AJ306849_Swine
	AJ306850_Swine
	AJ306851_Swine
	AJ306852_Swine
	AJ306853_Swine
	AJ306854_Swine
	AJ306855_Swine
	AX399724_Human
	AF468840_Avian
	AY043030_Human
	AF457672_Avian
	AF457681_Avian
	AF457689_Avian
	AF457705_Avian
	AF457714_Avian
	AF389115_Human
	AF483602_Human
	AF536679_Avian
	AF536680_Avian
	AF536681_Avian
	AF536682_Avian
	AF536684_Avian
	AF536685_Avian
	AF536686_Avian
	AF536687_Avian
	AY129163_Swine
	AF225514_Swine
	AF225515_Swine
	AF225516_Swine
	AF225517_Swine
	AY180713_Avian
	AY180714_Avian
	AY180722_Avian
	AY180723_Avian
	AY180726_Avian
	AY180729_Avian
	AY180740_Avian
	AY180743_Avian
	AY180745_Avian
	AY180748_Avian
	AY221584_Avian
	AY221585_Avian
	AY221586_Avian
	AY221587_Avian
	AY221588_Avian
	AY221589_Avian
	AY221590_Avian
	AY221591_Avian
	AY221592_Avian
	AF509143_Avian
	AF509144_Avian
	AF509147_Avian
	AF509153_Avian
	AF509155_Avian
	AF509156_Avian
	AF509157_Avian
	AF509158_Avian
	AF509159_Avian
	AF509160_Avian
	AF509163_Avian
	AF509165_Avian
	AF509166_Avian
	AF509167_Avian
	AF509168_Avian
	AF342824_Human
	AY253750_Avian
	AY233387_Avian
	AJ532566_Human
	AF523463_Avian
	AF523464_Avian
	AF523465_Avian
	AF523466_Avian
	AF523467_Avian
	AF523468_Avian
	AF523469_Avian
	AF523470_Avian
	AF523471_Avian
	AF523473_Avian
	AF523475_Avian
	AF523476_Avian
	AF523477_Avian
	AF523478_Avian
	AF523479_Avian
	AF523480_Avian
	AF523481_Avian
	AJ564805_Human
	AF508640_Avian
	AF508641_Avian
	AF508642_Avian
	AF508643_Avian
	AF508644_Avian
	AF508645_Avian
	AF508646_Avian
	AF508647_Avian
	AF508648_Avian
	AF508650_Avian
	AF508651_Avian
	AF508652_Avian
	AF508653_Avian
	AF508654_Avian
	AF508655_Avian
	AF508656_Avian
	AF508657_Avian
	AF508658_Avian
	AF508659_Avian
	AF508660_Avian
	AF508661_Avian
	AY303665_Avian
	AY303666_Avian
	AY209934_Human
	AY209935_Human
	AY209936_Human
	AY209937_Human
	AY209938_Human
	AY209939_Human
	AY209940_Human
	AY209941_Human
	AY209942_Human
	AY209943_Human
	AY209944_Human
	AY209945_Human
	AY209946_Human
	AY209947_Human
	AY209950_Human
	AY210138_Human
	AY210139_Human
	AY210141_Human
	AY210142_Human
	AY210144_Human
	AY210145_Human
	AY210146_Human
	AY210147_Human
	AY210148_Human
	AY210150_Human
	AY342410_Human
	AY342413_Human
	AY342414_Avian
	AY363455_Swine
	AY363456_Swine
	AY363457_Swine
	AY363458_Swine
	AY363459_Swine
	AY363460_Swine
	AY363461_Swine
	AY363462_Swine
	AY363463_Swine
	AY363464_Swine
	AY363465_Swine
	AY363468_Swine
	AY363469_Swine
	AY363470_Swine
	AY363471_Swine
	AY363472_Swine
	AB126635_Human
	AJ620347_Avian
	AY497100_Avian
	AY497102_Avian
	AY497103_Avian
	AY518367_Avian
	AJ627485_Avian
	AJ627487_Avian
	AY422039_Avian
	AY422040_Avian
	AY422041_Avian
	AY422042_Avian
	AY585504_Avian
	AY585505_Avian
	AY585506_Avian
	AY585507_Avian
	AY585508_Avian
	AY585509_Avian
	AY585510_Avian
	AY585511_Avian
	AY585512_Avian
	AY585513_Avian
	AY585514_Avian
	AY585515_Avian
	AY585516_Avian
	AY585517_Avian
	AY585518_Avian
	AY585519_Avian
	AY585520_Avian
	AY585521_Avian
	AY585522_Avian
	AY585523_Avian
	AY585524_Avian
	AY586440_Avian
	AY609309_Avian
	AY616766_Avian
	AY576380_Human
	AY576383_Avian
	AY576384_Avian
	AY576385_Avian
	AY576388_Avian
	AY576390_Avian
	AY576391_Avian
	AY633131_Avian
	AY633147_Avian
	AY633155_Avian
	AY633163_Avian
	AY633179_Avian
	AY633227_Avian
	AY633259_Avian
	AY633267_Avian
	AY633275_Avian
	AY633283_Avian
	AY633315_Avian
	AY633331_Avian
	AY633347_Avian
	AY633355_Avian
	AY633371_Avian
	AY633379_Avian
	AY650276_Avian
	AY648294_Avian
	AY651705_Avian
	AY651706_Avian
	AY651707_Avian
	AY651708_Avian
	AY651709_Avian
	AY651710_Avian
	AY651711_Avian
	AY651712_Avian
	AY651713_Avian
	AY651714_Avian
	AY651715_Avian
	AY651717_Avian
	AY651718_Human
	AY651719_Human
	AY651720_Human
	AY651721_Human
	AY651726_Avian
	AY651728_Avian
	AY651729_Avian
	AY651730_Avian
	AY651733_Avian
	AY651735_Avian
	AY651736_Avian
	AY651737_Avian
	AY651738_Avian
	AY651739_Avian
	AY651740_Avian
	AY651741_Avian
	AY651742_Avian
	AY651743_Avian
	AY651744_Avian
	AY651748_Avian
	AY651749_Avian
	AY651750_Avian
	AY651756_Avian
	AY651757_Avian
	AY651758_Avian
	AY653193_Avian
	AY646085_Avian
	AY684703_Avian
	AY590581_Avian
	AY724251_Avian
	AY724256_Avian
	AY700215_Swine
	AY619954_Swine
	AY619962_Swine
	AY619970_Swine
	AY747616_Swine
	AY747624_Swine
	AY627892_Human
	AY627898_Human
	AY664792_Avian
	AY664793_Avian
	AY664795_Avian
	AY664797_Avian
	AY664799_Avian
	AY664800_Avian
	AY664801_Avian
	AY664802_Avian
	AY664803_Avian
	AY664805_Avian
	AY664806_Avian
	AY664807_Avian
	AY664808_Avian
	AY664809_Avian
	AY664810_Avian
	AY626149_Human
	AY770993_Avian
	AY770084_Avian
	AY768575_Avian
	AY768576_Avian
	AY768577_Avian
	AY768578_Avian
	AY768579_Avian
	AY768580_Avian
	AY800240_Avian
	AY790304_Swine
	AY790311_Swine
	AY779267_Avian
	AY779268_Avian
	AY684874_Avian
	AY684875_Avian
	AY684876_Avian
	AY684877_Avian
	AY676021_Avian
	AY676023_Avian
	AY676024_Avian
	AY737286_Avian
	AY737293_Avian
	AY737301_Avian
	AY856861_Avian
	AY862710_Avian
	AY862711_Avian
	AY862712_Avian
	AY862713_Avian
	AY862714_Avian
	AY862715_Avian
	AY862716_Avian
	AY862717_Avian
	AY862718_Avian
	AY862719_Avian
	AY862720_Avian
	AY862721_Avian
	AY862722_Avian
	AY862723_Avian
	AY862724_Avian
	AY862725_Avian
	AB188813_Avian
	AB188821_Avian
	AB189050_Avian
	AB189058_Avian
	AY818126_Human
	AY818128_Avian
	AY703829_Avian
	CY000120_Human
	CY000008_Human
	CY000136_Human
	CY000016_Human
	CY000024_Human
	CY000032_Human
	CY000064_Human
	CY000160_Human
	CY000168_Human
	CY000176_Human
	CY000184_Human
	CY000080_Human
	CY000088_Human
	CY000104_Human
	CY000112_Human
	CY000192_Human
	CY000128_Human
	CY000152_Human
	CY000208_Human
	CY000216_Human
	CY000224_Human
	CY000232_Human
	CY000240_Human
	CY000255_Human
	CY000264_Human
	CY000288_Human
	CY000296_Human
	CY000328_Human
	CY000344_Human
	CY000280_Human
	AY849782_Avian
	AY849783_Avian
	CY000304_Human
	CY000336_Human
	AY950279_Avian
	AY950280_Avian
	AY950281_Avian
	AY950282_Avian
	AY950283_Avian
	AY950284_Avian
	AY950285_Avian
	CY000352_Human
	CY000360_Human
	CY000368_Human
	CY000376_Human
	CY000040_Human
	CY000384_Human
	CY000392_Human
	CY000400_Human
	CY000408_Human
	CY000416_Human
	CY000424_Human
	CY000312_Human
	CY000432_Human
	CY000440_Human
	CY000464_Human
	CY000472_Human
	CY000480_Human
	CY000488_Human
	CY000496_Human
	CY000504_Human
	CY000512_Human
	CY000519_Human
	CY000528_Human
	CY000544_Human
	CY000552_Human
	CY000560_Human
	CY000568_Human
	CY000576_Human
	CY000583_Human
	CY000592_Human
	CY000600_Human
	CY000608_Human
	CY000616_Human
	CY000624_Human
	CY000648_Human
	CY000664_Human
	CY000672_Human
	CY000680_Human
	CY000712_Human
	CY000720_Human
	CY000728_Human
	CY000736_Human
	CY000744_Human
	CY000760_Human
	CY000784_Human
	CY000792_Human
	CY000816_Human
	CY000824_Human
	CY000832_Human
	CY000880_Human
	CY000888_Human
	CY000768_Human
	CY000908_Human
	CY000940_Human
	CY000948_Human
	CY000964_Human
	CY000972_Human
	CY000980_Human
	CY000996_Human
	CY001004_Human
	CY001020_Human
	CY000956_Human
	CY001044_Human
	CY001071_Human
	CY001028_Human
	CY001087_Human
	CY001095_Human
	CY001103_Human
	CY001111_Human
	CY001135_Human
	CY000056_Human
	CY001167_Human
	CY001175_Human
	CY001060_Human
	CY001183_Human
	CY001143_Human
	CY000856_Human
	CY001036_Human
	CY001196_Human
	CY001204_Human
	CY001212_Human
	CY001220_Human
	CY001228_Human
	CY001236_Human
	CY001052_Human
	CY000144_Human
	CY001268_Human
	CY001276_Human
	CY001284_Human
	CY001260_Human
	CY001244_Human
	CY001191_Human
	CY001151_Human
	CY001292_Human
	CY001316_Human
	CY001324_Human
	CY001412_Human
	CY001380_Human
	CY001372_Human
	CY001364_Human
	CY001348_Human
	CY001332_Human
	CY001308_Human
	CY001420_Human
	CY001460_Human
	CY001436_Human
	CY001444_Human
	CY001452_Human
	CY001468_Human
	CY001476_Human
	DQ064543_Avian
	DQ064544_Avian
	DQ064545_Avian
	DQ064546_Avian
	DQ064547_Avian
	DQ064548_Avian
	DQ064549_Avian
	DQ064550_Avian
	DQ064551_Avian
	DQ064552_Avian
	DQ064553_Avian
	DQ064554_Avian
	DQ064555_Avian
	DQ064556_Avian
	DQ064557_Avian
	DQ064558_Avian
	DQ064559_Avian
	DQ064560_Avian
	DQ064561_Avian
	DQ064562_Avian
	DQ064564_Avian
	DQ064565_Avian
	DQ064566_Avian
	DQ064567_Avian
	DQ064568_Avian
	DQ064569_Avian
	DQ067437_Avian
	CY000808_Human
	CY000696_Human
	CY001511_Human
	CY001519_Human
	CY001527_Human
	CY001583_Human
	CY001535_Human
	CY001599_Human
	CY001543_Human
	CY001551_Human
	CY001623_Human
	CY001639_Human
	CY001615_Human
	CY001631_Human
	CY001663_Human
	CY001671_Human
	DQ017495_Avian
	DQ017501_Avian
	DQ017509_Avian
	DQ017510_Avian
	CY000896_Human
	CY001703_Human
	CY001711_Human
	CY001735_Human
	CY001743_Human
	CY001751_Human
	CY001759_Human
	CY001767_Human
	CY001775_Human
	CY001783_Human
	CY001791_Human
	CY001823_Human
	CY001839_Human
	CY001855_Human
	CY001871_Human
	CY001879_Human
	CY001887_Human
	CY001895_Human
	CY001903_Human
	CY001911_Human
	CY001919_Human
	CY001935_Human
	CY001695_Human
	DQ095752_Avian
	DQ095753_Avian
	DQ095755_Avian
	DQ095756_Avian
	DQ095757_Avian
	DQ095761_Avian
	DQ095762_Avian
	DQ095763_Avian
	DQ095764_Avian
	DQ095765_Avian
	DQ095766_Avian
	DQ095767_Avian
	DQ095768_Avian
	DQ095770_Avian
	CY000455_Human
	DQ100431_Swine
	DQ100435_Swine
	AB212277_Avian
	AB212050_Human
	AB212051_Human
	DQ100542_Avian
	DQ100543_Avian
	DQ100545_Avian
	DQ073399_Avian
	DQ073400_Avian
	DQ073401_Avian
	DQ073402_Avian
	CY001975_Human
	CY001983_Human
	CY001991_Human
	CY001999_Human
	CY002007_Human
	CY002015_Human
	CY002023_Human
	CY001951_Human
	CY002047_Human
	CY002055_Human
	CY002031_Human
	CY002063_Human
	CY002071_Human
	CY001959_Human
	CY002079_Human
	CY002095_Human
	CY002103_Human
	CY002111_Human
	CY002119_Human
	DQ138166_Avian
	DQ138167_Avian
	DQ138171_Avian
	DQ138172_Avian
	DQ138177_Avian
	DQ138178_Avian
	DQ138179_Avian
	DQ138180_Avian
	DQ138181_Human
	CY002135_Human
	CY002143_Human
	CY002159_Human
	CY002167_Human
	CY002191_Human
	CY002199_Human
	CY002215_Human
	CY002223_Human
	CY002231_Human
	CY002207_Human
	CY002287_Human
	CY002303_Human
	CY002271_Human
	CY002311_Human
	CY002295_Human
	CY002279_Human
	CY002319_Human
	DQ139325_Swine
	CY000872_Human
	CY002343_Human
	CY002351_Human
	CY002359_Human
	CY002367_Human
	CY002375_Human
	CY002391_Human
	CY002431_Human
	CY002415_Human
	CY002447_Human
	CY002455_Human
	CY002423_Human
	CY002463_Human
	CY002471_Human
	CY002479_Human
	CY002495_Human
	CY002503_Human
	CY002487_Human
	CY002527_Human
	CY002535_Human
	CY002567_Human
	CY002575_Human
	CY002551_Human
	CY002583_Human
	CY002591_Human
	CY002599_Human
	CY002615_Human
	CY002543_Human
	CY002407_Human
	CY002639_Human
	CY002623_Human
	CY002647_Human
	CY002655_Human
	CY002671_Human
	CY002679_Human
	CY002687_Human
	CY002695_Human
	CY002703_Human
	CY002719_Human
	CY002727_Human
	CY002751_Human
	CY002743_Human
	CY002759_Human
	CY002807_Human
	CY002823_Human
	CY002815_Human
	CY002783_Human
	CY002976_Human
	CY002913_Human
	CY002921_Human
	CY002929_Human
	CY002937_Human
	CY002945_Human
	CY002953_Human
	CY002961_Human
	CY002969_Human
	CY002983_Human
	CY003015_Human
	CY002991_Human
	CY003031_Human
	CY002999_Human
	CY003063_Human
	CY003087_Human
	CY003095_Human
	CY003007_Human
	CY003103_Human
	CY003111_Human
	CY003132_Human
	CY003135_Human
	CY003143_Human
	CY003151_Human
	CY003167_Human
	CY003175_Human
	CY003183_Human
	CY003191_Human
	CY003199_Human
	CY003207_Human
	CY003215_Human
	CY003247_Human
	CY003255_Human
	CY003263_Human
	CY003271_Human
	CY003279_Human
	CY003287_Human
	CY003295_Human
	CY003239_Human
	CY003231_Human
	CY003223_Human
	CY003119_Human
	CY003047_Human
	CY003055_Human
	CY003023_Human
	CY003079_Human
	CY003071_Human
	DQ145540_Swine
	DQ208309_Human
	CY003303_Human
	CY003311_Human
	CY003327_Human
	CY003335_Human
	CY003343_Human
	CY003351_Human
	CY003391_Human
	CY003399_Human
	CY003407_Human
	CY003415_Human
	CY003431_Human
	CY003439_Human
	CY003447_Human
	CY003455_Human
	CY003463_Human
	CY003471_Human
	CY003479_Human
	CY003487_Human
	CY003567_Human
	CY003583_Human
	CY003591_Human
	CY003599_Human
	CY003615_Human
	CY003631_Human
	CY003647_Human
	CY003655_Human
	CY003671_Human
	CY003679_Human
	CY003687_Human
	CY003695_Human
	CY003703_Human
	CY003711_Human
	CY003495_Human
	CY003503_Human
	CY003511_Human
	CY003519_Human
	CY003527_Human
	CY003535_Human
	CY003543_Human
	CY003551_Human
	CY003559_Human
	CY003719_Human
	CY003727_Human
	CY003735_Human
	CY003743_Human
	CY003751_Human
	CY003768_Human
	CY003784_Human
	CY003824_Human
	CY003832_Human
	CY003792_Human
	CY003800_Human
	CY003808_Human
	CY003816_Human
	CY003854_Avian
	DQ232607_Avian
	DQ232608_Avian
	CY003862_Avian
	CY003870_Avian
	CY003878_Avian
	CY003886_Avian
	CY003894_Avian
	CY003921_Avian
	CY003929_Avian
	CY003943_Avian
	CY003951_Avian
	CY003959_Avian
	CY003967_Avian
	CY003975_Avian
	CY003983_Avian
	CY003991_Avian
	CY003999_Avian
	CY003906_Avian
	CY003913_Avian
	CY004006_Avian
	CY004011_Avian
	CY004018_Avian
	CY004025_Avian
	CY004032_Avian
	CY004042_Avian
	CY004061_Avian
	CY004065_Avian
	CY004071_Avian
	CY004101_Avian
	CY004106_Avian
	CY004121_Avian
	CY004153_Avian
	CY004169_Avian
	CY004177_Avian
	CY004185_Avian
	CY004193_Avian
	CY004209_Avian
	CY004217_Avian
	CY004225_Avian
	CY004233_Avian
	CY004249_Avian
	CY004257_Avian
	CY004265_Avian
	CY004273_Avian
	CY004281_Avian
	CY004289_Avian
	CY004299_Avian
	CY004309_Avian
	CY004379_Avian
	CY004389_Avian
	CY004427_Avian
	CY004433_Avian
	CY004465_Avian
	CY004473_Avian
	CY004481_Avian
	CY004489_Avian
	CY004497_Avian
	CY004503_Avian
	CY004514_Avian
	CY004522_Avian
	CY004530_Avian
	CY004538_Avian
	CY004545_Avian
	CY004553_Avian
	CY004561_Avian
	CY004587_Avian
	CY004591_Avian
	CY004599_Avian
	CY004630_Avian
	CY004634_Avian
	CY004649_Avian
	CY004661_Avian
	CY004669_Avian
	CY004677_Avian
	CY004680_Avian
	CY004691_Avian
	CY004699_Avian
	CY004709_Avian
	CY004721_Avian
	CY004769_Avian
	CY004830_Avian
	CY004842_Avian
	CY004853_Avian
	CY004874_Avian
	CY004880_Avian
	CY004886_Avian
	CY004891_Avian
	CY004918_Avian
	CY004924_Avian
	CY004932_Avian
	CY004946_Avian
	CY004976_Avian
	CY005034_Avian
	CY005038_Avian
	CY005043_Avian
	CY005064_Avian
	CY005165_Avian
	CY005173_Avian
	CY005199_Avian
	CY005218_Avian
	CY005270_Avian
	CY005273_Avian
	CY005285_Avian
	CY005297_Avian
	CY005304_Avian
	CY005317_Avian
	CY005343_Avian
	CY005364_Avian
	CY005420_Avian
	CY005427_Avian
	CY005437_Avian
	CY005483_Avian
	CY005500_Avian
	CY005537_Avian
	CY005545_Avian
	CY005562_Avian
	CY005582_Avian
	CY005596_Avian
	CY005604_Avian
	CY005612_Avian
	CY005618_Avian
	CY005638_Avian
	CY005646_Avian
	CY005652_Avian
	CY005665_Avian
	CY005671_Avian
	CY005678_Avian
	CY005685_Avian
	CY005690_Avian
	CY005698_Avian
	CY005715_Avian
	CY005745_Avian
	CY005755_Avian
	CY005764_Avian
	CY005783_Avian
	CY005800_Avian
	CY005813_Avian
	CY005827_Avian
	CY005831_Avian
	CY005851_Avian
	CY005858_Avian
	CY005865_Avian
	CY005873_Avian
	CY005888_Avian
	CY005895_Avian
	CY005902_Avian
	CY005913_Avian
	DQ237956_Avian
	DQ236087_Avian
	CY006051_Human
	CY006059_Human
	CY006067_Human
	CY006075_Human
	CY006083_Human
	CY006091_Human
	CY006099_Human
	CY006106_Human
	DQ249263_Human
	CY006226_Human
	CY006114_Human
	CY006130_Human
	CY006138_Human
	CY006146_Human
	CY006154_Human
	CY006170_Human
	CY006178_Human
	CY006186_Human
	CY006202_Human
	CY006210_Human
	CY006218_Human
	DQ226172_Human
	DQ226173_Avian
	DQ226174_Avian
	DQ226175_Avian
	DQ226176_Avian
	DQ226177_Avian
	DQ226178_Avian
	DQ226179_Avian
	DQ226180_Avian
	DQ226181_Avian
	DQ226182_Avian
	CY006242_Human
	CY006290_Human
	AB239307_Avian
	CY006234_Human
	CY006250_Human
	CY006298_Human
	CY006322_Human
	CY006330_Human
	CY006346_Human
	CY006354_Human
	CY006362_Human
	CY006370_Human
	CY006378_Human
	CY006314_Human
	CY006306_Human
	CY006426_Human
	CY006466_Human
	CY006434_Human
	CY006442_Human
	CY006450_Human
	CY006458_Human
	CY006482_Human
	CY006490_Human
	CY006498_Human
	CY006546_Human
	CY006506_Human
	CY006578_Human
	CY006586_Human
	CY006514_Human
	CY006522_Human
	CY006554_Human
	DQ256390_Avian
	CY006562_Human
	CY006570_Human
	CY006594_Human
	CY006602_Human
	CY006610_Human
	CY006618_Human
	CY006642_Human
	CY006626_Human
	CY006538_Human
	CY006666_Human
	CY006674_Human
	CY006682_Human
	CY006690_Human
	CY006394_Human
	CY006402_Human
	CY006410_Human
	DQ251441_Avian
	DQ251449_Avian
	CY003901_Avian
	CY004113_Avian
	CY004128_Avian
	DQ280189_Swine
	DQ280197_Swine
	DQ280205_Swine
	DQ280213_Swine
	DQ280221_Swine
	DQ280229_Swine
	DQ280237_Swine
	DQ280245_Swine
	CY004324_Avian
	CY004338_Avian
	CY004345_Avian
	CY004352_Avian
	CY004359_Avian
	CY004366_Avian
	CY004372_Avian
	CY004386_Avian
	CY004405_Avian
	CY004419_Avian
	CY004439_Avian
	CY004450_Avian
	CY004457_Avian
	CY004567_Avian
	CY004574_Avian
	CY004606_Avian
	CY004613_Avian
	CY004620_Avian
	CY004625_Avian
	CY004641_Avian
	CY004656_Avian
	CY004687_Avian
	CY004716_Avian
	CY004728_Avian
	CY004742_Avian
	CY004749_Avian
	CY004762_Avian
	CY004776_Avian
	CY004783_Avian
	CY004790_Avian
	CY004797_Avian
	CY004817_Avian
	CY004824_Avian
	CY004837_Avian
	CY004860_Avian
	CY004867_Avian
	CY004896_Avian
	CY004903_Avian
	CY004910_Avian
	CY004953_Avian
	CY004960_Avian
	CY004983_Avian
	CY004987_Avian
	CY004994_Avian
	CY005008_Avian
	CY005015_Avian
	CY005050_Avian
	CY005057_Avian
	CY005071_Avian
	CY005078_Avian
	CY005085_Avian
	CY005091_Avian
	CY005098_Avian
	CY005105_Avian
	CY005120_Avian
	CY005126_Avian
	CY005147_Avian
	CY005153_Avian
	CY005187_Avian
	CY005194_Avian
	CY005206_Avian
	CY005231_Avian
	CY005238_Avian
	CY005249_Avian
	CY005256_Avian
	CY005263_Avian
	CY005280_Avian
	CY005311_Avian
	CY005330_Avian
	CY005337_Avian
	CY005350_Avian
	CY005357_Avian
	CY005371_Avian
	CY005405_Avian
	CY005412_Avian
	CY005453_Avian
	CY005460_Avian
	CY005468_Avian
	CY005475_Avian
	CY005493_Avian
	CY005530_Avian
	CY005559_Avian
	CY005574_Avian
	CY005589_Avian
	CY005624_Avian
	CY005631_Avian
	CY005659_Avian
	CY005776_Avian
	CY005819_Avian
	CY005838_Avian
	CY005880_Avian
	CY004755_Avian
	CY004846_Avian
	CY005506_Avian
	CY005512_Avian
	CY005518_Avian
	CY005822_Avian
	CY005844_Avian
	CY005717_Avian
	CY006698_Human
	CY006706_Human
	CY006714_Human
	CY006722_Human
	CY006730_Human
	CY006738_Human
	CY006762_Human
	CY003359_Human
	CY006770_Human
	CY006778_Human
	CY006794_Human
	CY006834_Human
	CY006842_Human
	CY006802_Human
	CY006810_Human
	CY006826_Human
	CY006818_Human
	CY006858_Human
	CY006882_Human
	CY006890_Human
	CY006906_Human
	CY006914_Human
	CY003776_Human
	CY006866_Human
	CY006930_Human
	CY006938_Human
	CY006922_Human
	CY006946_Human
	CY006978_Human
	CY007010_Human
	CY007018_Human
	CY007050_Human
	CY007066_Human
	CY007082_Human
	CY007090_Human
	CY007098_Human
	CY007122_Human
	CY007130_Human
	CY007274_Human
	CY007298_Human
	CY007306_Human
	CY007314_Human
	CY007338_Human
	CY007354_Human
	CY007378_Human
	CY007410_Human
	CY007458_Human
	CY007466_Human
	CY007474_Human
	CY007490_Human
	CY007498_Human
	CY007506_Human
	CY007538_Human
	CY007562_Human
	CY007570_Human
	CY007586_Human
	CY007594_Human
	CY007610_Human
	CY007114_Human
	CY007154_Human
	CY007178_Human
	CY007186_Human
	CY007202_Human
	CY007210_Human
	CY007218_Human
	CY007226_Human
	CY007250_Human
	CY007258_Human
	CY007322_Human
	CY007346_Human
	CY007434_Human
	CY007546_Human
	CY007626_Human
	DQ323675_Avian
	DQ299836_Avian
	DQ299844_Avian
	DQ299852_Avian
	DQ299860_Avian
	DQ299868_Avian
	CY006258_Human
	CY006266_Human
	CY006274_Human
	CY007674_Human
	CY007682_Human
	CY007690_Human
	CY007722_Human
	CY007730_Human
	CY007738_Human
	CY007746_Human
	CY007754_Human
	CY007762_Human
	CY007778_Human
	CY007802_Human
	CY007642_Human
	DQ320809_Avian
	DQ320810_Avian
	DQ320811_Avian
	DQ320812_Avian
	DQ320813_Avian
	DQ320814_Avian
	DQ320815_Avian
	DQ320816_Avian
	DQ320817_Avian
	DQ320818_Avian
	DQ320819_Avian
	DQ320820_Avian
	DQ320821_Avian
	DQ320822_Avian
	DQ320823_Avian
	DQ320824_Avian
	DQ320825_Avian
	DQ320828_Avian
	DQ320829_Avian
	DQ320830_Avian
	DQ320831_Avian
	DQ320832_Avian
	DQ320833_Avian
	DQ320834_Avian
	DQ320835_Avian
	DQ320844_Avian
	DQ320845_Avian
	DQ320846_Avian
	DQ320847_Avian
	DQ320848_Avian
	DQ320849_Avian
	DQ320852_Avian
	DQ320855_Avian
	DQ320857_Avian
	DQ320860_Avian
	DQ320861_Avian
	DQ320862_Avian
	DQ320863_Avian
	DQ320864_Avian
	DQ320865_Avian
	DQ320870_Avian
	DQ320871_Avian
	DQ320872_Avian
	DQ320873_Avian
	DQ320874_Avian
	CY007826_Human
	CY007930_Human
	CY007954_Human
	CY007962_Human
	CY007978_Human
	CY007986_Human
	CY008002_Human
	CY008034_Human
	CY008050_Human
	CY008058_Human
	CY008066_Human
	CY008074_Human
	CY008082_Human
	CY008090_Human
	CY008106_Human
	CY007834_Human
	CY008114_Human
	CY008130_Human
	CY008138_Human
	CY007866_Human
	CY007898_Human
	CY007938_Human
	CY007970_Human
	CY007946_Human
	CY008146_Human
	DQ334757_Avian
	DQ334765_Avian
	DQ334773_Avian
	DQ360837_Human
	DQ351870_Avian
	DQ351871_Avian
	DQ351872_Avian
	CY008163_Human
	CY008187_Human
	CY008371_Human
	CY008459_Human
	CY008467_Human
	CY008507_Human
	CY008491_Human
	CY008451_Human
	CY008443_Human
	CY008403_Human
	CY008363_Human
	CY008347_Human
	CY008331_Human
	CY008323_Human
	CY008315_Human
	CY008299_Human
	CY008259_Human
	CY008235_Human
	CY008227_Human
	CY008211_Human
	CY008475_Human
	CY008179_Human
	CY008155_Human
	DQ358750_Avian
	DQ366303_Avian
	DQ366311_Avian
	DQ366327_Avian
	DQ366335_Avian
	CY008915_Human
	CY008907_Human
	CY008899_Human
	CY008883_Human
	CY008531_Human
	CY008523_Human
	CY008539_Human
	CY008979_Human
	CY008971_Human
	CY008955_Human
	CY008947_Human
	CY008923_Human
	CY008867_Human
	CY008859_Human
	CY008851_Human
	CY008843_Human
	CY008811_Human
	CY008803_Human
	CY008787_Human
	CY008779_Human
	CY008771_Human
	CY008763_Human
	DQ372598_Human
	CY008643_Human
	CY008635_Human
	CY008627_Human
	CY008619_Human
	CY008611_Human
	CY008603_Human
	CY008547_Human
	CY008659_Human
	CY008747_Human
	CY008739_Human
	CY008731_Human
	CY008715_Human
	CY008707_Human
	CY008699_Human
	CY008683_Human
	CY008675_Human
	DQ374398_Avian
	DQ363916_Avian
	DQ363921_Avian
	DQ376870_Avian
	DQ376871_Avian
	DQ376872_Avian
	DQ376873_Avian
	DQ376874_Avian
	DQ376875_Avian
	DQ376876_Avian
	DQ376877_Avian
	DQ376878_Avian
	DQ376879_Avian
	DQ376880_Avian
	DQ376881_Avian
	DQ376882_Avian
	DQ376883_Avian
	DQ376884_Avian
	DQ376885_Avian
	DQ376886_Avian
	DQ376887_Avian
	DQ376888_Avian
	DQ376890_Avian
	DQ376891_Avian
	DQ376892_Avian
	DQ376893_Avian
	DQ376894_Avian
	DQ376895_Avian
	DQ376896_Avian
	DQ376897_Avian
	DQ376898_Avian
	DQ376899_Avian
	DQ376900_Avian
	DQ376901_Avian
	DQ376902_Avian
	DQ376903_Avian
	DQ376904_Avian
	DQ376905_Avian
	CY008307_Human
	DQ386305_Avian
	DQ407243_Avian
	DQ389161_Avian
	DQ415283_Human
	DQ415284_Human
	DQ415285_Human
	DQ415286_Human
	DQ415287_Human
	DQ415288_Human
	DQ415289_Human
	DQ415290_Human
	DQ415291_Human
	DQ415292_Human
	DQ415293_Human
	CY009011_Human
	CY009107_Human
	CY009155_Human
	CY009179_Human
	CY009187_Human
	CY009195_Human
	CY009203_Human
	CY009267_Human
	CY009291_Human
	CY009299_Human
	CY009323_Human
	CY009347_Human
	DQ390213_Avian
	CY009315_Swine
	CY009251_Human
	CY009259_Human
	CY009275_Human
	CY009115_Human
	CY009123_Human
	CY009131_Human
	CY009139_Human
	CY009211_Human
	CY009059_Human
	CY009307_Swine
	CY009067_Human
	CY009075_Human
	CY009331_Human
	CY009387_Swine
	CY009379_Swine
	CY009283_Human
	DQ408508_Avian
	DQ408516_Avian
	DQ408523_Avian
	DQ432039_Swine
	DQ432047_Swine
	CY009395_Human
	CY009403_Human
	CY009435_Human
	CY009443_Human
	CY009451_Human
	CY009491_Human
	CY009507_Human
	CY009539_Human
	CY009547_Human
	CY009571_Human
	CY009611_Human
	CY009619_Human
	CY009627_Human
	CY009651_Human
	CY009691_Human
	CY009707_Human
	CY009715_Human
	CY009731_Human
	CY009739_Human
	CY009755_Human
	CY009763_Human
	CY009771_Human
	CY009795_Human
	CY009803_Human
	CY009811_Human
	CY009819_Human
	CY009827_Human
	CY009835_Human
	CY009843_Human
	CY009851_Human
	CY009867_Human
	CY009883_Human
	CY009891_Human
	CY009899_Swine
	CY009907_Human
	CY009459_Human
	CY009603_Human
	CY009467_Human
	CY009475_Human
	CY009483_Human
	CY009515_Human
	CY009523_Human
	CY009659_Human
	CY009683_Human
	CY009699_Human
	CY009723_Human
	CY009747_Human
	DQ454106_Avian
	DQ449639_Avian
	DQ449647_Avian
	CY009939_Human
	CY009947_Human
	CY009955_Human
	CY009987_Human
	CY009995_Human
	CY010011_Human
	CY010019_Human
	CY010027_Human
	CY010035_Human
	CY010043_Human
	CY010059_Human
	CY010099_Human
	CY010107_Human
	CY010139_Human
	CY010147_Human
	CY010163_Human
	CY010171_Human
	CY010179_Human
	CY010187_Human
	CY010219_Human
	CY010243_Human
	CY010251_Human
	CY010259_Human
	CY010267_Human
	CY010275_Human
	CY010283_Human
	CY010291_Human
	CY010299_Human
	CY010307_Human
	CY010315_Human
	CY010323_Human
	CY010331_Human
	CY010339_Human
	CY010347_Human
	CY010363_Human
	CY010379_Human
	CY009923_Swine
	CY010395_Human
	CY010403_Human
	CY010419_Human
	CY010435_Human
	CY010443_Human
	CY010451_Human
	CY010459_Human
	CY010467_Human
	CY010475_Human
	CY010483_Human
	CY010491_Human
	CY010499_Human
	CY010507_Human
	CY010515_Human
	CY010523_Human
	CY010531_Human
	CY010539_Human
	CY010547_Human
	CY009099_Human
	CY010555_Human
	CY009363_Human
	CY010579_Swine
	CY010603_Human
	CY010611_Human
	CY010619_Human
	CY010627_Human
	CY010635_Human
	CY010643_Human
	CY010651_Human
	CY010659_Human
	CY010675_Human
	CY010683_Human
	CY010691_Human
	CY010699_Human
	CY010707_Human
	CY010723_Human
	CY010731_Human
	CY010739_Human
	DQ464357_Avian
	CY010747_Human
	CY010587_Swine
	CY010571_Swine
	DQ465397_Avian
	DQ487334_Human
	DQ486029_Human
	DQ492819_Avian
	DQ492820_Avian
	DQ492821_Avian
	DQ492822_Avian
	DQ492823_Avian
	DQ492824_Avian
	DQ492825_Avian
	DQ492826_Avian
	DQ492827_Avian
	DQ492828_Avian
	DQ492829_Avian
	DQ492830_Avian
	DQ492831_Avian
	DQ492834_Avian
	DQ492837_Avian
	DQ492838_Avian
	DQ492839_Avian
	DQ492840_Avian
	DQ492841_Avian
	DQ492842_Avian
	DQ492843_Avian
	DQ492844_Avian
	DQ492845_Avian
	DQ492846_Avian
	DQ492847_Avian
	DQ492848_Avian
	DQ492849_Avian
	DQ492850_Avian
	DQ492851_Avian
	DQ492853_Avian
	DQ492854_Avian
	DQ492855_Avian
	DQ492857_Avian
	DQ492858_Avian
	DQ492859_Avian
	DQ492860_Avian
	DQ492863_Avian
	DQ492864_Avian
	DQ492865_Avian
	DQ492866_Avian
	DQ492867_Avian
	DQ492868_Avian
	DQ492870_Avian
	DQ492871_Avian
	DQ492872_Avian
	DQ492873_Avian
	DQ492874_Avian
	DQ492875_Avian
	DQ492876_Avian
	DQ492877_Avian
	DQ492878_Avian
	DQ492879_Avian
	DQ492880_Avian
	DQ492881_Avian
	DQ492882_Avian
	DQ492883_Avian
	DQ492884_Avian
	DQ492886_Avian
	DQ492887_Avian
	DQ492888_Avian
	DQ492889_Avian
	DQ492890_Avian
	DQ492891_Avian
	DQ492892_Avian
	DQ492893_Avian
	DQ492894_Human
	DQ492895_Human
	DQ492896_Human
	DQ492898_Human
	DQ492899_Human
	DQ492900_Human
	DQ492901_Human
	DQ492902_Human
	DQ469955_Human
	DQ469963_Swine
	DQ469979_Swine
	DQ482668_Avian
	DQ508822_Human
	DQ508838_Human
	DQ508854_Human
	DQ508870_Human
	DQ508878_Human
	DQ508886_Human
	DQ508894_Human
	DQ508902_Human
	L05231_Swine
	CY010763_Human
	CY010771_Human
	CY010779_Human
	CY010787_Human
	CY010811_Human
	CY010819_Human
	CY010827_Human
	CY010851_Human
	CY010859_Human
	CY010883_Human
	CY010915_Human
	CY010939_Human
	CY010995_Human
	CY011011_Human
	CY011027_Human
	DQ529292_Avian
	DQ520851_Avian
	DQ520852_Avian
	DQ485205_Avian
	DQ485221_Avian
	DQ535731_Human
	DQ525418_Avian
	CY011087_Human
	CY011095_Human
	CY011143_Human
	CY011159_Human
	CY011199_Human
	CY011207_Human
	CY011231_Human
	CY011239_Human
	DQ643811_Human
	AB262460_Avian
	CY011263_Human
	CY011271_Human
	CY011287_Human
	CY011295_Human
	CY010891_Human
	CY010899_Human
	CY011311_Human
	CY010955_Human
	CY011319_Human
	CY010963_Human
	CY011343_Human
	CY011359_Human
	CY011375_Human
	CY011391_Human
	CY011399_Human
	CY011407_Human
	DQ681211_Avian
	DQ681215_Avian
	DQ681220_Avian
	DQ681225_Avian
	DQ666932_Swine
	DQ666940_Swine
	CY011415_Human
	CY011423_Human
	CY011431_Human
	CY011439_Human
	CY011447_Human
	CY011455_Human
	CY011463_Human
	CY011471_Human
	CY011479_Human
	CY011495_Human
	CY011503_Human
	CY011519_Human
	CY011527_Human
	CY011535_Human
	CY011543_Human
	CY011551_Human
	CY011559_Human
	CY011567_Human
	CY011575_Human
	CY011591_Human
	CY011599_Human
	CY011615_Human
	CY011623_Human
	CY011631_Human
	CY011639_Human
	CY011647_Human
	CY011655_Human
	CY011663_Human
	CY011671_Human
	CY011679_Human
	CY011687_Human
	CY011695_Human
	CY011703_Human
	CY011711_Human
	CY011743_Human
	CY011759_Human
	CY011775_Human
	DQ650670_Avian
	DQ822557_Avian
	DQ822558_Avian
	CY011783_Human
	CY011799_Human
	CY011807_Human
	CY011823_Human
	CY011831_Human
	CY011839_Human
	CY011847_Human
	CY011855_Human
	CY011863_Human
	CY011871_Human
[truncated: 161,674 more rows]
